# Supplementary material for: Association between fatty acid metabolism gene mutations and Mycobacterium tuberculosis transmission revealed by whole genome sequencing
Source: BMC Microbiol. 2023 Dec 1;23:379. doi: 10.1186/s12866-023-03072-9 (PMC10691062; doi:10.1186/s12866-023-03072-9)
Supplement: Supplementary file 7 — Supplementary Material 7: Supplement Table 7 Drug resistance of 3202 isolates of Mycobacterium tuberculosis [file 12866_2023_3072_MOESM7_ESM.xls]

## Sheet: Supplement Table7
Supplement Table7 Drug resistance of 3202 isolates of Mycobacterium tuberculosis
Sample	Rifampicin	Isoniazid	Pyrazinamide	Ethambutol	Streptomycin	Fluoroquinolones	Moxifloxacin	Ofloxacin	Levofloxacin	Ciprofloxacin	Aminoglycosides	Amikacin	Kanamycin	Capreomycin	Ethionamide	Para-aminosalicylic_acid	Cycloserine	Linezolid	Bedaquiline	Clofazimine	Delamanid
SRR8651606	rpoB_p.Ser450Leu	fabG1_c.-15C>T, katG_p.Ser315Thr	pncA_p.Val9Ala	embB_p.Met306Ile	rpsL_p.Lys43Arg, rrs_n.888G>A	gyrA_p.Asp94Gly	gyrA_p.Asp94Gly	gyrA_p.Asp94Gly	gyrA_p.Asp94Gly	gyrA_p.Asp94Gly	-	-	-	-	fabG1_c.-15C>T	-	-	-	-	-	-
SRR8651641	rpoB_p.Ser450Leu	fabG1_c.-15C>T, katG_p.Ser315Thr	pncA_p.Val9Ala	embB_p.Met306Ile	rpsL_p.Lys43Arg	gyrA_p.Asp94Gly	gyrA_p.Asp94Gly	gyrA_p.Asp94Gly	gyrA_p.Asp94Gly	gyrA_p.Asp94Gly	-	-	-	-	fabG1_c.-15C>T	-	-	-	-	-	-
SRR8651653	rpoB_p.Ser450Leu	fabG1_c.-15C>T, katG_p.Ser315Thr	pncA_p.Val9Ala	embB_p.Met306Ile	rpsL_p.Lys43Arg	gyrA_p.Asp94Gly	gyrA_p.Asp94Gly	gyrA_p.Asp94Gly	gyrA_p.Asp94Gly	gyrA_p.Asp94Gly	-	-	-	-	fabG1_c.-15C>T	-	-	-	-	-	-
SRR1723549	rpoB_p.Ser450Leu	ahpC_c.-52C>T, katG_p.Tyr337Cys	pncA_p.Val9Ala	-	-	-	-	-	-	-	-	-	-	-	-	-	-	-	-	-	-
SRR2024922	rpoB_p.Ser450Leu	ahpC_c.-52C>T, fabG1_c.-15C>T, katG_c.-10A>C	pncA_p.Val9Ala	embB_p.Gln497Arg	rpsL_p.Lys88Arg	gyrA_p.Asp94Gly	gyrA_p.Asp94Gly	gyrA_p.Asp94Gly	gyrA_p.Asp94Gly	gyrA_p.Asp94Gly	rrs_n.1484G>T	rrs_n.1484G>T	rrs_n.1484G>T	rrs_n.1484G>T	fabG1_c.-15C>T	-	-	-	-	-	-
SRR671850	rpoB_p.Ser450Leu	katG_p.Ser315Thr	pncA_p.Val9Ala	embB_p.Met306Leu	-	-	-	-	-	-	-	-	-	-	-	-	-	-	-	-	-
SRR671815	rpoB_p.Ser450Leu	fabG1_c.-8T>G, katG_p.Ser315Thr	pncA_p.Val7Phe	embB_p.Met306Val	rrs_n.517C>T	gyrA_p.Asp94Tyr	gyrA_p.Asp94Tyr	gyrA_p.Asp94Tyr	gyrA_p.Asp94Tyr	gyrA_p.Asp94Tyr	-	-	eis_c.-10G>A	-	ethA_c.1080delA	folC_p.Glu153Gly	-	-	-	-	-
SRR10040179	rpoB_p.Ser450Leu	katG_p.Ser315Thr	pncA_p.Val7Ile	-	rpsL_p.Lys43Arg	-	-	-	-	-	-	-	-	-	-	-	-	-	-	-	-
SRR10040177	rpoB_p.Asn437Asp, rpoB_p.Asp435Tyr	katG_p.Ser315Thr	pncA_p.Val7Gly	embB_p.Gly406Ala	rpsL_p.Lys43Arg	-	-	-	-	-	-	-	-	-	-	-	-	-	-	-	-
SRR671721	rpoB_p.Asp435Gly, rpoB_p.His445Asp	katG_p.Ser315Thr	pncA_p.Val7Gly	embA_c.-16C>T, embB_p.Met306Leu	rpsL_p.Lys43Arg	-	-	-	-	-	-	-	-	-	-	folC_p.Ile43Thr	-	-	-	-	-
SRR2024890	rpoB_p.Ser450Leu	katG_p.Ser315Thr	pncA_p.Val44Gly	embA_c.-12C>T, embB_p.Asp354Ala	rpsL_p.Lys88Arg	-	-	-	-	-	-	-	-	-	-	-	-	-	-	-	-
CRR027560	rpoB_p.Ser450Leu	katG_p.Ser315Thr	pncA_p.Val44Gly	embA_c.-12C>T, embB_p.Met306Leu	rpsL_p.Lys43Arg	-	-	-	-	-	-	-	-	-	ethA_c.805dupC	-	-	-	-	-	-
SRR2024980	rpoB_p.Ser450Leu	katG_p.Ser315Thr	pncA_p.Val44Gly	-	rpsL_p.Lys88Arg	-	-	-	-	-	-	-	-	-	-	-	-	-	-	-	-
SRR2024986	rpoB_p.Ser450Leu	katG_p.Ser315Thr	pncA_p.Val44Gly	-	rpsL_p.Lys88Arg	-	-	-	-	-	-	-	-	-	-	-	-	-	-	-	-
CRR027508	rpoB_p.Ser450Leu	ahpC_c.-48G>A	pncA_p.Val180Phe	embB_p.Met306Ile	rpsL_p.Lys43Arg	-	-	-	-	-	-	-	-	-	ethA_c.1242dupT	-	-	-	-	-	-
R25	rpoB_p.Ser450Leu	katG_p.Ser315Arg	pncA_p.Val180Phe	embA_c.-12C>T, embB_p.Met306Ile	-	gyrA_p.Ala90Val	gyrA_p.Ala90Val	gyrA_p.Ala90Val	gyrA_p.Ala90Val	gyrA_p.Ala90Val	-	-	-	-	-	-	-	-	-	-	-
SRR10040338	rpoB_p.Ser450Leu	fabG1_c.-15C>T, katG_p.Lys143Thr	pncA_p.Val180Gly	embB_p.Asp354Ala, embB_p.Met306Val	-	-	-	-	-	-	-	-	-	-	fabG1_c.-15C>T	-	-	-	-	-	-
SRR2024917	rpoB_p.Ser450Leu	katG_p.Ser315Thr	pncA_p.Val180Ala	embB_p.Asp354Ala	rrs_n.514A>C	gyrA_p.Ala90Val	gyrA_p.Ala90Val	gyrA_p.Ala90Val	gyrA_p.Ala90Val	gyrA_p.Ala90Val	-	-	-	-	ethA_c.706delA	-	-	-	-	-	-
SRR2024941	rpoB_p.Ser450Leu	katG_p.Ser315Thr	pncA_p.Val180Ala	embB_p.Asp354Ala	rrs_n.514A>C	gyrA_p.Ala90Val	gyrA_p.Ala90Val	gyrA_p.Ala90Val	gyrA_p.Ala90Val	gyrA_p.Ala90Val	-	-	-	-	ethA_c.706delA	-	-	-	-	-	-
SRR10040539	rpoB_c.1306_1308delCAG	katG_p.Val1Ala	pncA_p.Val155Met	embB_p.Gly406Asp, embB_p.Met306Ile	rpsL_p.Lys43Arg	-	-	-	-	-	-	-	-	-	-	-	-	-	-	-	-
SRR1710099	rpoB_p.Leu452Pro	katG_p.Ser315Thr	pncA_p.Val155Met	-	rpsL_p.Lys88Arg	-	-	-	-	-	-	-	-	-	-	-	-	-	-	-	-
SRR2024889	rpoB_p.Ser450Leu	katG_p.Ser315Thr	pncA_p.Val155Gly	embA_c.-11C>A	rpsL_p.Lys43Arg	gyrA_p.Asp94Gly	gyrA_p.Asp94Gly	gyrA_p.Asp94Gly	gyrA_p.Asp94Gly	gyrA_p.Asp94Gly	-	-	-	-	-	-	-	-	-	-	-
SRR2024894	rpoB_p.Ser450Leu	katG_p.Ser315Thr	pncA_p.Val155Gly	embB_p.Met306Val	rpsL_p.Lys43Arg	-	-	-	-	-	-	-	-	-	-	-	-	-	-	-	-
SRR2024934	rpoB_p.Ser450Leu	katG_p.Ser315Thr	pncA_p.Val155Gly	embB_p.Met306Val	rpsL_p.Lys43Arg	-	-	-	-	-	-	-	-	-	-	-	-	-	-	-	-
SRR2024954	rpoB_p.Ser450Leu	katG_p.Ser315Thr	pncA_p.Val155Gly	embB_p.Met306Val	rpsL_p.Lys43Arg	gyrA_p.Ala90Val	gyrA_p.Ala90Val	gyrA_p.Ala90Val	gyrA_p.Ala90Val	gyrA_p.Ala90Val	-	-	-	-	-	-	-	-	-	-	-
SRR671822	rpoB_p.Ser450Leu	katG_p.Ser315Thr	pncA_p.Val155Gly	embB_p.Met306Val	rpsL_p.Lys43Arg	gyrA_p.Asp94Gly, gyrB_p.Ala504Val	gyrA_p.Asp94Gly, gyrB_p.Ala504Val	gyrA_p.Asp94Gly, gyrB_p.Ala504Val	gyrA_p.Asp94Gly, gyrB_p.Ala504Val	gyrA_p.Asp94Gly, gyrB_p.Ala504Val	-	-	-	-	-	-	-	-	-	-	-
SRR10040475	rpoB_p.Ser450Leu	katG_p.Ser315Thr	pncA_p.Val155Ala	embB_p.Gly406Ala	rpsL_p.Lys88Arg	gyrA_p.Ala90Val	gyrA_p.Ala90Val	gyrA_p.Ala90Val	gyrA_p.Ala90Val	gyrA_p.Ala90Val	-	-	-	-	-	-	-	-	-	-	-
SRR10040204	rpoB_p.Ser450Leu	katG_p.Ser315Thr	pncA_p.Val155Ala	embB_p.Gly406Ala	rpsL_p.Lys88Arg	gyrA_p.Ala90Val	gyrA_p.Ala90Val	gyrA_p.Ala90Val	gyrA_p.Ala90Val	gyrA_p.Ala90Val	-	-	-	-	-	-	-	-	-	-	-
SRR671813	rpoB_c.1649_1651dupAGC, rpoB_p.Ser450Leu	-	pncA_p.Val155Ala	embB_p.Met306Ile	rrs_n.517C>T	gyrA_p.Asp94Asn	gyrA_p.Asp94Asn	gyrA_p.Asp94Asn	gyrA_p.Asp94Asn	gyrA_p.Asp94Asn	-	-	-	-	ethA_p.Pro51Leu	-	-	-	-	-	-
SRR10040344	rpoB_p.Ser450Leu	katG_p.Ser315Thr	pncA_p.Val155Ala	embB_p.Met306Ile	rpsL_p.Lys43Arg	gyrA_p.Asp94Gly	gyrA_p.Asp94Gly	gyrA_p.Asp94Gly	gyrA_p.Asp94Gly	gyrA_p.Asp94Gly	-	-	-	-	-	-	-	-	-	-	-
SRR8651583	rpoB_p.Ser450Leu	katG_p.Ser315Thr	pncA_p.Val139Leu	embB_p.Met306Val	rpsL_p.Lys43Arg	gyrA_p.Asp94Gly	gyrA_p.Asp94Gly	gyrA_p.Asp94Gly	gyrA_p.Asp94Gly	gyrA_p.Asp94Gly	rrs_n.1401A>G	rrs_n.1401A>G	rrs_n.1401A>G	rrs_n.1401A>G	-	-	-	-	-	-	-
SRR8651596	rpoB_p.Ser450Leu	inhA_c.-154G>A, katG_p.Ser315Thr	pncA_p.Val139Leu	embB_p.Met306Val	rpsL_p.Lys43Arg	gyrA_p.Ala90Val, gyrA_p.Asp94Tyr	gyrA_p.Ala90Val, gyrA_p.Asp94Tyr	gyrA_p.Ala90Val, gyrA_p.Asp94Tyr	gyrA_p.Ala90Val, gyrA_p.Asp94Tyr	gyrA_p.Ala90Val, gyrA_p.Asp94Tyr	-	-	-	-	ethA_p.Ala341Val, inhA_c.-154G>A	folC_p.Ile43Thr	-	-	-	-	-
SRR10040515	rpoB_p.Ser450Leu	katG_p.Ser315Thr	pncA_p.Val139Leu	embB_p.Met306Val	rpsL_p.Lys43Arg	-	-	-	-	-	-	-	-	-	-	-	-	-	-	-	-
CRR027538	rpoB_p.Ser450Leu	katG_p.Ser315Thr	pncA_p.Val139Leu	embB_p.Glu405Asp	rpsL_p.Lys43Arg	-	-	-	-	-	-	-	-	-	-	-	-	-	-	-	-
CRR027541	rpoB_p.Ser450Leu, rpoB_p.Thr400Ala	katG_p.Ser315Thr	pncA_p.Val139Leu	embB_p.Glu405Asp	rpsL_p.Lys43Arg	gyrA_p.Ala90Val	gyrA_p.Ala90Val	gyrA_p.Ala90Val	gyrA_p.Ala90Val	gyrA_p.Ala90Val	-	-	-	-	ethA_c.1307delC	-	-	-	-	-	-
SRR1723758	rpoB_p.Ser450Leu	katG_p.Ser315Thr	pncA_p.Val139Leu	embB_p.Glu405Asp	rpsL_p.Lys43Arg	-	-	-	-	-	-	-	-	-	-	-	-	-	-	-	-
SRR1723759	rpoB_p.Ser450Leu	katG_p.Ser315Thr	pncA_p.Val139Leu	embB_p.Glu405Asp	rpsL_p.Lys43Arg	-	-	-	-	-	-	-	-	-	-	-	-	-	-	-	-
SRR1723760	rpoB_p.Ser450Leu, rpoB_p.Thr400Ala	katG_p.Ser315Thr	pncA_p.Val139Leu	embB_p.Glu405Asp	rpsL_p.Lys43Arg	gyrA_p.Ala90Val	gyrA_p.Ala90Val	gyrA_p.Ala90Val	gyrA_p.Ala90Val	gyrA_p.Ala90Val	-	-	-	-	ethA_c.1307delC	-	-	-	-	-	-
SRR10040303	rpoB_p.Ser450Leu	katG_p.Ser315Thr	pncA_p.Val139Leu	embB_p.Met306Ile	rpsL_p.Lys88Arg	gyrA_p.Ala90Val	gyrA_p.Ala90Val	gyrA_p.Ala90Val	gyrA_p.Ala90Val	gyrA_p.Ala90Val	-	-	-	-	ethA_p.Gln359*	-	-	-	-	-	-
SRR8651621	rpoB_p.Ser450Leu	fabG1_c.-15C>T	pncA_p.Val139Gly	embB_p.Met306Val	-	gyrA_p.Asp94Gly	gyrA_p.Asp94Gly	gyrA_p.Asp94Gly	gyrA_p.Asp94Gly	gyrA_p.Asp94Gly	-	-	-	-	ethA_c.-11A>G, fabG1_c.-15C>T	-	-	-	-	-	-
CRR027595	rpoB_p.Ser450Leu	katG_p.Ser315Gly	pncA_p.Val139Gly	-	rpsL_p.Lys43Arg	-	-	-	-	-	-	-	-	-	-	-	-	-	-	-	-
SRR8651562	rpoB_p.Asp435Val	katG_p.Ser315Thr	pncA_p.Val139Ala	embB_p.Asp328Tyr	rpsL_p.Lys43Arg	gyrA_p.Ser91Pro	gyrA_p.Ser91Pro	gyrA_p.Ser91Pro	gyrA_p.Ser91Pro	gyrA_p.Ser91Pro	-	-	-	-	ethA_c.884delT	folC_p.Ser150Gly	-	-	-	-	-
SRR8651585	rpoB_p.Ser450Leu	katG_p.Gln88*	pncA_p.Val139Ala	embB_p.Met306Ile	-	-	-	-	-	-	-	-	-	-	-	-	-	-	-	-	-
SRR8651604	rpoB_p.Asp435Val	katG_p.Ser315Thr	pncA_p.Val139Ala	embB_p.Asp328Tyr	rpsL_p.Lys43Arg	gyrA_p.Ser91Pro	gyrA_p.Ser91Pro	gyrA_p.Ser91Pro	gyrA_p.Ser91Pro	gyrA_p.Ser91Pro	-	-	-	-	ethA_c.884delT	folC_p.Ser150Gly	-	-	-	-	-
SRR2024957	rpoB_p.Gln432Pro, rpoB_p.Leu430Pro	katG_p.Ser315Thr	pncA_p.Val139Ala	embB_p.Met306Leu	rpsL_p.Lys88Arg	-	-	-	-	-	-	-	-	-	-	-	-	-	-	-	-
SRR10040140	rpoB_p.Asp435Glu, rpoB_p.His445Asn	katG_p.Ser315Thr	pncA_p.Val139Ala	embB_p.Met306Val	rpsL_p.Lys43Arg	-	-	-	-	-	-	-	-	-	ethA_c.1242delT	-	-	-	-	-	-
SRR10040141	rpoB_p.Ser450Leu	katG_p.Ser315Thr	pncA_p.Val139Ala	embB_p.Gly406Asp, embB_p.Met306Ile	-	-	-	-	-	-	-	-	-	-	-	-	-	-	-	-	-
SRR10040142	rpoB_p.Ser450Leu	katG_p.Ser315Thr	pncA_p.Val139Ala	embB_p.Met306Ile	-	-	-	-	-	-	-	-	-	-	-	-	-	-	-	-	-
SRR10040322	rpoB_p.Ser450Leu	katG_p.Ser315Thr	pncA_p.Val139Ala	-	rpsL_p.Lys88Met	-	-	-	-	-	-	-	-	-	-	-	-	-	-	-	-
SRR8651611	rpoB_p.Ser450Leu	katG_p.Ser315Thr	pncA_p.Val131Phe	embB_p.Met306Val	-	gyrA_p.Asp94Gly	gyrA_p.Asp94Gly	gyrA_p.Asp94Gly	gyrA_p.Asp94Gly	gyrA_p.Asp94Gly	-	-	-	-	-	-	-	-	-	-	-
SRR1723505	rpoB_p.Ser450Leu	katG_p.Ser315Thr	pncA_p.Val130Glu	embA_c.-11C>A	rpsL_p.Lys43Arg	-	-	-	-	-	rrs_n.1401A>G	rrs_n.1401A>G	rrs_n.1401A>G	rrs_n.1401A>G	-	-	-	-	-	-	-
SRR2024925	rpoB_p.Ser450Leu	katG_p.Ser315Thr	pncA_p.Val130Ala	-	rpsL_p.Lys43Arg	gyrA_p.Asp94Gly	gyrA_p.Asp94Gly	gyrA_p.Asp94Gly	gyrA_p.Asp94Gly	gyrA_p.Asp94Gly	-	-	-	-	-	-	-	-	-	-	-
SRR1710096	rpoB_p.Ser450Leu	katG_p.Ser315Thr	pncA_p.Val125Phe	-	rpsL_p.Lys43Arg	-	-	-	-	-	-	-	-	-	-	-	-	-	-	-	-
SRR671828	rpoB_p.His445Asp	fabG1_c.-8T>A, katG_p.Asn138Asp	pncA_p.Tyr99*	embB_p.Gln497Arg	-	gyrA_p.Asp94Gly	gyrA_p.Asp94Gly	gyrA_p.Asp94Gly	gyrA_p.Asp94Gly	gyrA_p.Asp94Gly	-	-	-	-	-	-	-	-	-	-	-
SRR10040342	rpoB_p.His445Asn	katG_p.Ser315Thr	pncA_p.Tyr64Asp	-	-	-	-	-	-	-	-	-	-	-	-	-	-	-	-	-	-
SRR8651590	rpoB_p.Asp435Val	katG_p.Ser315Thr	pncA_p.Tyr41*	embB_p.Met306Val	rpsL_p.Lys43Arg	-	-	-	-	-	rrs_n.1401A>G	rrs_n.1401A>G	rrs_n.1401A>G	rrs_n.1401A>G	-	-	-	-	-	-	-
SRR8651645	rpoB_p.Ser450Leu	katG_p.Ser315Thr	pncA_p.Tyr41*	-	rpsL_p.Lys43Arg	gyrA_p.Ala90Val	gyrA_p.Ala90Val	gyrA_p.Ala90Val	gyrA_p.Ala90Val	gyrA_p.Ala90Val	-	-	-	-	-	-	-	-	-	-	-
SRR8651649	rpoB_p.Ser450Leu	katG_p.Ser315Thr	pncA_p.Tyr41*	-	rpsL_p.Lys43Arg	gyrA_p.Ala90Val, gyrA_p.Asp94His	gyrA_p.Ala90Val, gyrA_p.Asp94His	gyrA_p.Ala90Val, gyrA_p.Asp94His	gyrA_p.Ala90Val, gyrA_p.Asp94His	gyrA_p.Ala90Val, gyrA_p.Asp94His	-	-	-	-	-	-	-	-	-	-	-
CRR027493	rpoB_p.Asp435Val, rpoB_p.Ser450Leu	ahpC_c.-48G>A, ahpC_c.-81C>T, katG_p.Asp419His	pncA_p.Tyr34Ser, pncA_p.Val139Leu	embB_p.Gln497Lys, embB_p.Met306Val	-	-	-	-	-	-	-	-	-	-	-	-	-	-	-	-	-
SRR1723993	rpoB_p.Asp435Val, rpoB_p.Ser450Leu	ahpC_c.-48G>A, ahpC_c.-81C>T, katG_p.Asp419His	pncA_p.Tyr34Ser, pncA_p.Val139Leu	embB_p.Gln497Lys, embB_p.Met306Val	-	-	-	-	-	-	-	-	-	-	-	-	-	-	-	-	-
SRR1723719	rpoB_p.His445Tyr	ahpC_c.-52C>T	pncA_p.Tyr103Ser	embB_p.Met306Val	-	-	-	-	-	-	-	-	-	-	-	-	-	-	-	-	-
SRR1723931	rpoB_p.Ser450Leu	katG_c.22dupA	pncA_p.Tyr103Ser	embB_p.Met306Ile	-	gyrA_p.Ala90Val	gyrA_p.Ala90Val	gyrA_p.Ala90Val	gyrA_p.Ala90Val	gyrA_p.Ala90Val	-	-	-	-	-	-	-	-	-	-	-
SRR1723453	rpoB_p.Leu452Pro	katG_p.Gly279Asp	pncA_p.Tyr103Cys	embB_p.Met306Ile	-	-	-	-	-	-	-	-	-	-	-	-	-	-	-	-	-
CRR027606	rpoB_p.Leu452Pro	katG_p.Gly279Asp	pncA_p.Tyr103Cys	embB_p.Met306Ile	-	-	-	-	-	-	-	-	-	-	-	-	-	-	-	-	-
CRR027648	rpoB_p.Asn437Asp, rpoB_p.Asp435Gly, rpoB_p.Leu430Pro	katG_p.Trp90*	pncA_p.Tyr103Cys	embB_p.Met306Val	-	-	-	-	-	-	-	-	-	-	-	-	-	-	-	-	-
SRR671826	rpoB_p.Ser450Leu	ahpC_c.-54C>T, fabG1_c.-15C>T, katG_p.Thr380Ile	pncA_p.Trp68Leu	embB_p.Gly406Ser	-	gyrA_p.Ala90Val	gyrA_p.Ala90Val	gyrA_p.Ala90Val	gyrA_p.Ala90Val	gyrA_p.Ala90Val	-	-	-	-	fabG1_c.-15C>T	-	-	-	-	-	-
SRR671756	rpoB_p.Ser450Leu	-	pncA_p.Trp68Gly	embB_p.Met306Ile	rpsL_p.Lys43Arg	gyrA_p.Asp94Tyr	gyrA_p.Asp94Tyr	gyrA_p.Asp94Tyr	gyrA_p.Asp94Tyr	gyrA_p.Asp94Tyr	-	-	-	-	ethA_c.954delA	-	-	-	-	-	-
SRR10040547	rpoB_p.His445Cys	katG_p.Ser315Thr	pncA_p.Trp68Cys	embB_p.Met306Val	-	-	-	-	-	-	-	-	-	-	-	-	-	-	-	-	-
SRR10040430	rpoB_p.Ser450Leu	katG_p.Ser315Thr	pncA_p.Trp68Arg	embB_p.Met306Ile	rrs_n.514A>C	gyrA_p.Ala90Val, gyrA_p.Asp94Gly	gyrA_p.Ala90Val, gyrA_p.Asp94Gly	gyrA_p.Ala90Val, gyrA_p.Asp94Gly	gyrA_p.Ala90Val, gyrA_p.Asp94Gly	gyrA_p.Ala90Val, gyrA_p.Asp94Gly	-	-	-	-	-	-	-	-	-	-	-
SRR10040444	rpoB_p.Ser450Leu	katG_p.Ser315Thr	pncA_p.Trp68Arg	embB_p.Met306Val	rpsL_p.Lys43Arg	-	-	-	-	-	-	-	-	-	-	-	-	-	-	-	-
SRR2024938	rpoB_p.Ser450Leu	katG_p.Ser315Thr	pncA_p.Trp68Arg	embB_p.Met306Val	rpsL_p.Lys43Arg	-	-	-	-	-	-	-	-	-	-	thyX_c.-16C>T	-	-	-	-	-
SRR2024992	rpoB_p.Ser450Leu	katG_p.Ser315Thr	pncA_p.Trp68Arg	embB_p.Met306Val	rpsL_p.Lys43Arg	-	-	-	-	-	-	-	-	-	-	thyX_c.-16C>T	-	-	-	-	-
SRR10040195	rpoB_p.Ser450Leu	fabG1_c.-15C>T	pncA_p.Trp68Arg	embB_p.Met306Val	rpsL_p.Lys88Arg	-	-	-	-	-	-	-	-	-	fabG1_c.-15C>T	-	-	-	-	-	-
SRR10040139	rpoB_p.Ser450Leu	fabG1_c.-15C>T	pncA_p.Trp68*	embB_p.Met306Val	rpsL_p.Lys43Arg	-	-	-	-	-	-	-	-	-	fabG1_c.-15C>T	-	-	-	-	-	-
SRR8651601	rpoB_p.Asp435Val	fabG1_c.-15C>T	pncA_p.Trp119Cys	embB_p.Met306Val	rpsL_p.Lys43Arg	-	-	-	-	-	-	-	-	-	fabG1_c.-15C>T	-	-	-	-	-	-
R84	rpoB_p.Ser450Leu	fabG1_c.-8T>A	pncA_p.Trp119Arg	embB_p.Met306Val	-	-	-	-	-	-	-	-	-	-	-	-	-	-	-	-	-
CRR027481	rpoB_p.Ser450Leu	katG_p.Ser315Thr	pncA_p.Trp119Arg	embB_p.Met306Val	rpsL_p.Lys43Arg	-	-	-	-	-	-	-	-	-	-	-	-	-	-	-	-
SRR1723886	rpoB_p.Ser450Leu	katG_p.Ser315Thr	pncA_p.Trp119Arg	embB_p.Met306Val	rpsL_p.Lys43Arg	-	-	-	-	-	-	-	-	-	-	-	-	-	-	-	-
SRR10040285	rpoB_p.Ser450Leu, rpoB_p.Thr400Ala	katG_p.Ser315Thr	pncA_p.Trp119Arg	embA_c.-16C>T, embB_p.Met306Ile	rpsL_p.Lys43Arg	-	-	-	-	-	-	-	-	-	-	-	-	-	-	-	-
SRR6280152	-	-	pncA_p.Trp119*	-	-	-	-	-	-	-	-	-	-	-	-	-	-	-	-	-	-
SRR10040538	rpoB_p.Ser450Leu	katG_p.Ser315Thr	pncA_p.Thr76Pro	embB_p.Met306Val	rpsL_p.Lys43Arg	-	-	-	-	-	-	-	-	-	-	-	-	-	-	-	-
SRR8651659	rpoB_p.Ser450Leu	katG_p.Ser315Thr	pncA_p.Thr76Pro	embB_p.Met306Val	rpsL_p.Lys43Arg	-	-	-	-	-	-	-	-	-	-	-	-	-	-	-	-
SRR1723431	rpoB_p.Ser450Leu	fabG1_c.-8T>A, katG_p.Ser315Thr	pncA_p.Thr76Pro	embB_p.Met306Val	gid_c.102delG, rrs_n.514A>C	gyrA_p.Ala90Val	gyrA_p.Ala90Val	gyrA_p.Ala90Val	gyrA_p.Ala90Val	gyrA_p.Ala90Val	rrs_n.1401A>G	rrs_n.1401A>G	rrs_n.1401A>G	rrs_n.1401A>G	ethA_p.Arg279*	-	-	-	-	-	-
SRR2024893	rpoB_p.Ser450Leu	katG_p.Ser315Asn	pncA_p.Thr76Pro	embB_p.Met306Ile	-	-	-	-	-	-	-	-	-	-	-	-	-	-	-	-	-
SRR10040214	rpoB_p.Asp435Tyr	fabG1_c.-15C>T	pncA_p.Thr76Pro	embB_p.Gln497Lys	gid_p.Glu170*	-	-	-	-	-	-	-	eis_c.-10G>C	-	fabG1_c.-15C>T	-	-	-	-	-	-
SRR6280311	rpoB_p.Ser450Leu	katG_p.Ser315Asn	pncA_p.Thr76Pro	embB_p.Met306Ile	-	-	-	-	-	-	-	-	-	-	-	-	-	-	-	-	-
SRR10040234	rpoB_p.His445Tyr	fabG1_c.-15C>T, katG_p.Ser315Thr	pncA_p.Thr76Pro	embB_p.Met306Val	rrs_n.514A>C	gyrA_p.Ala90Val, gyrA_p.Asp94Ala	gyrA_p.Ala90Val, gyrA_p.Asp94Ala	gyrA_p.Ala90Val, gyrA_p.Asp94Ala	gyrA_p.Ala90Val, gyrA_p.Asp94Ala	gyrA_p.Ala90Val, gyrA_p.Asp94Ala	-	-	-	-	fabG1_c.-15C>T	-	-	-	-	-	-
SRR671722	rpoB_p.Ser450Leu	katG_p.Ser315Thr	pncA_p.Thr76Pro	-	rpsL_p.Lys43Arg	-	-	-	-	-	-	-	-	-	-	-	-	-	-	-	-
SRR10040352	rpoB_p.Ser450Leu	katG_p.Ser315Thr	pncA_p.Thr76Pro	embB_p.Met306Val	rpsL_p.Lys43Arg	gyrA_p.Asp94Gly	gyrA_p.Asp94Gly	gyrA_p.Asp94Gly	gyrA_p.Asp94Gly	gyrA_p.Asp94Gly	-	-	-	-	-	-	-	-	-	-	-
SRR10040390	rpoB_p.Ser450Leu	katG_p.Ser315Thr	pncA_p.Thr76Pro	-	rpsL_p.Lys43Arg	-	-	-	-	-	-	-	-	-	-	-	-	-	-	-	-
SRR2024927	rpoB_p.Ser450Leu, rpoC_p.Asp485Asn	katG_p.Ser315Thr	pncA_p.Thr76Ile	embB_p.Gly406Cys	rpsL_p.Lys43Arg	gyrA_p.Asp94Ala	gyrA_p.Asp94Ala	gyrA_p.Asp94Ala	gyrA_p.Asp94Ala	gyrA_p.Asp94Ala	-	-	-	-	-	-	-	-	-	-	-
R50	rpoB_p.Ala286Val, rpoB_p.Ser450Leu	fabG1_c.-15C>T	pncA_p.Thr76Ile	embB_p.Met306Val	rrs_n.514A>C	-	-	-	-	-	-	-	-	-	fabG1_c.-15C>T	thyA_c.-6726_*1073del	-	-	-	-	-
SRR671812	rpoB_p.Ser450Leu	katG_p.Ser315Thr	pncA_p.Thr61Pro	embB_p.Met306Val	rpsL_p.Lys43Arg	gyrA_p.Asp94Gly	gyrA_p.Asp94Gly	gyrA_p.Asp94Gly	gyrA_p.Asp94Gly	gyrA_p.Asp94Gly	-	-	-	-	ethA_p.Tyr143*	-	-	-	-	-	-
SRR8651637	rpoB_p.Asp435Asn, rpoB_p.Leu430Pro	katG_p.Ser315Thr	pncA_p.Thr47Pro	embB_p.Gln497Pro	rrs_n.514A>C	gyrA_p.Ala90Val, gyrB_p.Ala504Val	gyrA_p.Ala90Val, gyrB_p.Ala504Val	gyrA_p.Ala90Val, gyrB_p.Ala504Val	gyrA_p.Ala90Val, gyrB_p.Ala504Val	gyrA_p.Ala90Val, gyrB_p.Ala504Val	-	-	-	-	-	-	-	-	-	-	-
SRR1723744	rpoB_p.Ser450Leu	-	pncA_p.Thr47Ala, pncA_p.Val139Leu	-	-	-	-	-	-	-	-	-	-	-	-	-	-	-	-	-	-
CRR027480	rpoB_p.Ser450Leu	-	pncA_p.Thr47Ala, pncA_p.Thr76Pro, pncA_p.Val139Leu	-	-	-	-	-	-	-	-	-	-	-	-	-	-	-	-	-	-
SRR8651576	rpoB_p.Ser450Leu	katG_p.Ser315Thr	pncA_p.Thr47Ala	embB_p.Met306Val	rpsL_p.Lys43Arg	gyrA_p.Asp94Gly	gyrA_p.Asp94Gly	gyrA_p.Asp94Gly	gyrA_p.Asp94Gly	gyrA_p.Asp94Gly	rrs_n.1401A>G	rrs_n.1401A>G	rrs_n.1401A>G	rrs_n.1401A>G	-	-	-	-	-	-	-
SRR1723568	rpoB_p.His445Arg	ahpC_c.-52C>T, fabG1_c.-15C>T	pncA_p.Thr47Ala	embB_p.Met306Ile	rpsL_p.Lys43Arg	-	-	-	-	-	rrs_n.1401A>G	rrs_n.1401A>G	rrs_n.1401A>G	rrs_n.1401A>G	ethA_c.752dupG, fabG1_c.-15C>T	-	-	-	-	-	-
SRR1723619	rpoB_c.1279_1284delACCAGC	fabG1_c.-15C>T, katG_p.Gly234Arg	pncA_p.Thr47Ala	embB_p.Met306Leu	rpsL_p.Lys88Met	gyrA_p.Ala90Val, gyrA_p.Asp94Ala	gyrA_p.Ala90Val, gyrA_p.Asp94Ala	gyrA_p.Ala90Val, gyrA_p.Asp94Ala	gyrA_p.Ala90Val, gyrA_p.Asp94Ala	gyrA_p.Ala90Val, gyrA_p.Asp94Ala	-	-	-	-	ethA_c.768dupG, fabG1_c.-15C>T	-	-	-	-	-	-
CRR027573	rpoB_p.His445Arg	ahpC_c.-52C>T, fabG1_c.-15C>T	pncA_p.Thr47Ala	embB_p.Met306Ile	rpsL_p.Lys43Arg	-	-	-	-	-	rrs_n.1401A>G	rrs_n.1401A>G	rrs_n.1401A>G	rrs_n.1401A>G	ethA_c.752dupG, fabG1_c.-15C>T	-	-	-	-	-	-
CRR027581	rpoB_c.1279_1284delACCAGC	fabG1_c.-15C>T, katG_p.Gly234Arg	pncA_p.Thr47Ala	embB_p.Met306Leu	rpsL_p.Lys88Met	gyrA_p.Ala90Val, gyrA_p.Asp94Ala	gyrA_p.Ala90Val, gyrA_p.Asp94Ala	gyrA_p.Ala90Val, gyrA_p.Asp94Ala	gyrA_p.Ala90Val, gyrA_p.Asp94Ala	gyrA_p.Ala90Val, gyrA_p.Asp94Ala	-	-	-	-	ethA_c.768dupG, fabG1_c.-15C>T	-	-	-	-	-	-
SRR671770	rpoB_p.Val170Phe	katG_p.Leu378Pro	pncA_p.Thr47Ala	embB_p.Gly406Ala	rrs_n.514A>C	gyrA_p.Asp94Gly	gyrA_p.Asp94Gly	gyrA_p.Asp94Gly	gyrA_p.Asp94Gly	gyrA_p.Asp94Gly	-	-	-	-	-	-	-	-	-	-	-
SRR671821	rpoB_p.Ser450Leu	katG_p.Ser315Thr	pncA_p.Thr47Ala	embB_p.His1002Arg	rpsL_p.Lys43Arg	gyrA_p.Asp94Ala	gyrA_p.Asp94Ala	gyrA_p.Asp94Ala	gyrA_p.Asp94Ala	gyrA_p.Asp94Ala	rrs_n.1401A>G	rrs_n.1401A>G	rrs_n.1401A>G	rrs_n.1401A>G	-	thyA_p.His207Arg, thyX_c.-16C>T	-	-	-	-	-
SRR10040364	rpoB_p.Ser450Leu	katG_p.Ser315Thr	pncA_p.Thr47Ala	-	rpsL_p.Lys43Arg	-	-	-	-	-	-	-	-	-	-	-	-	-	-	-	-
R26	rpoB_p.Ser450Leu	katG_p.Ser315Thr	pncA_p.Thr47Ala	embB_p.Met306Leu	rrs_n.514A>C	gyrA_p.Ala90Val, gyrA_p.Asp94His	gyrA_p.Ala90Val, gyrA_p.Asp94His	gyrA_p.Ala90Val, gyrA_p.Asp94His	gyrA_p.Ala90Val, gyrA_p.Asp94His	gyrA_p.Ala90Val, gyrA_p.Asp94His	rrs_n.1401A>G	rrs_n.1401A>G	rrs_n.1401A>G	rrs_n.1401A>G	-	folC_p.Ile43Thr	-	-	-	-	-
R4	rpoB_p.Ser450Leu	katG_p.Ser315Thr	pncA_p.Thr47Ala	embB_p.Met306Leu	rrs_n.514A>C	gyrA_p.Ala90Val	gyrA_p.Ala90Val	gyrA_p.Ala90Val	gyrA_p.Ala90Val	gyrA_p.Ala90Val	rrs_n.1401A>G	rrs_n.1401A>G	rrs_n.1401A>G	rrs_n.1401A>G	-	folC_p.Ile43Thr	-	-	-	-	-
SRR8651647	rpoB_p.Ser450Leu	katG_p.Ser315Thr	pncA_p.Thr177Pro	embB_p.Asp354Ala	-	-	-	-	-	-	-	-	eis_c.-10G>A	-	-	-	-	-	-	-	-
SRR1723567	rpoB_p.Ser450Leu, rpoC_p.Ile885Val	katG_p.Gly234Arg	pncA_p.Thr160Pro	embB_p.Met306Val	rpsL_p.Lys43Thr, rrs_n.514A>C	-	-	-	-	-	-	-	-	-	-	-	-	-	-	-	-
T276	rpoB_p.Asp435Gly, rpoB_p.Leu430Pro	katG_p.Ser315Thr	pncA_p.Thr160Ala	-	rpsL_p.Lys43Arg	-	-	-	-	-	-	-	-	-	-	-	-	-	-	-	-
SRR671767	rpoB_p.Asp435Val, rpoB_p.Leu430Pro, rpoB_p.Ser428Arg	ahpC_c.-57C>T, katG_c.-13060_*5304del	pncA_p.Thr160Ala	embB_p.Asp328Tyr	-	-	-	-	-	-	-	-	-	-	-	-	-	-	-	-	-
SRR10040431	rpoB_p.Ser450Leu	katG_p.Ser315Thr	pncA_p.Thr142Ala	embB_p.Met306Val	rpsL_p.Lys43Arg	-	-	-	-	-	-	-	-	-	ethA_c.891dupC	-	-	-	-	-	-
SRR10040440	rpoB_p.Ser450Leu	katG_p.Ser315Thr	pncA_p.Thr142Ala	-	-	-	-	-	-	-	-	-	-	-	-	-	-	-	-	-	-
SRR8651599	rpoB_p.Asp435Val	katG_p.Ser315Thr	pncA_p.Thr142Ala	embB_p.Gly406Ala	rpsL_p.Lys43Arg	gyrA_p.Ala90Val, gyrA_p.Asp94Gly, gyrB_p.Glu501Val	gyrA_p.Ala90Val, gyrA_p.Asp94Gly, gyrB_p.Glu501Val	gyrA_p.Ala90Val, gyrA_p.Asp94Gly, gyrB_p.Glu501Val	gyrA_p.Ala90Val, gyrA_p.Asp94Gly, gyrB_p.Glu501Val	gyrA_p.Ala90Val, gyrA_p.Asp94Gly, gyrB_p.Glu501Val	-	-	-	-	-	-	-	-	-	-	-
SRR10040157	rpoB_p.Ser450Leu	inhA_p.Ile21Thr, katG_p.Ser315Thr	pncA_p.Thr142Ala	embB_p.Met306Val	-	gyrA_p.Asp94Ala	gyrA_p.Asp94Ala	gyrA_p.Asp94Ala	gyrA_p.Asp94Ala	gyrA_p.Asp94Ala	-	-	-	-	ethA_p.Tyr438*, inhA_p.Ile21Thr	-	-	-	-	-	-
SRR10040162	rpoB_p.His445Asn	katG_p.Ser315Thr	pncA_p.Thr135Pro	-	rpsL_p.Lys43Arg	-	-	-	-	-	-	-	-	-	-	-	-	-	-	-	-
SRR10040198	rpoB_p.Ser450Leu	katG_p.Ser315Thr	pncA_p.Thr135Pro	embA_c.-12C>T, embB_p.Met306Val	rpsL_p.Lys43Arg	-	-	-	-	-	-	-	-	-	-	-	-	-	-	-	-
SRR10040211	rpoB_p.His445Tyr	katG_p.Ser315Thr	pncA_p.Thr135Pro	-	rpsL_p.Lys43Arg	-	-	-	-	-	rrs_n.1401A>G	rrs_n.1401A>G	rrs_n.1401A>G	rrs_n.1401A>G	-	-	-	-	-	-	-
SRR10040223	rpoB_p.His445Asn	katG_p.Ser315Thr	pncA_p.Thr135Pro	embB_p.Met306Val	rpsL_p.Lys43Arg	-	-	-	-	-	-	-	-	-	-	-	-	-	-	-	-
SRR10040238	rpoB_p.Asp435Tyr, rpoB_p.Leu430Pro	katG_p.Ser315Thr	pncA_p.Thr114Ala	embB_p.Met306Ile	rpsL_p.Lys43Thr, rrs_n.514A>C	gyrA_p.Asp94Asn	gyrA_p.Asp94Asn	gyrA_p.Asp94Asn	gyrA_p.Asp94Asn	gyrA_p.Asp94Asn	-	-	-	-	-	thyA_p.His75Asn	-	-	-	-	-
SRR1723776	rpoB_p.Leu452Pro	ahpC_c.-57C>T	pncA_p.Ser88*, pncA_p.Val155Met, pncA_p.Val7Gly	embB_p.Gly406Ala	rpsL_p.Lys43Arg, rpsL_p.Lys88Met	-	-	-	-	-	-	-	-	-	ethA_c.1341delC, ethA_p.Gln73*	-	-	-	-	-	-
SRR10040446	rpoB_p.Ser450Leu	fabG1_c.-8T>A, katG_p.Ser315Thr	pncA_p.Ser67Pro	embB_p.Met306Val	rpsL_p.Lys88Arg	gyrA_p.Asp94Gly	gyrA_p.Asp94Gly	gyrA_p.Asp94Gly	gyrA_p.Asp94Gly	gyrA_p.Asp94Gly	-	-	-	-	-	-	-	-	-	-	-
SRR8651622	rpoB_p.Ser450Leu	katG_p.Ser315Thr	pncA_p.Ser67Pro	embB_p.Met306Val	rpsL_p.Lys43Arg	-	-	-	-	-	-	-	-	-	-	-	-	-	-	-	-
T648	rpoB_p.His445Tyr	fabG1_c.-15C>T	pncA_p.Ser67Pro	embB_p.Met306Ile	rpsL_p.Lys43Arg	gyrA_p.Asp94Gly	gyrA_p.Asp94Gly	gyrA_p.Asp94Gly	gyrA_p.Asp94Gly	gyrA_p.Asp94Gly	-	-	-	-	fabG1_c.-15C>T	-	-	-	-	-	-
SRR10040316	rpoB_p.Ser450Leu	katG_p.Ser315Asn	pncA_p.Ser67Pro	embB_p.Met306Val	-	-	-	-	-	-	-	-	-	-	-	folC_p.Glu153Gly	-	-	-	-	-
SRR1723591	rpoB_p.Ser450Leu	fabG1_c.-15C>T	pncA_p.Ser59Pro	embB_p.Met306Ile	rpsL_p.Lys43Arg	-	-	-	-	-	-	-	-	-	fabG1_c.-15C>T	-	-	-	-	-	-
SRR671757	rpoB_p.Ser450Leu	-	pncA_p.Ser59Pro	embB_p.Gln497Lys	-	-	-	-	-	-	-	-	-	-	-	-	-	-	-	-	-
SRR1723994	rpoB_p.His445Asp	katG_p.Val1Ala	pncA_p.Ser164*	embB_p.Met306Ile	-	gyrA_p.Asp94Ala	gyrA_p.Asp94Ala	gyrA_p.Asp94Ala	gyrA_p.Asp94Ala	gyrA_p.Asp94Ala	-	-	-	-	ethA_c.479delC	-	-	-	-	-	-
SRR10040361	rpoB_p.Ser450Leu	katG_p.Ser315Thr	pncA_p.Ser104Arg	embB_p.Gln497Arg	rpsL_p.Lys43Arg	gyrA_p.Ala90Val	gyrA_p.Ala90Val	gyrA_p.Ala90Val	gyrA_p.Ala90Val	gyrA_p.Ala90Val	-	-	-	-	-	-	-	-	-	-	-
SRR10040309	rpoB_p.Asp435Val, rpoB_p.Ser450Leu	fabG1_c.-15C>T, katG_p.Ser315Thr, katG_p.Trp728Cys	pncA_p.Pro69Leu	embB_p.Gln497Arg	rpsL_p.Lys43Arg	gyrA_p.Ala90Val, gyrA_p.Asp94Ala	gyrA_p.Ala90Val, gyrA_p.Asp94Ala	gyrA_p.Ala90Val, gyrA_p.Asp94Ala	gyrA_p.Ala90Val, gyrA_p.Asp94Ala	gyrA_p.Ala90Val, gyrA_p.Asp94Ala	-	-	-	-	fabG1_c.-15C>T	-	-	-	-	-	-
SRR10040314	rpoB_p.Asp435Val, rpoB_p.Ser450Leu	fabG1_c.-15C>T, katG_p.Ser315Thr, katG_p.Trp728Cys	pncA_p.Pro69Leu	embB_p.Gln497Arg	rpsL_p.Lys43Arg	gyrA_p.Ala90Val, gyrA_p.Asp94Ala	gyrA_p.Ala90Val, gyrA_p.Asp94Ala	gyrA_p.Ala90Val, gyrA_p.Asp94Ala	gyrA_p.Ala90Val, gyrA_p.Asp94Ala	gyrA_p.Ala90Val, gyrA_p.Asp94Ala	-	-	-	-	fabG1_c.-15C>T	-	-	-	-	-	-
R39	rpoB_p.Ser450Leu	katG_p.Ser315Thr	pncA_p.Pro69Leu	embB_p.Gly406Asp	rrs_n.514A>C	-	-	-	-	-	-	-	-	-	-	-	-	-	-	-	-
SRR671868	rpoB_p.Ser450Leu	ahpC_c.-81C>T, fabG1_c.-15C>T	pncA_p.Pro62Leu	-	-	-	-	-	-	-	-	-	-	-	fabG1_c.-15C>T	-	-	-	-	-	-
SRR1723447	rpoB_p.Ser450Leu	katG_p.Ser315Thr	pncA_p.Pro62Leu	embB_p.Met306Ile	rpsL_p.Lys43Arg	-	-	-	-	-	-	-	-	-	-	-	-	-	-	-	-
CRR027528	rpoB_p.Ser450Leu	katG_p.Ser315Thr	pncA_p.Pro62Leu	embB_p.Met306Ile	rpsL_p.Lys43Arg	-	-	-	-	-	-	-	-	-	-	-	-	-	-	-	-
CRR027588	rpoB_p.Ser450Leu, rpoB_p.Thr400Ala	katG_p.Ser315Thr	pncA_p.Pro62Leu	embB_p.Met306Ile	rpsL_p.Lys43Thr, rrs_n.514A>C	-	-	-	-	-	-	-	-	-	-	-	-	-	-	-	-
SRR1723870	rpoB_p.Ser450Leu, rpoB_p.Thr400Ala	katG_p.Ser315Thr	pncA_p.Pro62Leu	embB_p.Met306Ile	rpsL_p.Lys43Thr, rrs_n.514A>C	-	-	-	-	-	-	-	-	-	-	-	-	-	-	-	-
SRR671739	rpoB_p.His445Asp	katG_p.Ser315Thr	pncA_p.Pro62Leu	embB_p.Met306Val	rpsL_p.Lys88Arg	-	-	-	-	-	-	-	-	-	-	thyA_c.-974_*3840del, thyX_c.-16C>T	-	-	-	-	-
SRR10040294	rpoB_p.Ser450Leu	katG_p.Ser315Thr	pncA_p.Pro62Leu	embB_p.Met306Ile	rpsL_p.Lys43Arg	gyrA_p.Asp94Gly	gyrA_p.Asp94Gly	gyrA_p.Asp94Gly	gyrA_p.Asp94Gly	gyrA_p.Asp94Gly	rrs_n.1401A>G	rrs_n.1401A>G	rrs_n.1401A>G	rrs_n.1401A>G	-	-	-	-	-	-	-
SRR1723706	rpoB_p.Ser450Leu	katG_p.Ser315Thr	pncA_p.Pro54Leu	embB_p.Met306Ile	rpsL_p.Lys43Arg	gyrA_p.Asp94His, gyrB_p.Arg446His	gyrA_p.Asp94His, gyrB_p.Arg446His	gyrA_p.Asp94His, gyrB_p.Arg446His	gyrA_p.Asp94His, gyrB_p.Arg446His	gyrA_p.Asp94His, gyrB_p.Arg446His	rrs_n.1401A>G	rrs_n.1401A>G	rrs_n.1401A>G	rrs_n.1401A>G	ethA_c.1128delC	folC_p.Ile43Thr	-	-	-	-	-
SRR1723707	rpoB_p.Ser450Leu	katG_p.Ser315Thr	pncA_p.Pro54Leu	embB_p.Met306Ile	rpsL_p.Lys43Arg	gyrB_p.Arg446His	gyrB_p.Arg446His	gyrB_p.Arg446His	gyrB_p.Arg446His	gyrB_p.Arg446His	rrs_n.1401A>G	rrs_n.1401A>G	rrs_n.1401A>G	rrs_n.1401A>G	ethA_c.1128delC	folC_p.Ile43Thr	-	-	-	-	-
CRR027598	rpoB_p.Ser450Leu	katG_p.Ser315Thr	pncA_p.Pro54Leu	embB_p.Met306Ile	rpsL_p.Lys43Arg	gyrA_p.Asp94His, gyrB_p.Arg446His	gyrA_p.Asp94His, gyrB_p.Arg446His	gyrA_p.Asp94His, gyrB_p.Arg446His	gyrA_p.Asp94His, gyrB_p.Arg446His	gyrA_p.Asp94His, gyrB_p.Arg446His	rrs_n.1401A>G	rrs_n.1401A>G	rrs_n.1401A>G	rrs_n.1401A>G	ethA_c.1128delC	folC_p.Ile43Thr	-	-	-	-	-
CRR027599	rpoB_p.Ser450Leu	katG_p.Ser315Thr	pncA_p.Pro54Leu	embB_p.Met306Ile	rpsL_p.Lys43Arg	gyrB_p.Arg446His	gyrB_p.Arg446His	gyrB_p.Arg446His	gyrB_p.Arg446His	gyrB_p.Arg446His	rrs_n.1401A>G	rrs_n.1401A>G	rrs_n.1401A>G	rrs_n.1401A>G	ethA_c.1128delC	folC_p.Ile43Thr	-	-	-	-	-
SRR10040407	rpoB_p.Ser450Leu	katG_p.Ser315Thr	pncA_p.Pro54Gln	embB_p.Met306Val	-	-	-	-	-	-	-	-	-	-	-	-	-	-	-	-	-
SRR1723691	rpoB_p.Ser450Leu, rpoC_p.Ile491Thr	katG_p.Ser315Thr	pncA_p.Phe94Ser	embB_p.Gln497Lys	rpsL_p.Lys43Arg	gyrA_p.Ala90Val	gyrA_p.Ala90Val	gyrA_p.Ala90Val	gyrA_p.Ala90Val	gyrA_p.Ala90Val	-	-	-	-	-	-	-	-	-	-	-
SRR10040413	rpoB_p.Ser450Leu, rpoC_p.Gly332Arg	katG_p.Ser315Thr	pncA_p.Phe94Ser	embB_p.Met306Ile	rpsL_p.Lys88Arg	-	-	-	-	-	rrs_n.1401A>G	rrs_n.1401A>G	rrs_n.1401A>G	rrs_n.1401A>G	-	-	-	-	-	-	-
SRR671842	rpoB_c.1296_1304delATTCATGGA	katG_c.861_866delACCCGA	pncA_p.Phe94Leu	embA_c.-16C>G, embB_p.Met306Ile	gid_c.102delG	gyrA_p.Ala90Val	gyrA_p.Ala90Val	gyrA_p.Ala90Val	gyrA_p.Ala90Val	gyrA_p.Ala90Val	rrs_n.1401A>G	rrs_n.1401A>G	rrs_n.1401A>G	rrs_n.1401A>G	-	-	-	-	-	-	-
SRR1723663	rpoB_p.Ser450Trp	katG_p.Ser315Thr	pncA_p.Phe58Ser	embB_p.Gln497Arg	rrs_n.517C>T	-	-	-	-	-	-	-	-	-	-	-	-	-	-	-	-
T112	rpoB_p.His445Arg	katG_p.Ser315Thr	pncA_p.Phe58Leu	-	rpsL_p.Lys43Arg	-	-	-	-	-	-	-	-	-	-	thyA_p.His75Asn	-	-	-	-	-
SRR671794	rpoB_p.Asp435Gly, rpoB_p.Leu452Pro	katG_p.Ser315Thr	pncA_p.Phe58Leu	-	rpsL_p.Lys43Arg	gyrB_p.Asp461Asn	gyrB_p.Asp461Asn	gyrB_p.Asp461Asn	gyrB_p.Asp461Asn	gyrB_p.Asp461Asn	rrs_n.1401A>G	rrs_n.1401A>G	rrs_n.1401A>G	rrs_n.1401A>G	ethA_c.1303dupA	-	-	-	-	-	-
SRR10040287	rpoB_p.Ser450Leu	fabG1_c.-15C>T, katG_p.Gln127Pro	pncA_p.Phe106Ser	embB_p.Asp354Ala	-	gyrA_p.Asp94Ala	gyrA_p.Asp94Ala	gyrA_p.Asp94Ala	gyrA_p.Asp94Ala	gyrA_p.Asp94Ala	-	-	-	-	fabG1_c.-15C>T	-	-	-	-	-	-
SRR10040449	rpoB_p.Asp435Ala, rpoB_p.Leu452Pro	katG_p.Ser315Thr	pncA_p.Met175Val	embB_p.Gly406Ala	rrs_n.514A>C	gyrA_p.Ala90Val	gyrA_p.Ala90Val	gyrA_p.Ala90Val	gyrA_p.Ala90Val	gyrA_p.Ala90Val	-	-	-	-	-	-	-	-	-	-	-
CRR027522	rpoB_p.Ser450Phe	katG_p.Ser315Thr	pncA_p.Met175Val	embB_p.Met306Val	rpsL_p.Lys43Arg	gyrA_p.Asp94Ala	gyrA_p.Asp94Ala	gyrA_p.Asp94Ala	gyrA_p.Asp94Ala	gyrA_p.Asp94Ala	rrs_n.1401A>G	eis_c.-14C>T, rrs_n.1401A>G	eis_c.-14C>T, rrs_n.1401A>G	rrs_n.1401A>G	-	thyA_c.-1010_*457del	-	-	-	-	-
SRR2024902	rpoB_p.Leu430Pro, rpoB_p.Ser431Gly	fabG1_c.-8T>C, katG_p.Ser315Thr	pncA_p.Met175Val	embB_p.His1002Arg	rpsL_p.Lys43Arg	gyrA_p.Asp94Gly	gyrA_p.Asp94Gly	gyrA_p.Asp94Gly	gyrA_p.Asp94Gly	gyrA_p.Asp94Gly	-	-	-	-	ethA_p.Gly43Ser, fabG1_c.-8T>C	-	-	-	-	-	-
SRR2024931	rpoB_p.Leu430Pro, rpoB_p.Ser431Gly	fabG1_c.-8T>C, katG_p.Ser315Thr	pncA_p.Met175Val	embB_p.His1002Arg	rpsL_p.Lys43Arg	gyrA_p.Asp94Gly	gyrA_p.Asp94Gly	gyrA_p.Asp94Gly	gyrA_p.Asp94Gly	gyrA_p.Asp94Gly	-	-	-	-	ethA_p.Gly43Ser, fabG1_c.-8T>C	-	-	-	-	-	-
SRR10040267	rpoB_p.Leu430Pro, rpoB_p.Ser431Gly	katG_p.Ser315Thr	pncA_p.Met175Val	embB_p.His1002Arg	rpsL_p.Lys43Arg	gyrA_p.Ala90Val, gyrA_p.Asp94Gly	gyrA_p.Ala90Val, gyrA_p.Asp94Gly	gyrA_p.Ala90Val, gyrA_p.Asp94Gly	gyrA_p.Ala90Val, gyrA_p.Asp94Gly	gyrA_p.Ala90Val, gyrA_p.Asp94Gly	-	-	-	-	ethA_p.Gly43Ser	-	-	-	-	-	-
SRR10040291	rpoB_p.Leu430Pro, rpoB_p.Ser431Gly	katG_p.Ser315Thr	pncA_p.Met175Val	embB_p.His1002Arg	rpsL_p.Lys43Arg	gyrB_p.Asn499Asp	gyrB_p.Asn499Asp	gyrB_p.Asn499Asp	gyrB_p.Asn499Asp	gyrB_p.Asn499Asp	-	-	-	-	ethA_p.Gly43Ser	-	-	-	-	-	-
SRR10040292	rpoB_p.Ser450Leu	katG_p.Ser315Thr	pncA_p.Met175Val	embB_p.Met306Ile	rpsL_p.Lys43Arg	-	-	-	-	-	rrs_n.1401A>G	rrs_n.1401A>G	rrs_n.1401A>G	rrs_n.1401A>G	-	-	-	-	-	-	-
SRR8651597	rpoB_p.Ser450Leu	katG_p.Ser315Thr	pncA_p.Met175Thr	embB_p.Met306Ile	gid_c.115delC, rpsL_p.Lys88Thr	gyrA_p.Asp94Ala	gyrA_p.Asp94Ala	gyrA_p.Asp94Ala	gyrA_p.Asp94Ala	gyrA_p.Asp94Ala	-	-	-	-	ethA_p.Ala341Val	folC_p.Ile43Thr	-	-	-	-	-
SRR1723783	rpoB_p.Ser450Leu	-	pncA_p.Met175Thr	embA_c.-12C>T	rpsL_p.Lys43Arg	-	-	-	-	-	-	-	-	-	-	-	-	-	-	-	-
CRR027665	rpoB_p.Ser450Leu	katG_p.Ser315Thr	pncA_p.Met175Thr	embA_c.-12C>T, embB_p.His1002Arg	rpsL_p.Lys43Arg	-	-	-	-	-	-	-	-	-	-	-	-	-	-	-	-
CRR027666	rpoB_p.Ser450Leu	katG_p.Ser315Thr	pncA_p.Met175Thr	embA_c.-12C>T, embB_p.His1002Arg	rpsL_p.Lys43Arg	-	-	-	-	-	-	-	-	-	-	-	-	-	-	-	-
SRR671831	rpoB_p.Ser450Leu, rpoB_p.Thr400Ala	katG_p.Ser315Thr	pncA_p.Met175Thr	embB_p.Met306Leu	-	-	-	-	-	-	-	-	-	-	-	-	-	-	-	-	-
SRR1723803	rpoB_p.Asp435Glu, rpoB_p.Ser441Leu	fabG1_c.-8T>C, katG_p.Ser315Thr	pncA_p.Met175Ile	embB_p.Asp1024Asn, embB_p.Met306Ile	rpsL_p.Lys88Arg	gyrA_p.Asp94Ala	gyrA_p.Asp94Ala	gyrA_p.Asp94Ala	gyrA_p.Asp94Ala	gyrA_p.Asp94Ala	-	-	-	-	ethA_c.839delA, fabG1_c.-8T>C	thyX_c.-16C>T	-	-	-	-	-
SRR2024947	rpoB_p.His445Tyr	ahpC_c.-48G>A, inhA_c.-154G>A	pncA_p.Met175Ile	embB_p.His1002Arg	rpsL_p.Lys43Arg	gyrA_p.Asp94Asn	gyrA_p.Asp94Asn	gyrA_p.Asp94Asn	gyrA_p.Asp94Asn	gyrA_p.Asp94Asn	-	-	-	-	inhA_c.-154G>A	-	-	-	-	-	-
SRR8651558	rpoB_p.Asp435Val	katG_p.Ser315Asn	pncA_p.Met175Arg	embB_p.Met306Val	rrs_n.514A>C	gyrA_p.Ala90Val, gyrA_p.Asp94Asn	gyrA_p.Ala90Val, gyrA_p.Asp94Asn	gyrA_p.Ala90Val, gyrA_p.Asp94Asn	gyrA_p.Ala90Val, gyrA_p.Asp94Asn	gyrA_p.Ala90Val, gyrA_p.Asp94Asn	rrs_n.1401A>G	rrs_n.1401A>G	rrs_n.1401A>G	rrs_n.1401A>G	ethA_c.1054delG	-	-	-	-	-	-
SRR671727	rpoB_p.Ser450Leu	ahpC_c.-52C>T, ahpC_c.-81C>T	pncA_p.Met175Arg	embB_p.Asp354Ala, embB_p.Met306Leu	rpsL_p.Lys43Arg	-	-	-	-	-	-	-	-	-	-	-	-	-	-	-	-
SRR10040418	rpoB_p.Ser450Leu	katG_p.Ser315Thr	pncA_p.Lys96Thr	embB_p.Gly406Asp	rpsL_p.Lys43Arg	-	-	-	-	-	-	-	-	-	-	-	-	-	-	-	-
SRR10040421	rpoB_p.Ser450Leu	katG_p.Ser315Thr	pncA_p.Lys96Thr	embB_p.Gly406Asp	rpsL_p.Lys43Arg	-	-	-	-	-	-	-	-	-	-	-	-	-	-	-	-
SRR8651570	rpoB_p.Ser450Leu	katG_p.Ser315Thr	pncA_p.Lys96Thr	embB_p.Asp354Ala	-	gyrA_p.Asp94Asn	gyrA_p.Asp94Asn	gyrA_p.Asp94Asn	gyrA_p.Asp94Asn	gyrA_p.Asp94Asn	-	-	-	-	-	-	-	-	-	-	-
SRR8651655	rpoB_p.Ser450Leu	katG_p.Ser315Thr	pncA_p.Lys96Thr	embB_p.Asp354Ala	-	gyrA_p.Asp94Asn	gyrA_p.Asp94Asn	gyrA_p.Asp94Asn	gyrA_p.Asp94Asn	gyrA_p.Asp94Asn	-	-	-	-	-	-	-	-	-	-	-
T472	rpoB_p.Ser450Leu	katG_p.Ser315Thr	pncA_p.Lys96Thr	embB_p.His1002Arg	rpsL_p.Lys43Arg	-	-	-	-	-	-	-	-	-	-	-	-	-	-	-	-
SRR10040134	rpoB_p.Ser450Leu	katG_p.Ser315Thr	pncA_p.Lys96Thr	embB_p.Gly406Asp	rpsL_p.Lys43Arg	-	-	-	-	-	-	-	-	-	-	-	-	-	-	-	-
SRR10040270	rpoB_p.Asp435Val	fabG1_c.-15C>T, katG_c.18delA	pncA_p.Lys96Glu	-	rpsL_p.Lys43Arg	gyrA_p.Asp94Gly	gyrA_p.Asp94Gly	gyrA_p.Asp94Gly	gyrA_p.Asp94Gly	gyrA_p.Asp94Gly	-	-	-	-	ethA_c.1294delA, fabG1_c.-15C>T	-	-	-	-	-	-
SRR10040296	rpoB_p.Asp435Val	fabG1_c.-15C>T, katG_c.18delA	pncA_p.Lys96Glu	-	rpsL_p.Lys43Arg	gyrA_p.Asp94Gly	gyrA_p.Asp94Gly	gyrA_p.Asp94Gly	gyrA_p.Asp94Gly	gyrA_p.Asp94Gly	-	-	-	-	ethA_c.620dupG, fabG1_c.-15C>T	-	-	-	-	-	-
SRR2024951	rpoB_p.Ser450Leu	katG_p.Gln127Pro, katG_p.Ser315Thr	pncA_p.Lys96Gln	embB_p.Gln497Arg	rpsL_p.Lys43Arg	gyrA_p.Asp94Gly	gyrA_p.Asp94Gly	gyrA_p.Asp94Gly	gyrA_p.Asp94Gly	gyrA_p.Asp94Gly	-	-	-	-	-	-	-	-	-	-	-
SRR2024952	rpoB_p.Ser450Leu	katG_p.Ser315Thr	pncA_p.Lys96Gln	embB_p.Gln497Arg	rpsL_p.Lys43Arg	gyrA_p.Asp94Ala	gyrA_p.Asp94Ala	gyrA_p.Asp94Ala	gyrA_p.Asp94Ala	gyrA_p.Asp94Ala	-	-	-	-	-	-	-	-	-	-	-
SRR6280156	rpoB_p.Ser450Leu	katG_p.Ser315Thr	pncA_p.Lys96Gln	embB_p.Gln497Arg	rpsL_p.Lys43Arg	gyrA_p.Asp94Ala	gyrA_p.Asp94Ala	gyrA_p.Asp94Ala	gyrA_p.Asp94Ala	gyrA_p.Asp94Ala	-	-	-	-	-	-	-	-	-	-	-
SRR6280158	rpoB_p.Ser450Leu	katG_p.Ser315Thr	pncA_p.Lys96Gln	embB_p.Gln497Arg	rpsL_p.Lys43Arg	gyrA_p.Asp94Ala	gyrA_p.Asp94Ala	gyrA_p.Asp94Ala	gyrA_p.Asp94Ala	gyrA_p.Asp94Ala	-	-	-	-	-	-	-	-	-	-	-
SRR6280213	rpoB_p.Ser450Leu	fabG1_c.-8T>C, katG_p.Gln127Pro, katG_p.Ser315Thr	pncA_p.Lys96Gln	embB_p.Gln497Arg	rpsL_p.Lys43Arg	gyrA_p.Asp94Gly	gyrA_p.Asp94Gly	gyrA_p.Asp94Gly	gyrA_p.Asp94Gly	gyrA_p.Asp94Gly	-	-	-	-	fabG1_c.-8T>C	-	-	-	-	-	-
SRR1723877	rpoB_p.Ile480Val, rpoB_p.Ser450Leu	ahpC_c.-48G>A, katG_p.Trp204*	pncA_p.Lys96Asn, pncA_p.Val130Ala	embB_p.Met306Val	-	-	-	-	-	-	-	-	-	-	-	-	-	-	-	-	-
CRR027657	rpoB_p.Ile480Val, rpoB_p.Ser450Leu	ahpC_c.-48G>A	pncA_p.Lys96Asn, pncA_p.Val130Ala	embB_p.Met306Val	-	-	-	-	-	-	-	-	-	-	-	-	-	-	-	-	-
CRR027658	rpoB_p.Ile480Val, rpoB_p.Ser450Leu	ahpC_c.-48G>A	pncA_p.Lys96Asn, pncA_p.Val130Ala	embB_p.Met306Val	-	-	-	-	-	-	-	-	-	-	-	-	-	-	-	-	-
SRR8651602	rpoB_p.Ser450Leu	katG_p.Ser315Thr	pncA_p.Lys96Arg	embB_p.Gly406Asp, embB_p.Met306Leu	rpsL_p.Lys43Arg	gyrA_p.Ala90Val	gyrA_p.Ala90Val	gyrA_p.Ala90Val	gyrA_p.Ala90Val	gyrA_p.Ala90Val	-	-	-	-	-	-	-	-	-	-	-
SRR1723454	rpoB_p.Gln432Leu, rpoB_p.His445Gln	fabG1_c.-15C>T	pncA_p.Lys96Arg	embB_p.Tyr319Ser	-	gyrA_p.Asp94Ala	gyrA_p.Asp94Ala	gyrA_p.Asp94Ala	gyrA_p.Asp94Ala	gyrA_p.Asp94Ala	-	-	-	-	fabG1_c.-15C>T	-	-	-	-	-	-
SRR671751	rpoB_p.His445Arg	fabG1_c.-8T>C, katG_p.Ser315Thr	pncA_p.Lys96Arg	embB_p.Met306Val	-	gyrA_p.Asp94Tyr	gyrA_p.Asp94Tyr	gyrA_p.Asp94Tyr	gyrA_p.Asp94Tyr	gyrA_p.Asp94Tyr	-	-	-	-	fabG1_c.-8T>C	-	-	-	-	-	-
SRR10040422	rpoB_p.Ser450Leu	ahpC_c.-52C>T, katG_c.104dupA	pncA_p.Lys48Thr	-	rpsL_p.Lys43Arg	-	-	-	-	-	-	-	-	-	-	-	-	-	-	-	-
CRR027515	rpoB_p.Asp435Val	fabG1_c.-8T>C, katG_p.Ser315Thr	pncA_p.Lys48Glu	embB_p.Asp1024Asn	rpsL_p.Lys43Arg	-	-	-	-	-	-	-	-	-	fabG1_c.-8T>C	-	-	-	-	-	-
CRR027516	rpoB_p.Asp435Val	fabG1_c.-8T>C, katG_p.Ser315Thr	pncA_p.Lys48Glu	embB_p.Asp1024Asn	rpsL_p.Lys43Arg	-	-	-	-	-	-	-	-	-	fabG1_c.-8T>C	-	-	-	-	-	-
SRR1723669	rpoB_p.Asp435Val	katG_p.Ser315Thr	pncA_p.Lys48Glu	embB_p.Asp1024Asn	rpsL_p.Lys43Arg	-	-	-	-	-	-	-	-	-	-	-	-	-	-	-	-
SRR1723832	rpoB_p.Ser450Leu	katG_p.Ser315Thr	pncA_p.Lys48Glu	embB_p.Met306Val	rpsL_p.Lys43Arg	-	-	-	-	-	-	-	-	-	-	-	-	-	-	-	-
CRR027604	rpoB_p.Ser450Leu	katG_p.Ser315Thr	pncA_p.Lys48Glu	embB_p.Met306Val	rpsL_p.Lys43Arg	-	-	-	-	-	-	-	-	-	-	-	-	-	-	-	-
SRR2024918	rpoB_p.Ser450Leu	katG_p.Ser315Thr	pncA_p.Leu85Pro, pncA_p.Lys96Glu	embB_p.Gly406Asp	rpsL_p.Lys43Arg	gyrA_p.Ala90Val, gyrA_p.Asp94Gly	gyrA_p.Ala90Val, gyrA_p.Asp94Gly	gyrA_p.Ala90Val, gyrA_p.Asp94Gly	gyrA_p.Ala90Val, gyrA_p.Asp94Gly	gyrA_p.Ala90Val, gyrA_p.Asp94Gly	-	-	-	-	ethA_c.140delT	-	-	-	-	-	-
SRR1723507	rpoB_p.Asp435Gly, rpoB_p.Leu430Pro	katG_p.Ser315Thr	pncA_p.Leu85Pro	embA_c.-11C>A	rpsL_p.Lys43Arg	-	-	-	-	-	-	-	-	-	-	thyA_p.Trp83Cys, thyX_c.-16C>T	-	-	-	-	-
SRR1723570	rpoB_p.Ser450Leu, rpoC_p.Ile491Thr	-	pncA_p.Leu85Pro	-	rrs_n.514A>C	gyrA_p.Asp94Ala, gyrA_p.Ser91Pro	gyrA_p.Asp94Ala, gyrA_p.Ser91Pro	gyrA_p.Asp94Ala, gyrA_p.Ser91Pro	gyrA_p.Asp94Ala, gyrA_p.Ser91Pro	gyrA_p.Asp94Ala, gyrA_p.Ser91Pro	-	-	-	-	-	-	-	-	-	-	-
SRR1723738	rpoB_p.Asp435Gly, rpoB_p.Leu430Pro	katG_p.Ser315Asn	pncA_p.Leu85Pro	embA_c.-11C>A	rpsL_p.Lys43Arg	-	-	-	-	-	-	-	-	-	-	-	-	-	-	-	-
CRR027627	rpoB_p.Asp435Gly, rpoB_p.Leu430Pro	katG_p.Ser315Asn	pncA_p.Leu85Pro	embA_c.-11C>A	rpsL_p.Lys43Arg	-	-	-	-	-	-	-	-	-	-	-	-	-	-	-	-
CRR027628	rpoB_p.Asp435Gly, rpoB_p.Leu430Pro	katG_p.Ser315Asn	pncA_p.Leu85Pro	embA_c.-11C>A	rpsL_p.Lys43Arg	-	-	-	-	-	-	-	-	-	-	-	-	-	-	-	-
SRR671724	rpoB_p.Ser450Leu	fabG1_c.-15C>T	pncA_p.Leu85Pro	embB_p.Gly406Ser	rpsL_p.Lys88Arg	gyrA_p.Asp94Ala, gyrB_p.Asn499Asp	gyrA_p.Asp94Ala, gyrB_p.Asn499Asp	gyrA_p.Asp94Ala, gyrB_p.Asn499Asp	gyrA_p.Asp94Ala, gyrB_p.Asn499Asp	gyrA_p.Asp94Ala, gyrB_p.Asn499Asp	-	-	-	-	fabG1_c.-15C>T	-	-	-	-	-	-
SRR671799	rpoB_p.Ser450Leu	fabG1_c.-15C>T	pncA_p.Leu85Pro	embA_c.-11C>A, embB_p.Tyr319Cys	rpsL_p.Lys43Arg	gyrA_p.Ser91Pro	gyrA_p.Ser91Pro	gyrA_p.Ser91Pro	gyrA_p.Ser91Pro	gyrA_p.Ser91Pro	rrs_n.1401A>G	rrs_n.1401A>G	rrs_n.1401A>G	rrs_n.1401A>G	fabG1_c.-15C>T	folC_p.Glu153Ala	-	-	-	-	-
T2430	rpoB_p.Ser450Leu	katG_p.Ser315Thr	pncA_p.Leu85Pro	embB_p.Met306Ile	rpsL_p.Lys43Arg	gyrA_p.Ala90Val	gyrA_p.Ala90Val	gyrA_p.Ala90Val	gyrA_p.Ala90Val	gyrA_p.Ala90Val	-	-	-	-	ethA_c.1144delT	-	-	-	-	-	-
SRR8651592	rpoB_p.Ser450Leu	katG_p.Ser315Thr	pncA_p.Leu85Arg	embB_p.Met306Val	rrs_n.514A>C	gyrA_p.Asp94Gly	gyrA_p.Asp94Gly	gyrA_p.Asp94Gly	gyrA_p.Asp94Gly	gyrA_p.Asp94Gly	-	-	-	-	-	-	-	-	-	-	-
CRR027523	rpoB_p.Ser450Leu	katG_p.Ser315Thr	pncA_p.Leu85Arg	embB_p.Gln497Arg	rpsL_p.Lys43Arg	-	-	-	-	-	rrs_n.1401A>G	rrs_n.1401A>G	rrs_n.1401A>G	rrs_n.1401A>G	-	folC_p.Ile43Thr	-	-	-	-	-
SRR1723516	-	katG_p.Ser315Thr	pncA_p.Leu85Arg	embB_p.Gln497Arg	rpsL_p.Lys43Arg	-	-	-	-	-	rrs_n.1401A>G	rrs_n.1401A>G	rrs_n.1401A>G	rrs_n.1401A>G	-	folC_p.Ile43Thr	-	-	-	-	-
SRR10040210	rpoB_p.Ser450Leu	katG_p.Ser315Thr	pncA_p.Leu85Arg	-	rpsL_p.Lys43Arg	gyrA_p.Asp94Asn	gyrA_p.Asp94Asn	gyrA_p.Asp94Asn	gyrA_p.Asp94Asn	gyrA_p.Asp94Asn	-	-	-	-	-	-	-	-	-	-	-
SRR10040386	rpoB_p.Ser450Leu	katG_p.Ser315Thr	pncA_p.Leu85Arg	-	rpsL_p.Lys43Arg	gyrA_p.Ala90Val	gyrA_p.Ala90Val	gyrA_p.Ala90Val	gyrA_p.Ala90Val	gyrA_p.Ala90Val	-	-	-	-	-	-	-	-	-	-	-
SRR8651594	rpoB_p.Asp435Val	katG_p.Ser315Thr	pncA_p.Leu4Trp	embB_p.Met306Ile	rpsL_p.Lys43Arg	gyrA_p.Ala90Val, gyrA_p.Asp94Asn	gyrA_p.Ala90Val, gyrA_p.Asp94Asn	gyrA_p.Ala90Val, gyrA_p.Asp94Asn	gyrA_p.Ala90Val, gyrA_p.Asp94Asn	gyrA_p.Ala90Val, gyrA_p.Asp94Asn	rrs_n.1401A>G	rrs_n.1401A>G	rrs_n.1401A>G	rrs_n.1401A>G	-	-	-	-	-	-	-
SRR8651607	rpoB_p.Asp435Val	fabG1_c.-8T>C, katG_p.Ser315Thr	pncA_p.Leu4Trp	embB_p.Met306Ile	rpsL_p.Lys43Arg	gyrA_p.Ala90Val	gyrA_p.Ala90Val	gyrA_p.Ala90Val	gyrA_p.Ala90Val	gyrA_p.Ala90Val	-	-	-	-	fabG1_c.-8T>C	-	-	-	-	-	-
SRR8651646	rpoB_p.Asp435Val	katG_p.Ser315Thr	pncA_p.Leu4Trp	embB_p.Met306Ile	rpsL_p.Lys43Arg	gyrA_p.Ala90Val	gyrA_p.Ala90Val	gyrA_p.Ala90Val	gyrA_p.Ala90Val	gyrA_p.Ala90Val	-	-	-	-	ethA_p.Tyr461*	-	-	-	-	-	-
SRR1723462	rpoB_p.Asp435Val	katG_p.Ser315Thr	pncA_p.Leu4Trp	embB_p.Met306Val	rpsL_p.Lys88Arg	gyrA_p.Asp94Gly	gyrA_p.Asp94Gly	gyrA_p.Asp94Gly	gyrA_p.Asp94Gly	gyrA_p.Asp94Gly	-	-	-	-	-	-	-	-	-	-	-
SRR671863	rpoB_p.His445Leu, rpoB_p.Ser428Gly	katG_p.Ser315Thr	pncA_p.Leu4Ser	embB_p.Gly406Ala	-	gyrA_p.Asp94Gly	gyrA_p.Asp94Gly	gyrA_p.Asp94Gly	gyrA_p.Asp94Gly	gyrA_p.Asp94Gly	rrs_n.1401A>G	rrs_n.1401A>G	rrs_n.1401A>G	rrs_n.1401A>G	ethA_c.1054delG	-	-	-	-	-	-
SRR671864	rpoB_p.His445Leu, rpoB_p.Ser428Gly	katG_p.Ser315Thr	pncA_p.Leu4Ser	embB_p.Gly406Ala	-	gyrA_p.Asp94Gly	gyrA_p.Asp94Gly	gyrA_p.Asp94Gly	gyrA_p.Asp94Gly	gyrA_p.Asp94Gly	rrs_n.1401A>G	rrs_n.1401A>G	rrs_n.1401A>G	rrs_n.1401A>G	ethA_c.1054delG	-	-	-	-	-	-
SRR671789	rpoB_p.His445Leu, rpoB_p.Ser428Gly	katG_p.Ser315Thr	pncA_p.Leu4Ser	embB_p.Gly406Ala	-	gyrA_p.Asp94Gly	gyrA_p.Asp94Gly	gyrA_p.Asp94Gly	gyrA_p.Asp94Gly	gyrA_p.Asp94Gly	rrs_n.1401A>G	rrs_n.1401A>G	rrs_n.1401A>G	rrs_n.1401A>G	ethA_c.1054delG	-	-	-	-	-	-
CRR027569	rpoB_p.Ser450Leu	katG_p.Ser315Thr	pncA_p.Leu35Pro	embB_p.Gly406Ala	-	-	-	-	-	-	-	-	-	-	-	thyA_p.His75Asn	-	-	-	-	-
SRR1723798	rpoB_p.Ser450Leu	katG_p.Ser315Thr	pncA_p.Leu27Pro	embB_p.Met306Val	rrs_n.514A>C	-	-	-	-	-	-	-	-	-	ethA_c.1391dupA	-	-	-	-	-	-
CRR027612	rpoB_p.Ser450Leu	katG_p.Ser315Thr	pncA_p.Leu27Pro	embB_p.Met306Val	rrs_n.514A>C	-	-	-	-	-	-	-	-	-	ethA_c.1391dupA	-	-	-	-	-	-
CRR027616	rpoB_p.Ser450Leu	katG_p.Ser315Thr	pncA_p.Leu27Pro	embB_p.Met306Val	rrs_n.514A>C	-	-	-	-	-	-	-	-	-	-	-	-	-	-	-	-
CRR027625	rpoB_p.Ser450Leu	katG_p.Ser315Thr	pncA_p.Leu27Pro	embB_p.Met306Val	rpsL_p.Lys43Arg	-	-	-	-	-	-	-	-	-	-	-	-	-	-	-	-
SRR8651555	rpoB_p.Ser450Leu	katG_p.Ser315Asn	pncA_p.Leu19Pro	embA_c.-16C>T, embB_p.Glu504Asp	-	gyrA_p.Asp94His	gyrA_p.Asp94His	gyrA_p.Asp94His	gyrA_p.Asp94His	gyrA_p.Asp94His	-	-	-	-	-	-	-	-	-	-	-
SRR10040206	rpoB_p.Ser450Leu	fabG1_c.-15C>T, katG_p.Thr380Ile	pncA_p.Leu19Pro	embA_c.-12C>T, embB_p.Met306Val	rpsL_p.Lys43Arg	-	-	-	-	-	-	-	-	-	fabG1_c.-15C>T	-	-	-	-	-	-
SRR8651579	rpoB_p.Ser450Leu	fabG1_c.-15C>T	pncA_p.Leu19Arg	embB_p.Met306Ile	rpsL_p.Lys43Arg	gyrA_p.Asp94Gly	gyrA_p.Asp94Gly	gyrA_p.Asp94Gly	gyrA_p.Asp94Gly	gyrA_p.Asp94Gly	-	-	-	-	fabG1_c.-15C>T	thyA_c.-4523_*5638del	-	-	-	-	-
SRR1723792	rpoB_p.His445Arg	fabG1_c.-15C>T	pncA_p.Leu182Ser	embB_p.Met306Val	rrs_n.514A>C	-	-	-	-	-	-	-	-	-	fabG1_c.-15C>T	-	-	-	-	-	-
T412	rpoB_p.Ser450Leu	katG_p.Val1Leu	pncA_p.Leu182Ser	embA_c.-12C>T	-	-	-	-	-	-	-	-	-	-	-	-	-	-	-	-	-
CRR027671	rpoB_p.His445Arg	fabG1_c.-15C>T	pncA_p.Leu182Ser	embB_p.Met306Val	rrs_n.514A>C	-	-	-	-	-	-	-	-	-	fabG1_c.-15C>T	-	-	-	-	-	-
SRR10040156	rpoB_p.Ser450Leu	katG_p.Ser315Thr	pncA_p.Leu172Pro, pncA_p.Lys96Thr	embB_p.Met306Val	-	gyrA_p.Ala90Val	gyrA_p.Ala90Val	gyrA_p.Ala90Val	gyrA_p.Ala90Val	gyrA_p.Ala90Val	-	-	-	-	-	thyA_p.His75Asn	-	-	-	-	-
R105	rpoB_p.Ser450Leu	katG_p.Ser315Thr	pncA_p.Leu172Pro	embB_p.Met306Ile	-	-	-	-	-	-	-	-	-	-	-	-	-	-	-	-	-
SRR10040383	rpoB_p.Ser450Leu	katG_p.Ser315Thr	pncA_p.Leu172Arg	embB_p.Met306Ile	-	-	-	-	-	-	-	-	-	-	-	-	-	-	-	-	-
SRR671867	rpoB_p.Asp435Val	fabG1_c.-15C>T, katG_c.86_88delCCG, katG_p.Tyr155Cys	pncA_p.Leu159Pro	-	rpsL_p.Lys43Arg	gyrA_p.Gly88Ala	gyrA_p.Gly88Ala	gyrA_p.Gly88Ala	gyrA_p.Gly88Ala	gyrA_p.Gly88Ala	-	-	-	-	fabG1_c.-15C>T	-	-	-	-	-	-
SRR10040158	rpoB_p.Ser450Leu	katG_p.Ser315Thr	pncA_p.Leu159Arg	embB_p.Met306Val	rpsL_p.Lys43Arg	-	-	-	-	-	-	-	-	-	-	thyA_c.-6607_*1720del	-	-	-	-	-
SRR10040254	rpoB_p.Ser450Leu	-	pncA_p.Leu159Arg	embB_p.Met306Val	-	gyrA_p.Asp94Gly	gyrA_p.Asp94Gly	gyrA_p.Asp94Gly	gyrA_p.Asp94Gly	gyrA_p.Asp94Gly	rrs_n.1401A>G	rrs_n.1401A>G	rrs_n.1401A>G	rrs_n.1401A>G	-	-	-	-	-	-	-
SRR10040257	rpoB_p.Ser450Leu	katG_p.Ser315Thr	pncA_p.Leu159Arg	embB_p.Met306Val	rpsL_p.Lys43Arg	-	-	-	-	-	-	-	-	-	-	thyA_c.-6607_*1720del	-	-	-	-	-
SRR10040266	rpoB_p.Ser450Leu	katG_p.Ser315Thr	pncA_p.Leu159Arg	embB_p.Gln497Arg	rpsL_p.Lys43Arg	-	-	-	-	-	-	-	-	-	-	-	-	-	-	-	-
R62	rpoB_p.Ser450Leu	fabG1_c.-15C>T	pncA_p.Leu151Ser	-	rrs_n.517C>T	gyrA_p.Ala90Val	gyrA_p.Ala90Val	gyrA_p.Ala90Val	gyrA_p.Ala90Val	gyrA_p.Ala90Val	-	-	-	-	fabG1_c.-15C>T	-	-	-	-	-	-
SRR10040496	rpoB_p.Ser450Leu, rpoC_p.Leu527Val	katG_p.Ser315Thr	pncA_p.Leu151Ser	embB_p.His1002Arg	rrs_n.517C>T	-	-	-	-	-	-	-	-	-	ethA_c.1268delG	-	-	-	-	-	-
SRR671785	rpoB_p.Asp435Gly, rpoB_p.Leu452Pro	katG_p.Ser315Thr	pncA_p.Leu151Ser	embB_p.Met306Ile	rrs_n.514A>C	gyrA_p.Asp94Gly	gyrA_p.Asp94Gly	gyrA_p.Asp94Gly	gyrA_p.Asp94Gly	gyrA_p.Asp94Gly	-	-	-	-	-	-	-	-	-	-	-
R88	rpoB_p.Ser450Leu	fabG1_c.-15C>T	pncA_p.Leu120Pro	embA_c.-16C>T	rpsL_p.Lys43Arg	-	-	-	-	-	-	-	-	-	fabG1_c.-15C>T	thyA_p.His75Asn	-	-	-	-	-
SRR1723561	rpoB_p.Ser450Leu, rpoC_p.Ile491Thr	katG_p.Ser315Thr	pncA_p.Leu116Arg	embB_p.Gly406Ala	rpsL_p.Lys88Arg	-	-	-	-	-	-	-	-	-	-	-	-	-	-	-	-
SRR1710062	-	-	pncA_p.Ile90Ser	-	-	-	-	-	-	-	-	-	-	-	-	-	-	-	-	-	-
SRR10040392	rpoB_p.Ser450Leu	fabG1_c.-8T>A, katG_p.Ser315Thr	pncA_p.Ile90Ser	embB_p.Met306Val	-	gyrA_p.Asp94Asn	gyrA_p.Asp94Asn	gyrA_p.Asp94Asn	gyrA_p.Asp94Asn	gyrA_p.Asp94Asn	-	-	-	-	ethA_c.752dupG	-	-	-	-	-	-
SRR10040136	rpoB_p.Ser450Leu, rpoC_p.Leu527Val	fabG1_c.-15C>T, katG_p.Ser315Thr	pncA_p.Ile6Thr	embB_p.Met306Val	rpsL_p.Lys43Arg	gyrA_p.Asp94Gly	gyrA_p.Asp94Gly	gyrA_p.Asp94Gly	gyrA_p.Asp94Gly	gyrA_p.Asp94Gly	rrs_n.1401A>G	rrs_n.1401A>G	rrs_n.1401A>G	rrs_n.1401A>G	ethA_p.Gln359*, fabG1_c.-15C>T	-	-	-	-	-	-
SRR10040151	rpoB_p.Ser450Leu, rpoC_p.Leu527Val	fabG1_c.-15C>T, katG_p.Ser315Thr	pncA_p.Ile6Thr	embB_p.Met306Val	rpsL_p.Lys43Arg	gyrA_p.Asp94Gly	gyrA_p.Asp94Gly	gyrA_p.Asp94Gly	gyrA_p.Asp94Gly	gyrA_p.Asp94Gly	rrs_n.1401A>G	rrs_n.1401A>G	rrs_n.1401A>G	rrs_n.1401A>G	ethA_p.Gln359*, fabG1_c.-15C>T	-	-	-	-	-	-
SRR8651582	rpoB_p.His445Asp	katG_p.Ser315Thr	pncA_p.Ile5Thr	embB_p.Asp328Gly, embB_p.Asp354Ala	rpsL_p.Lys88Arg	gyrA_p.Ala90Val	gyrA_p.Ala90Val	gyrA_p.Ala90Val	gyrA_p.Ala90Val	gyrA_p.Ala90Val	-	-	-	-	-	folC_p.Ile43Thr	-	-	-	-	-
SRR10040346	rpoB_p.Ser450Leu	katG_p.Ser315Thr	pncA_p.Ile5Thr	-	-	-	-	-	-	-	-	-	-	-	-	-	-	-	-	-	-
SRR1723998	rpoB_p.Ser450Leu	katG_p.Ser315Thr	pncA_p.Ile5Ser	embB_p.Met306Val	-	-	-	-	-	-	-	-	-	-	-	-	-	-	-	-	-
CRR027654	rpoB_p.Ser450Leu	katG_p.Ser315Thr	pncA_p.Ile5Ser	embB_p.Met306Val	-	-	-	-	-	-	-	-	-	-	-	-	-	-	-	-	-
T463	rpoB_p.Ser450Leu	-	pncA_p.Ile31Thr	embB_p.Gln497Lys	-	gyrA_p.Ala90Val	gyrA_p.Ala90Val	gyrA_p.Ala90Val	gyrA_p.Ala90Val	gyrA_p.Ala90Val	-	-	-	-	-	-	-	-	-	-	-
SRR10040289	rpoB_p.Ser450Leu	katG_p.Ser315Thr	pncA_p.Ile31Thr	embB_p.Met306Val	rpsL_p.Lys88Arg	-	-	-	-	-	-	-	-	-	-	-	-	-	-	-	-
SRR10040183	rpoB_p.Ser450Leu	katG_p.Ser315Thr	pncA_p.His82Arg	embB_p.Gly406Asp	rpsL_p.Lys43Arg	-	-	-	-	-	rrs_n.1401A>G	rrs_n.1401A>G	rrs_n.1401A>G	rrs_n.1401A>G	-	-	-	-	-	-	-
CRR027564	rpoB_p.Ser450Leu	fabG1_c.-8T>C, katG_p.Ser315Asn	pncA_p.His71Pro	embB_p.Met306Ile	rpsL_p.Lys43Arg	-	-	-	-	-	-	-	-	-	fabG1_c.-8T>C	-	-	-	-	-	-
SRR1723816	rpoB_p.His445Asp	katG_p.Ser315Thr	pncA_p.His71Asp	embB_p.Met306Ile	rpsL_p.Lys43Arg	gyrA_p.Ala90Val	gyrA_p.Ala90Val	gyrA_p.Ala90Val	gyrA_p.Ala90Val	gyrA_p.Ala90Val	-	-	-	-	-	-	-	-	-	-	-
CRR027675	rpoB_p.His445Asp	katG_p.Ser315Thr	pncA_p.His71Asp	embB_p.Met306Ile	rpsL_p.Lys43Arg	gyrA_p.Ala90Val, gyrA_p.Asp94Asn	gyrA_p.Ala90Val, gyrA_p.Asp94Asn	gyrA_p.Ala90Val, gyrA_p.Asp94Asn	gyrA_p.Ala90Val, gyrA_p.Asp94Asn	gyrA_p.Ala90Val, gyrA_p.Asp94Asn	-	-	-	-	-	-	-	-	-	-	-
SRR10040388	rpoB_p.Asp435Val	katG_p.Ser315Thr	pncA_p.His71Asn	embB_p.Asp354Ala, embB_p.Met306Ile	rpsL_p.Lys88Arg	gyrA_p.Asp94Asn	gyrA_p.Asp94Asn	gyrA_p.Asp94Asn	gyrA_p.Asp94Asn	gyrA_p.Asp94Asn	-	-	-	-	-	-	-	-	-	-	-
SRR2024881	rpoB_p.Ser450Leu	katG_p.Ser315Thr	pncA_p.His71Arg	embB_p.Met306Val	rpsL_p.Lys43Arg	-	-	-	-	-	-	-	-	-	ethA_c.249_256delGTACGTCA	-	-	-	-	-	-
SRR10040471	rpoB_p.Ser450Leu	katG_p.Ser315Thr	pncA_p.His57Tyr	embB_p.Met306Val	gid_p.Leu79Ser	gyrA_p.Asp94Gly	gyrA_p.Asp94Gly	gyrA_p.Asp94Gly	gyrA_p.Asp94Gly	gyrA_p.Asp94Gly	-	-	-	-	-	-	-	-	-	-	-
SRR1723795	rpoB_p.Leu452Pro, rpoB_p.Phe424Leu	fabG1_c.-15C>T, katG_p.Gly297Val	pncA_p.His57Tyr	-	-	-	-	-	-	-	-	-	-	-	fabG1_c.-15C>T	-	-	-	-	-	-
SRR6280207	rpoB_p.Ser450Leu	katG_p.Ser315Thr	pncA_p.His57Tyr	-	rpsL_p.Lys43Arg	gyrA_p.Asp94Ala	gyrA_p.Asp94Ala	gyrA_p.Asp94Ala	gyrA_p.Asp94Ala	gyrA_p.Asp94Ala	-	-	-	-	-	-	-	-	-	-	-
SRR6280318	rpoB_p.Leu430Pro, rpoB_p.Ser450Leu	katG_p.Ser315Thr	pncA_p.His57Tyr	-	rpsL_p.Lys43Arg	-	-	-	-	-	-	-	-	-	ethA_c.672_673dupGC	-	-	-	-	-	-
SRR6280334	rpoB_p.Ser450Leu	katG_p.Ser315Thr	pncA_p.His57Tyr	-	rpsL_p.Lys43Arg	gyrA_p.Asp94Ala	gyrA_p.Asp94Ala	gyrA_p.Asp94Ala	gyrA_p.Asp94Ala	gyrA_p.Asp94Ala	-	-	-	-	ethA_c.672_673dupGC	-	-	-	-	-	-
CRR027607	rpoB_p.His445Asn	fabG1_c.-15C>T, katG_p.Gln127Pro	pncA_p.His57Pro	embB_p.Asp354Ala	rpsL_p.Lys88Arg	gyrA_p.Asp94Gly	gyrA_p.Asp94Gly	gyrA_p.Asp94Gly	gyrA_p.Asp94Gly	gyrA_p.Asp94Gly	-	-	-	-	fabG1_c.-15C>T	-	-	-	-	-	-
SRR671861	rpoB_p.Ser450Leu	katG_p.Ser315Asn	pncA_p.His57Arg	embA_c.-16C>G	-	-	-	-	-	-	-	-	-	-	ethA_c.774delG	-	-	-	-	-	-
SRR671725	rpoB_p.Ser450Leu	katG_p.Ser315Asn	pncA_p.His57Arg	embA_c.-16C>G	-	-	-	-	-	-	-	-	-	-	ethA_c.774delG	-	-	-	-	-	-
SRR2024921	rpoB_p.Ser450Leu	katG_p.Ser315Thr	pncA_p.His51Gln	embB_p.His1002Arg	rpsL_p.Lys43Arg	gyrA_p.Ala90Val	gyrA_p.Ala90Val	gyrA_p.Ala90Val	gyrA_p.Ala90Val	gyrA_p.Ala90Val	-	-	-	-	-	-	-	-	-	-	-
CRR027489	rpoB_p.Ser450Leu	katG_p.Ser315Thr	pncA_p.His51Arg	-	gid_c.471delG	-	-	-	-	-	-	-	-	-	-	-	-	-	-	-	-
CRR027490	rpoB_p.Ser450Leu	katG_p.Ser315Thr	pncA_p.His51Arg	-	gid_c.471delG	-	-	-	-	-	-	-	-	-	-	-	-	-	-	-	-
SRR8651654	rpoB_p.Asp435Val	katG_p.Ser315Thr	pncA_p.His51Arg	embB_p.Met306Val	rrs_n.514A>C	gyrA_p.Asp94Ala, gyrA_p.Ser91Pro	gyrA_p.Asp94Ala, gyrA_p.Ser91Pro	gyrA_p.Asp94Ala, gyrA_p.Ser91Pro	gyrA_p.Asp94Ala, gyrA_p.Ser91Pro	gyrA_p.Asp94Ala, gyrA_p.Ser91Pro	rrs_n.1401A>G	rrs_n.1401A>G	rrs_n.1401A>G	rrs_n.1401A>G	-	folC_p.Ser150Gly, thyA_p.His75Asn	-	-	-	-	-
SRR2024955	rpoB_p.Ala451Val, rpoB_p.Asp435Tyr, rpoB_p.Ser431Arg	katG_p.Ser315Thr	pncA_p.His51Arg	embB_p.Gly406Asp, embB_p.Met306Ile	rpsL_p.Lys43Arg	gyrA_p.Asp94Ala, gyrB_p.Thr500Asn	gyrA_p.Asp94Ala, gyrB_p.Thr500Asn	gyrA_p.Asp94Ala, gyrB_p.Thr500Asn	gyrA_p.Asp94Ala, gyrB_p.Thr500Asn	gyrA_p.Asp94Ala, gyrB_p.Thr500Asn	rrs_n.1401A>G	eis_c.-14C>T, rrs_n.1401A>G	eis_c.-14C>T, rrs_n.1401A>G	rrs_n.1401A>G	-	-	-	-	-	-	-
SRR2024961	rpoB_p.Ala451Val, rpoB_p.Asp435Tyr, rpoB_p.Leu430Pro, rpoB_p.Ser431Arg	katG_p.Ser315Thr	pncA_p.His51Arg	embB_p.Gly406Asp, embB_p.Met306Ile	rpsL_p.Lys43Arg	gyrA_p.Asp94Ala, gyrB_p.Thr500Asn	gyrA_p.Asp94Ala, gyrB_p.Thr500Asn	gyrA_p.Asp94Ala, gyrB_p.Thr500Asn	gyrA_p.Asp94Ala, gyrB_p.Thr500Asn	gyrA_p.Asp94Ala, gyrB_p.Thr500Asn	rrs_n.1401A>G	eis_c.-14C>T, rrs_n.1401A>G	eis_c.-14C>T, rrs_n.1401A>G	rrs_n.1401A>G	-	-	-	-	-	-	-
SRR1723925	rpoB_p.Ser450Leu	katG_p.Ser315Thr	pncA_p.His51Arg	-	gid_c.471delG	-	-	-	-	-	-	-	-	-	-	-	-	-	-	-	-
SRR2024982	rpoB_p.Ser450Leu	katG_p.Ser315Thr	pncA_p.His51Arg	embB_p.Gln497Lys	rpsL_p.Lys43Arg	-	-	-	-	-	-	-	-	-	-	-	-	-	-	-	-
SRR6280174	rpoB_p.Ala451Val, rpoB_p.Asp435Tyr, rpoB_p.Leu430Pro, rpoB_p.Ser431Arg	katG_p.Ser315Thr	pncA_p.His51Arg	embB_p.Gly406Asp, embB_p.Met306Ile	rpsL_p.Lys43Arg	gyrA_p.Asp94Ala, gyrB_p.Thr500Asn	gyrA_p.Asp94Ala, gyrB_p.Thr500Asn	gyrA_p.Asp94Ala, gyrB_p.Thr500Asn	gyrA_p.Asp94Ala, gyrB_p.Thr500Asn	gyrA_p.Asp94Ala, gyrB_p.Thr500Asn	rrs_n.1401A>G	eis_c.-14C>T, rrs_n.1401A>G	eis_c.-14C>T, rrs_n.1401A>G	rrs_n.1401A>G	-	-	-	-	-	-	-
SRR10040394	rpoB_p.His445Ser	katG_p.Ser315Thr	pncA_p.His137Arg, pncA_p.Lys96Glu	embB_p.Met306Val	-	-	-	-	-	-	-	-	-	-	-	-	-	-	-	-	-
CRR027469	rpoB_p.His445Arg	ahpC_c.-52C>T	pncA_p.His137Arg	-	rpsL_p.Lys43Arg	-	-	-	-	-	-	-	-	-	-	-	-	-	-	-	-
SRR1723607	rpoB_p.His445Arg	ahpC_c.-52C>T	pncA_p.His137Arg	-	rpsL_p.Lys43Arg	-	-	-	-	-	-	-	-	-	-	-	-	-	-	-	-
SRR1723608	rpoB_p.His445Arg	ahpC_c.-52C>T	pncA_p.His137Arg	-	rpsL_p.Lys43Arg	-	-	-	-	-	-	-	-	-	-	-	-	-	-	-	-
CRR027524	rpoB_p.His445Cys	katG_p.Ser315Thr	pncA_p.Gly97Ser	embB_p.Met306Val	rpsL_p.Lys43Arg	gyrB_p.Asp461Asn	gyrB_p.Asp461Asn	gyrB_p.Asp461Asn	gyrB_p.Asp461Asn	gyrB_p.Asp461Asn	-	-	-	-	-	-	-	-	-	-	-
SRR10040443	rpoB_p.Ser450Leu	katG_p.Ser315Thr	pncA_p.Gly97Asp, pncA_p.Leu116Arg	embB_p.Met306Val	rpsL_p.Lys43Arg, rrs_n.514A>C	gyrA_p.Asp94Tyr, gyrB_p.Asp494Ala	gyrA_p.Asp94Tyr, gyrB_p.Asp494Ala	gyrA_p.Asp94Tyr, gyrB_p.Asp494Ala	gyrA_p.Asp94Tyr, gyrB_p.Asp494Ala	gyrA_p.Asp94Tyr, gyrB_p.Asp494Ala	rrs_n.1401A>G	rrs_n.1401A>G	rrs_n.1401A>G	rrs_n.1401A>G	-	folC_p.Ile43Thr	-	-	-	-	-
SRR10040354	rpoB_p.Ser450Leu	katG_p.Ser315Thr	pncA_p.Gly97Asp, pncA_p.Leu116Arg	embB_p.Met306Val	rpsL_p.Lys43Arg, rrs_n.514A>C	gyrA_p.Asp94Tyr, gyrB_p.Asp494Ala	gyrA_p.Asp94Tyr, gyrB_p.Asp494Ala	gyrA_p.Asp94Tyr, gyrB_p.Asp494Ala	gyrA_p.Asp94Tyr, gyrB_p.Asp494Ala	gyrA_p.Asp94Tyr, gyrB_p.Asp494Ala	rrs_n.1401A>G	rrs_n.1401A>G	rrs_n.1401A>G	rrs_n.1401A>G	-	folC_p.Ile43Thr	-	-	-	-	-
SRR10040155	rpoB_p.Gln432Pro	katG_p.Ser315Thr	pncA_p.Gly97Arg	embB_p.Gln497Arg	rpsL_p.Lys88Arg	-	-	-	-	-	-	-	-	-	-	-	-	-	-	-	-
SRR671854	rpoB_p.Ser441Met	katG_p.Ser315Thr	pncA_p.Gly78Ser	embB_p.Met306Val	rpsL_p.Lys88Arg	gyrA_p.Asp94Gly	gyrA_p.Asp94Gly	gyrA_p.Asp94Gly	gyrA_p.Asp94Gly	gyrA_p.Asp94Gly	-	-	-	-	-	-	-	-	-	-	-
SRR1723934	rpoB_p.Ser450Leu	katG_p.Ser315Thr	pncA_p.Gly17Asp	embB_p.Asp354Ala	-	-	-	-	-	-	-	-	-	-	-	-	-	-	-	-	-
T2425	rpoB_p.Ser450Leu	katG_p.Ser315Thr	pncA_p.Gly17Asp	embB_p.Met306Ile	gid_c.326delG	gyrA_p.Ala90Val	gyrA_p.Ala90Val	gyrA_p.Ala90Val	gyrA_p.Ala90Val	gyrA_p.Ala90Val	-	-	-	-	-	-	-	-	-	-	-
T2653	rpoB_p.Ser450Leu	katG_p.Ser315Thr	pncA_p.Gly17Asp	embB_p.Met306Ile	gid_c.326delG	gyrA_p.Ala90Val	gyrA_p.Ala90Val	gyrA_p.Ala90Val	gyrA_p.Ala90Val	gyrA_p.Ala90Val	-	-	-	-	-	-	-	-	-	-	-
R35	rpoB_p.His445Tyr	katG_p.Ser315Thr	pncA_p.Gly132Ser	embB_p.Gly406Ser	rpsL_p.Lys43Arg	-	-	-	-	-	-	-	-	-	-	-	-	-	-	-	-
SRR10040464	rpoB_p.Ala286Val, rpoB_p.Ser450Leu	katG_p.Ser315Thr	pncA_p.Gly132Asp	embB_p.Met306Ile	rpsL_p.Lys88Arg	-	-	-	-	-	-	-	-	-	-	thyA_p.Arg235Pro	-	-	-	-	-
SRR2024882	rpoB_p.Ala286Val, rpoB_p.Ser450Leu	katG_p.Ser315Thr	pncA_p.Gly132Asp	embB_p.Met306Ile	rpsL_p.Lys88Arg	-	-	-	-	-	-	-	-	-	-	thyA_p.Arg235Pro	-	-	-	-	-
SRR2024887	rpoB_p.Ala286Val, rpoB_p.Ser450Leu	katG_p.Ser315Thr	pncA_p.Gly132Asp	embB_p.Met306Ile	rpsL_p.Lys88Arg	-	-	-	-	-	-	-	-	-	-	thyA_p.Arg235Pro	-	-	-	-	-
SRR1723632	rpoB_p.Ala286Val, rpoB_p.Ser450Leu	katG_p.Ser315Thr	pncA_p.Gly132Asp	embB_p.Met306Ile	rpsL_p.Lys88Arg	-	-	-	-	-	-	-	-	-	-	thyA_p.Arg235Pro	-	-	-	-	-
SRR1723633	rpoB_p.Ala286Val, rpoB_p.Ser450Leu	katG_p.Ser315Thr	pncA_p.Gly132Asp	embB_p.Met306Ile	rpsL_p.Lys88Arg	-	-	-	-	-	-	-	-	-	-	thyA_p.Arg235Pro	-	-	-	-	-
SRR2024965	rpoB_p.Ala286Val, rpoB_p.Ser450Leu	fabG1_c.-8T>C, katG_p.Ser315Thr	pncA_p.Gly132Asp	embB_p.Met306Ile	rpsL_p.Lys88Arg	gyrA_p.Asp94Gly	gyrA_p.Asp94Gly	gyrA_p.Asp94Gly	gyrA_p.Asp94Gly	gyrA_p.Asp94Gly	-	-	-	-	fabG1_c.-8T>C	thyA_p.Arg235Pro	-	-	-	-	-
SRR10040252	rpoB_p.Ala286Val, rpoB_p.Ser450Leu	katG_p.Ser315Thr	pncA_p.Gly132Asp	embB_p.Met306Ile	rpsL_p.Lys88Arg	-	-	-	-	-	-	-	-	-	-	thyA_p.Arg235Pro	-	-	-	-	-
R91	rpoB_p.Ser450Leu	katG_p.Ser315Thr	pncA_p.Gly132Ala	embB_p.Met306Val	rpsL_p.Lys43Arg	-	-	-	-	-	-	-	-	-	-	-	-	-	-	-	-
R92	rpoB_p.Ser450Leu	katG_p.Ser315Thr	pncA_p.Gly132Ala	embB_p.Met306Val	rpsL_p.Lys43Arg	-	-	-	-	-	-	-	-	-	-	-	-	-	-	-	-
R93	rpoB_p.Ser450Leu	katG_p.Ser315Thr	pncA_p.Gly132Ala	embB_p.Met306Val	rpsL_p.Lys43Arg	-	-	-	-	-	-	-	-	-	-	-	-	-	-	-	-
R94	rpoB_p.Ser450Leu	katG_p.Ser315Thr	pncA_p.Gly132Ala	embB_p.Met306Val	rpsL_p.Lys43Arg	-	-	-	-	-	-	-	-	-	-	-	-	-	-	-	-
R95	rpoB_p.Arg552Cys, rpoB_p.Ser450Leu	katG_p.Ser315Thr	pncA_p.Gly132Ala	embB_p.Gly406Ser	rpsL_p.Lys43Arg	-	-	-	-	-	-	-	-	-	-	-	-	-	-	-	-
R16	rpoB_p.Arg552Cys, rpoB_p.Ser450Leu	katG_p.Ser315Thr	pncA_p.Gly132Ala	embB_p.Gly406Ser	rpsL_p.Lys43Arg	-	-	-	-	-	-	-	-	-	-	-	-	-	-	-	-
R111	rpoB_p.Leu430Pro	katG_p.Ser315Thr	pncA_p.Gly108Arg	embB_p.Met306Ile	rpsL_p.Lys43Arg	gyrA_p.Ala90Val	gyrA_p.Ala90Val	gyrA_p.Ala90Val	gyrA_p.Ala90Val	gyrA_p.Ala90Val	rrs_n.1401A>G	rrs_n.1401A>G	rrs_n.1401A>G	rrs_n.1401A>G	-	-	-	-	-	-	-
R28	rpoB_p.Leu430Pro	katG_p.Ser315Thr	pncA_p.Gly108Arg	embB_p.Met306Ile	rpsL_p.Lys43Arg	gyrA_p.Asp94Gly	gyrA_p.Asp94Gly	gyrA_p.Asp94Gly	gyrA_p.Asp94Gly	gyrA_p.Asp94Gly	rrs_n.1401A>G	rrs_n.1401A>G	rrs_n.1401A>G	rrs_n.1401A>G	-	-	-	-	-	-	-
SRR671806	rpoB_p.Leu452Pro	katG_p.Ser315Thr	pncA_p.Gly105Val	embB_p.Gly406Asp	rpsL_p.Lys43Arg	-	-	-	-	-	-	-	-	-	-	-	-	-	-	-	-
CRR027491	rpoB_p.Ser450Leu	katG_p.Ser315Thr	pncA_p.Glu174Gly	embB_p.Met306Leu	-	-	-	-	-	-	-	-	-	-	-	-	-	-	-	-	-
CRR027492	rpoB_p.Ser450Leu	katG_p.Ser315Thr	pncA_p.Glu174Gly	embB_p.Met306Leu	-	-	-	-	-	-	-	-	-	-	-	-	-	-	-	-	-
SRR1723730	rpoB_p.Ser450Leu	katG_p.Ser315Thr	pncA_p.Glu174Gly	embB_p.Met306Leu	-	-	-	-	-	-	-	-	-	-	-	-	-	-	-	-	-
T2660	rpoB_p.Ser450Leu	fabG1_c.-15C>T, inhA_p.Ser94Ala	pncA_p.Glu15*	-	rrs_n.514A>C	gyrA_p.Ala90Val, gyrA_p.Asp94Tyr	gyrA_p.Ala90Val, gyrA_p.Asp94Tyr	gyrA_p.Ala90Val, gyrA_p.Asp94Tyr	gyrA_p.Ala90Val, gyrA_p.Asp94Tyr	gyrA_p.Ala90Val, gyrA_p.Asp94Tyr	-	-	-	-	fabG1_c.-15C>T, inhA_p.Ser94Ala	-	-	-	-	-	-
SRR1723483	rpoB_p.His445Tyr	katG_p.Ser315Thr	pncA_p.Gln141Pro, pncA_p.Leu85Arg	-	-	-	-	-	-	-	-	-	-	-	-	-	-	-	-	-	-
SRR671855	rpoB_p.Ser450Leu	katG_p.Ser315Thr	pncA_p.Gln141Pro	embB_p.Gln497Pro	rpsL_p.Lys43Arg	gyrA_p.Asp94Gly	gyrA_p.Asp94Gly	gyrA_p.Asp94Gly	gyrA_p.Asp94Gly	gyrA_p.Asp94Gly	-	-	-	-	ethA_c.756dupC	-	-	-	-	-	-
SRR8651589	rpoB_p.Val170Phe	ahpC_c.-81C>T, katG_p.Trp198*	pncA_p.Gln141Pro	embB_p.Gln497Arg, embB_p.Met306Ile	-	gyrA_p.Ala90Val, gyrB_p.Glu501Asp	gyrA_p.Ala90Val, gyrB_p.Glu501Asp	gyrA_p.Ala90Val, gyrB_p.Glu501Asp	gyrA_p.Ala90Val, gyrB_p.Glu501Asp	gyrA_p.Ala90Val, gyrB_p.Glu501Asp	-	-	-	-	-	thyX_c.-16C>T	-	-	-	-	-
SRR10040510	rpoB_p.Ser450Leu	katG_p.Ser315Thr	pncA_p.Gln141Pro	embA_c.-12C>T, embB_p.Met306Leu	rpsL_p.Lys43Arg	gyrA_p.Asp94Gly	gyrA_p.Asp94Gly	gyrA_p.Asp94Gly	gyrA_p.Asp94Gly	gyrA_p.Asp94Gly	-	-	-	-	-	-	-	-	-	-	-
SRR8651652	rpoB_p.Ser450Gln	katG_p.Ser315Thr	pncA_p.Gln141Pro	embA_c.-16C>G	gid_c.386delG	-	-	-	-	-	-	-	-	-	-	-	-	-	-	-	-
CRR027551	rpoB_p.His445Tyr	katG_p.Ser315Thr	pncA_p.Gln141Pro	-	-	-	-	-	-	-	-	-	-	-	-	-	-	-	-	-	-
SRR10040315	rpoB_p.Ser450Leu	katG_p.Ser315Thr	pncA_p.Gln141Pro	embB_p.Met306Leu	rpsL_p.Lys43Arg	-	-	-	-	-	rrs_n.1401A>G	rrs_n.1401A>G	rrs_n.1401A>G	rrs_n.1401A>G	ethA_c.1465dupG	-	-	-	-	-	-
SRR10040477	rpoB_p.His445Asn, rpoB_p.Leu430Pro	katG_p.Ser315Thr	pncA_p.Gln141*	-	rrs_n.514A>C	-	-	-	-	-	-	-	-	-	-	-	-	-	-	-	-
SRR10040516	rpoB_p.His445Asn, rpoB_p.Leu430Pro	katG_p.Ser315Thr	pncA_p.Gln141*	-	rrs_n.514A>C	-	-	-	-	-	-	-	-	-	-	-	-	-	-	-	-
SRR10040522	rpoB_p.His445Asn, rpoB_p.Leu430Pro	katG_p.Ser315Thr	pncA_p.Gln141*	embB_p.Met306Ile	rrs_n.514A>C	gyrA_p.Asp94Gly	gyrA_p.Asp94Gly	gyrA_p.Asp94Gly	gyrA_p.Asp94Gly	gyrA_p.Asp94Gly	-	-	-	-	-	-	-	-	-	-	-
SRR10040168	rpoB_p.His445Asn, rpoB_p.Leu430Pro	katG_p.Ser315Thr	pncA_p.Gln141*	embB_p.Met306Ile	rrs_n.514A>C	gyrA_p.Asp94Gly	gyrA_p.Asp94Gly	gyrA_p.Asp94Gly	gyrA_p.Asp94Gly	gyrA_p.Asp94Gly	-	-	-	-	-	-	-	-	-	-	-
SRR10040259	rpoB_p.His445Tyr	katG_p.Ser315Thr	pncA_p.Gln141*	embB_p.Gly406Ala, embB_p.Met306Ile	rpsL_p.Lys43Arg	-	-	-	-	-	-	-	-	-	-	thyA_p.Trp83Cys, thyX_c.-16C>T	-	-	-	-	-
SRR10040288	rpoB_p.His445Asn, rpoB_p.Leu430Pro	katG_p.Ser315Thr	pncA_p.Gln141*	-	rrs_n.514A>C	-	-	-	-	-	-	-	-	-	-	-	-	-	-	-	-
SRR10040326	rpoB_p.Ser450Leu	katG_p.Ser315Thr	pncA_p.Gln141*	embB_p.Met306Val	-	-	-	-	-	-	rrs_n.1401A>G	rrs_n.1401A>G	rrs_n.1401A>G	rrs_n.1401A>G	-	-	-	-	-	-	-
SRR10040410	rpoB_p.His445Asn, rpoB_p.Leu430Pro	katG_p.Ser315Thr	pncA_p.Gln141*	-	rrs_n.514A>C	-	-	-	-	-	-	-	-	-	-	-	-	-	-	-	-
SRR1723955	rpoB_p.Val170Phe	ahpC_c.-54C>T, fabG1_c.-17G>T, katG_p.Thr380Ile	pncA_p.Gln122*	embB_p.Met306Ile	rpsL_p.Lys43Arg	-	-	-	-	-	-	-	-	-	fabG1_c.-17G>T	-	-	-	-	-	-
SRR10040524	rpoB_p.His445Asp	katG_p.Ser315Thr	pncA_p.Gln10Pro	-	-	-	-	-	-	-	-	-	-	-	-	-	-	-	-	-	-
CRR027554	rpoB_p.Ser450Leu	katG_c.1803dupC	pncA_p.Gln10Pro	embB_p.Met306Val	rpsL_p.Lys43Arg	gyrA_p.Asp94Tyr	gyrA_p.Asp94Tyr	gyrA_p.Asp94Tyr	gyrA_p.Asp94Tyr	gyrA_p.Asp94Tyr	-	-	-	-	-	-	-	-	-	-	-
T359	rpoB_p.Ser450Leu	ahpC_c.-48G>A, fabG1_c.-15C>T, katG_p.Gln127Pro	pncA_p.Gln10Pro	embB_p.Met306Val	rpsL_p.Lys43Arg	gyrA_p.Asp94Gly	gyrA_p.Asp94Gly	gyrA_p.Asp94Gly	gyrA_p.Asp94Gly	gyrA_p.Asp94Gly	-	-	-	-	fabG1_c.-15C>T	folC_p.Glu153Ala	-	-	-	-	-
SRR671811	rpoB_p.Ser450Leu	katG_p.Ser315Thr	pncA_p.Gln10Pro	embB_p.Met306Ile	rpsL_p.Lys43Arg	-	-	-	-	-	-	-	-	-	ethA_p.Glu132*	-	-	-	-	-	-
SRR671844	rpoB_p.Ser450Leu	katG_p.Ser315Thr	pncA_p.Gln10Pro	embA_p.Asp4Asn, embB_p.Met306Val	rpsL_p.Lys43Arg	gyrA_p.Asp94Ala, gyrB_p.Thr500Pro	gyrA_p.Asp94Ala, gyrB_p.Thr500Pro	gyrA_p.Asp94Ala, gyrB_p.Thr500Pro	gyrA_p.Asp94Ala, gyrB_p.Thr500Pro	gyrA_p.Asp94Ala, gyrB_p.Thr500Pro	-	-	-	-	ethA_c.770dupC	-	-	-	-	-	-
SRR1723552	rpoB_p.Ser450Leu	katG_p.Ser315Thr	pncA_p.Gln10His	embB_p.Gly406Asp, embB_p.Met306Ile	rrs_n.514A>C	gyrA_p.Ala90Val	gyrA_p.Ala90Val	gyrA_p.Ala90Val	gyrA_p.Ala90Val	gyrA_p.Ala90Val	-	-	-	-	-	-	-	-	-	-	-
CRR027667	rpoB_p.Ser450Leu	katG_p.Ser315Thr	pncA_p.Gln10His	embB_p.Gly406Asp, embB_p.Met306Ile	rrs_n.514A>C	gyrA_p.Ala90Val	gyrA_p.Ala90Val	gyrA_p.Ala90Val	gyrA_p.Ala90Val	gyrA_p.Ala90Val	-	-	-	-	-	-	-	-	-	-	-
SRR8651656	rpoB_p.Ser450Leu	katG_p.Ser315Thr	pncA_p.Gln10Arg	embB_p.Asp1024Asn, embB_p.Met306Val	-	gyrA_p.Asp94Ala, gyrA_p.Ser91Pro	gyrA_p.Asp94Ala, gyrA_p.Ser91Pro	gyrA_p.Asp94Ala, gyrA_p.Ser91Pro	gyrA_p.Asp94Ala, gyrA_p.Ser91Pro	gyrA_p.Asp94Ala, gyrA_p.Ser91Pro	-	-	-	-	ethA_p.Trp391*	-	-	-	-	-	-
SRR10040403	rpoB_p.His445Tyr	katG_p.Ser315Thr	pncA_p.Gln10Arg	-	rpsL_p.Lys43Arg	-	-	-	-	-	-	-	-	-	-	-	-	-	-	-	-
R49	rpoB_p.Ser450Leu	katG_p.Ser315Thr	pncA_p.Gln10Arg	-	rrs_n.514A>T	gyrA_p.Asp94Gly	gyrA_p.Asp94Gly	gyrA_p.Asp94Gly	gyrA_p.Asp94Gly	gyrA_p.Asp94Gly	-	-	-	-	-	-	-	-	-	-	-
SRR1723842	rpoB_p.Ser450Leu	fabG1_c.-15C>T, katG_p.Ser315Thr	pncA_p.Gln10*	embB_p.Met306Val	rpsL_p.Lys88Arg	gyrA_p.Asp94Ala, gyrB_p.Asn499Thr	gyrA_p.Asp94Ala, gyrB_p.Asn499Thr	gyrA_p.Asp94Ala, gyrB_p.Asn499Thr	gyrA_p.Asp94Ala, gyrB_p.Asn499Thr	gyrA_p.Asp94Ala, gyrB_p.Asn499Thr	-	-	-	-	ethA_c.672_673dupGC, fabG1_c.-15C>T	-	-	-	-	-	-
SRR8651633	rpoB_p.Ser450Phe	katG_p.Ser315Thr	pncA_p.Cys72Tyr	embB_p.Met306Ile	rrs_n.888G>A	gyrB_p.Ala504Thr	gyrB_p.Ala504Thr	gyrB_p.Ala504Thr	gyrB_p.Ala504Thr	gyrB_p.Ala504Thr	rrs_n.1402C>A, rrs_n.1484G>T	rrs_n.1402C>A, rrs_n.1484G>T	rrs_n.1402C>A, rrs_n.1484G>T	rrs_n.1402C>A, rrs_n.1484G>T	-	-	-	-	-	-	-
SRR671726	rpoB_p.Ser450Leu	ahpC_c.-74G>A, inhA_c.-154G>A, katG_c.1670delA	pncA_p.Cys72Tyr	embB_p.Met306Val	rrs_n.514A>C	gyrA_p.Asp94Tyr	gyrA_p.Asp94Tyr	gyrA_p.Asp94Tyr	gyrA_p.Asp94Tyr	gyrA_p.Asp94Tyr	rrs_n.1401A>G	rrs_n.1401A>G	rrs_n.1401A>G	rrs_n.1401A>G	ethA_c.1021_1022dupGC, inhA_c.-154G>A	thyA_p.Thr22Ala	-	-	-	-	-
SRR10040353	rpoB_p.Ser450Leu	katG_p.Ser315Thr	pncA_p.Cys72Tyr	-	rpsL_p.Lys43Arg	-	-	-	-	-	-	-	-	-	-	-	-	-	-	-	-
SRR10040425	rpoB_p.Ser450Leu	fabG1_c.-15C>T	pncA_p.Cys72Trp	embB_p.Met306Ile	rpsL_p.Lys88Arg	-	-	-	-	-	-	-	-	-	fabG1_c.-15C>T	-	-	-	-	-	-
SRR8651625	rpoB_p.Ser450Leu	katG_p.Ser315Thr	pncA_p.Cys72Trp	embB_p.Asp1024Asn, embB_p.Met306Ile	-	-	-	-	-	-	-	-	-	-	-	-	-	-	-	-	-
SRR8651643	rpoB_p.Ser450Leu	katG_p.Ser315Thr	pncA_p.Cys72Trp	embB_p.Asp1024Asn, embB_p.Met306Ile	-	-	-	-	-	-	-	-	-	-	-	-	-	-	-	-	-
SRR671839	rpoB_p.His445Tyr	fabG1_c.-8T>A, katG_p.Ser315Thr	pncA_p.Cys72Arg	embA_c.-16C>T, embB_p.Met306Ile	rpsL_p.Lys43Arg	gyrA_p.Ala90Val	gyrA_p.Ala90Val	gyrA_p.Ala90Val	gyrA_p.Ala90Val	gyrA_p.Ala90Val	-	-	-	-	-	-	-	-	-	-	-
SRR2024888	rpoB_p.Ser450Leu	katG_p.Ser315Thr	pncA_p.Cys14Tyr	embB_p.Met306Val	rpsL_p.Lys43Arg	gyrA_p.Asp94Ala	gyrA_p.Asp94Ala	gyrA_p.Asp94Ala	gyrA_p.Asp94Ala	gyrA_p.Asp94Ala	-	-	-	-	-	-	-	-	-	-	-
SRR1723739	rpoB_c.1297_1299dupTTC	katG_p.Ser315Thr	pncA_p.Cys14Tyr	embB_p.Gly406Asp	rpsL_p.Lys43Arg	gyrA_p.Asp94Gly	gyrA_p.Asp94Gly	gyrA_p.Asp94Gly	gyrA_p.Asp94Gly	gyrA_p.Asp94Gly	-	-	-	-	-	-	-	-	-	-	-
CRR027677	rpoB_c.1297_1299dupTTC	katG_p.Ser315Thr	pncA_p.Cys14Tyr	embB_p.Gly406Asp	rpsL_p.Lys43Arg	gyrA_p.Asp94Gly	gyrA_p.Asp94Gly	gyrA_p.Asp94Gly	gyrA_p.Asp94Gly	gyrA_p.Asp94Gly	-	-	-	-	-	-	-	-	-	-	-
SRR8651560	rpoB_p.Ser450Leu	katG_p.Ser315Thr	pncA_p.Cys14Trp	-	rpsL_p.Lys43Arg	-	-	-	-	-	-	-	-	-	-	-	-	-	-	-	-
SRR10040429	rpoB_p.Ala286Val, rpoB_p.Ser450Leu	katG_p.Ser315Thr	pncA_p.Cys14Gly	embB_p.Met306Val	rpsL_p.Lys43Arg	-	-	-	-	-	-	-	-	-	-	folC_p.Glu40Gly	-	-	-	-	-
SRR10040318	rpoB_p.Ser450Leu	katG_p.Ser315Thr	pncA_p.Cys14Gly	embB_p.Met306Val	rpsL_p.Lys43Arg	gyrA_p.Asp94Ala	gyrA_p.Asp94Ala	gyrA_p.Asp94Ala	gyrA_p.Asp94Ala	gyrA_p.Asp94Ala	-	-	-	-	ethA_c.752dupG	-	-	-	-	-	-
R30	rpoB_p.Ser450Leu	katG_p.Ser315Thr	pncA_p.Cys14Arg, pncA_p.Gly97Val	embA_c.-12C>T	rrs_n.514A>C	-	-	-	-	-	-	-	-	-	-	-	-	-	-	-	-
R31	rpoB_p.Ser450Leu	katG_p.Ser315Thr	pncA_p.Cys14Arg, pncA_p.Gly97Val	embA_c.-12C>T, embB_p.Met306Val	rpsL_p.Lys43Arg, rrs_n.514A>C	gyrA_p.Ala90Val	gyrA_p.Ala90Val	gyrA_p.Ala90Val	gyrA_p.Ala90Val	gyrA_p.Ala90Val	-	-	-	-	-	folC_p.Ser150Gly	-	-	-	-	-
SRR2024914	rpoB_p.Ser450Leu	katG_p.Ser315Thr	pncA_p.Cys138Tyr	embB_p.Gly406Asp	-	gyrA_p.Asp94Tyr	gyrA_p.Asp94Tyr	gyrA_p.Asp94Tyr	gyrA_p.Asp94Tyr	gyrA_p.Asp94Tyr	-	-	-	-	ethA_c.245_246dupTC	-	-	-	-	-	-
SRR2024937	rpoB_p.Ser450Leu	katG_p.Ser315Thr	pncA_p.Cys138Tyr	-	-	-	-	-	-	-	-	-	-	-	ethA_c.245_246dupTC	-	-	-	-	-	-
R103	rpoB_p.His445Asp	katG_p.Ser315Thr	pncA_p.Cys138Tyr	embB_p.Gly406Asp	rpsL_p.Lys43Arg	gyrA_p.Ala90Val	gyrA_p.Ala90Val	gyrA_p.Ala90Val	gyrA_p.Ala90Val	gyrA_p.Ala90Val	-	-	-	-	-	-	-	-	-	-	-
R44	rpoB_p.His445Asp	katG_p.Ser315Thr	pncA_p.Cys138Tyr	embB_p.Met306Ile	rpsL_p.Lys43Arg	gyrB_p.Glu501Asp	gyrB_p.Glu501Asp	gyrB_p.Glu501Asp	gyrB_p.Glu501Asp	gyrB_p.Glu501Asp	-	-	-	-	ethA_c.1029delG	-	-	-	-	-	-
R8	rpoB_p.Ser450Leu	fabG1_c.-15C>T	pncA_p.Cys138Arg	embB_p.Met306Val	rpsL_p.Lys43Arg	gyrA_p.Asp94Ala	gyrA_p.Asp94Ala	gyrA_p.Asp94Ala	gyrA_p.Asp94Ala	gyrA_p.Asp94Ala	-	-	-	-	ethA_p.Tyr250*, fabG1_c.-15C>T	-	-	-	-	-	-
CRR027534	rpoB_p.Gln432Lys	-	pncA_p.Asp8Ala	-	rrs_n.514A>C	-	-	-	-	-	-	-	-	-	-	-	-	-	-	-	-
SRR1723815	rpoB_p.Gln432Lys	-	pncA_p.Asp8Ala	-	rrs_n.514A>C	-	-	-	-	-	-	-	-	-	-	-	-	-	-	-	-
SRR1710108	rpoB_p.His445Cys	katG_p.Ser315Asn	pncA_p.Asp63His	embB_p.Gly406Asp, embB_p.Met306Ile	rpsL_p.Lys43Arg	-	-	-	-	-	-	-	-	-	ethA_c.299delT	-	-	-	-	-	-
SRR10040497	rpoB_p.Ser450Leu	katG_p.Ser315Thr	pncA_p.Asp63Gly	embB_p.Asp1024Asn, embB_p.Met306Val	rpsL_p.Lys43Arg	-	-	-	-	-	-	-	-	-	-	-	-	-	-	-	-
SRR8651663	rpoB_p.His445Tyr, rpoB_p.Val170Phe	fabG1_c.-15C>T, katG_c.-5269_*546del	pncA_p.Asp63Gly	embA_c.-12C>T, embB_p.Met306Ile	rpsL_p.Lys43Arg	gyrA_p.Ala90Val, gyrB_p.Ser447Phe	gyrA_p.Ala90Val, gyrB_p.Ser447Phe	gyrA_p.Ala90Val, gyrB_p.Ser447Phe	gyrA_p.Ala90Val, gyrB_p.Ser447Phe	gyrA_p.Ala90Val, gyrB_p.Ser447Phe	-	-	-	-	fabG1_c.-15C>T	-	-	-	-	-	-
SRR2024926	rpoB_p.His445Tyr	katG_p.Ser315Thr	pncA_p.Asp63Gly	embB_p.Met306Ile	rpsL_p.Lys43Arg	gyrA_p.Ala90Val	gyrA_p.Ala90Val	gyrA_p.Ala90Val	gyrA_p.Ala90Val	gyrA_p.Ala90Val	rrs_n.1401A>G	rrs_n.1401A>G	rrs_n.1401A>G	rrs_n.1401A>G	-	-	-	-	-	-	-
SRR10040472	rpoB_p.Asp435Gly, rpoB_p.His445Asn	katG_p.Ser315Thr	pncA_p.Asp63Ala	embB_p.Asp1024Asn, embB_p.Met306Ile	rpsL_p.Lys43Arg	-	-	-	-	-	-	-	-	-	-	-	-	-	-	-	-
SRR10040483	rpoB_p.Ser450Leu	katG_p.Ser315Thr	pncA_p.Asp63Ala	embB_p.Met306Val	rpsL_p.Lys43Arg	-	-	-	-	-	-	-	-	-	-	-	-	-	-	-	-
CRR027488	rpoB_p.Val170Phe	ahpC_c.-57C>T	pncA_p.Asp63Ala	embB_p.Met306Val	-	-	-	-	-	-	-	-	-	-	-	-	-	-	-	-	-
T659	rpoB_p.Ser450Leu	-	pncA_p.Asp49His	-	-	gyrA_p.Ala90Val	gyrA_p.Ala90Val	gyrA_p.Ala90Val	gyrA_p.Ala90Val	gyrA_p.Ala90Val	-	-	-	-	-	-	-	-	-	-	-
R9	rpoB_p.Ser450Leu	katG_p.Asn138Ser	pncA_p.Asp49Gly	embB_p.Gly406Ala	rpsL_p.Lys43Arg	gyrA_p.Ala90Val	gyrA_p.Ala90Val	gyrA_p.Ala90Val	gyrA_p.Ala90Val	gyrA_p.Ala90Val	-	-	-	-	-	-	-	-	-	-	-
SRR8651624	rpoB_p.Ser450Leu	katG_p.Ser315Thr	pncA_p.Asp49Gly	-	rpsL_p.Lys43Arg	-	-	-	-	-	-	-	-	-	-	-	-	-	-	-	-
CRR027571	rpoB_p.His445Asp	katG_p.Ser315Thr	pncA_p.Asp49Glu, pncA_p.Pro62Leu, pncA_p.Val139Gly, pncA_p.Val7Ala	embB_p.Met306Ile	rpsL_p.Lys43Arg	-	-	-	-	-	-	-	-	-	-	-	-	-	-	-	-
CRR027570	rpoB_p.His445Asp	katG_p.Ser315Thr	pncA_p.Asp49Glu, pncA_p.Pro62Leu, pncA_p.Val139Gly	embB_p.Met306Ile	rpsL_p.Lys43Arg	-	-	-	-	-	-	-	-	-	-	-	-	-	-	-	-
SRR1723577	rpoB_p.His445Asp	-	pncA_p.Asp49Glu	embB_p.Met306Val	-	-	-	-	-	-	-	-	-	-	-	-	-	-	-	-	-
SRR671869	rpoB_p.His445Asn, rpoB_p.Leu430Pro	katG_p.Ser315Gly	pncA_p.Asp49Ala	-	rpsL_p.Lys43Arg	-	-	-	-	-	-	-	-	-	-	-	-	-	-	-	-
SRR671796	rpoB_p.Ser450Leu, rpoC_p.Ile491Thr	fabG1_c.-15C>T, inhA_p.Ile194Thr	pncA_p.Asp49Ala	embB_p.Met306Val	rpsL_p.Lys43Arg	gyrA_p.Ala90Val	gyrA_p.Ala90Val	gyrA_p.Ala90Val	gyrA_p.Ala90Val	gyrA_p.Ala90Val	-	-	-	-	ethA_c.203_204dupCC, ethA_p.Ser390Phe, fabG1_c.-15C>T, inhA_p.Ile194Thr	-	-	-	-	-	-
SRR8651600	rpoB_p.Ser450Leu	katG_p.Ser315Thr	pncA_p.Asp136Gly	embA_c.-16C>T	rpsL_p.Lys43Arg	gyrA_p.Ala90Val	gyrA_p.Ala90Val	gyrA_p.Ala90Val	gyrA_p.Ala90Val	gyrA_p.Ala90Val	-	-	-	-	-	-	-	-	-	-	-
SRR2024880	rpoB_p.Ser450Leu	katG_p.Ser315Thr	pncA_p.Asp136Gly	embA_c.-16C>T	rpsL_p.Lys43Arg	gyrA_p.Ala74Ser, gyrB_p.Ala504Val	gyrA_p.Ala74Ser, gyrB_p.Ala504Val	gyrA_p.Ala74Ser, gyrB_p.Ala504Val	gyrA_p.Ala74Ser, gyrB_p.Ala504Val	gyrA_p.Ala74Ser, gyrB_p.Ala504Val	-	-	-	-	-	-	-	-	-	-	-
SRR2024915	rpoB_p.Ser450Leu	katG_p.Ser315Thr	pncA_p.Asp136Gly	embA_c.-16C>T	rpsL_p.Lys43Arg	gyrB_p.Ala504Val	gyrB_p.Ala504Val	gyrB_p.Ala504Val	gyrB_p.Ala504Val	gyrB_p.Ala504Val	-	-	-	-	-	-	-	-	-	-	-
SRR1723717	rpoB_p.Asp435Val	katG_p.Ser315Thr	pncA_p.Asp136Gly	embB_p.Gly406Asp	rpsL_p.Lys43Arg	-	-	-	-	-	-	-	-	-	-	-	-	-	-	-	-
CRR027580	rpoB_p.Asp435Val	katG_p.Ser315Thr	pncA_p.Asp136Gly	-	rpsL_p.Lys43Arg	-	-	-	-	-	-	-	-	-	-	-	-	-	-	-	-
SRR671837	rpoB_p.Ser450Leu	ahpC_c.-52C>T, katG_p.Ser315Thr	pncA_p.Asp136Gly	embA_c.-16C>T, embB_p.Met306Val	rpsL_p.Lys43Arg	-	-	-	-	-	-	-	-	-	-	-	-	-	-	-	-
SRR1723578	rpoB_p.Leu452Pro	katG_p.Ser315Thr	pncA_p.Asp136Asn	embB_p.Met306Val	rpsL_p.Lys43Arg	gyrA_p.Ala90Val	gyrA_p.Ala90Val	gyrA_p.Ala90Val	gyrA_p.Ala90Val	gyrA_p.Ala90Val	-	-	-	-	-	-	-	-	-	-	-
CRR027549	rpoB_p.Asp435Gly, rpoB_p.Leu430Arg	ahpC_c.-48G>A	pncA_p.Asp136Asn	embB_p.Met306Val	rpsL_p.Lys43Arg	-	-	-	-	-	-	-	-	-	ethA_c.754_755dupGC, ethA_c.777dupC	-	-	-	-	-	-
SRR1723464	rpoB_p.Leu452Pro	katG_p.Ser315Thr	pncA_p.Asp12Gly	embB_p.Gly406Ala	rrs_n.514A>C	gyrA_p.Ala90Val	gyrA_p.Ala90Val	gyrA_p.Ala90Val	gyrA_p.Ala90Val	gyrA_p.Ala90Val	-	-	-	-	-	-	-	-	-	-	-
SRR671787	rpoB_p.His445Tyr	katG_p.Ser315Thr	pncA_p.Asp12Gly	embB_p.Met306Val	rpsL_p.Lys88Arg	gyrA_p.Asp94Gly	gyrA_p.Asp94Gly	gyrA_p.Asp94Gly	gyrA_p.Asp94Gly	gyrA_p.Asp94Gly	-	-	-	-	ethA_c.1104delC	-	-	-	-	-	-
R2	rpoB_p.Asp435Tyr, rpoB_p.Ser450Leu	fabG1_c.-15C>T, inhA_p.Ser94Ala	pncA_p.Asp12Glu	embB_p.Met306Val	rpsL_p.Lys43Arg	gyrA_p.Ala90Val, gyrA_p.Asp94Gly	gyrA_p.Ala90Val, gyrA_p.Asp94Gly	gyrA_p.Ala90Val, gyrA_p.Asp94Gly	gyrA_p.Ala90Val, gyrA_p.Asp94Gly	gyrA_p.Ala90Val, gyrA_p.Asp94Gly	-	-	-	-	fabG1_c.-15C>T, inhA_p.Ser94Ala	-	-	-	-	-	-
SRR1723846	rpoB_p.Ser450Leu	fabG1_c.-15C>T, katG_p.Phe252Leu	pncA_p.Asp12Asn	embB_p.Met306Ile	rpsL_p.Lys88Arg	gyrA_p.Ala90Val	gyrA_p.Ala90Val	gyrA_p.Ala90Val	gyrA_p.Ala90Val	gyrA_p.Ala90Val	-	-	-	-	fabG1_c.-15C>T	-	-	-	-	-	-
SRR1723847	rpoB_p.Ser450Leu	fabG1_c.-15C>T, katG_p.Phe252Leu	pncA_p.Asp12Asn	embB_p.Met306Ile	rpsL_p.Lys88Arg	gyrA_p.Ala90Val	gyrA_p.Ala90Val	gyrA_p.Ala90Val	gyrA_p.Ala90Val	gyrA_p.Ala90Val	-	-	-	-	fabG1_c.-15C>T	-	-	-	-	-	-
SRR10040400	rpoB_p.Ser450Leu	katG_p.Ser315Thr	pncA_p.Asp12Ala, pncA_p.Trp68Cys	embB_p.Met306Val	rpsL_p.Lys43Arg	-	-	-	-	-	-	-	-	-	-	-	-	-	-	-	-
SRR671728	rpoB_p.Ile480Thr, rpoB_p.Ser450Leu	-	pncA_p.Asp12Ala, pncA_p.Asp8Gly	embA_c.-12C>T, embB_p.Met306Val	-	-	-	-	-	-	-	-	-	-	-	-	-	-	-	-	-
SRR10040495	rpoB_p.His445Leu	katG_p.Ser315Thr	pncA_p.Asp12Ala	embB_p.Met306Ile	rpsL_p.Lys43Arg	gyrA_p.Asp94Gly	gyrA_p.Asp94Gly	gyrA_p.Asp94Gly	gyrA_p.Asp94Gly	gyrA_p.Asp94Gly	-	-	-	-	-	-	-	-	-	-	-
SRR1723441	rpoB_p.His445Asp	-	pncA_p.Asp12Ala	embA_c.-11C>A, embB_p.Met306Leu	rpsL_p.Lys43Arg	gyrA_p.Ala90Val	gyrA_p.Ala90Val	gyrA_p.Ala90Val	gyrA_p.Ala90Val	gyrA_p.Ala90Val	-	-	-	-	-	-	-	-	-	-	-
SRR1723900	rpoB_p.Ser450Leu	ahpC_c.-81C>T	pncA_p.Asp12Ala	embB_p.Met306Ile	rpsL_p.Lys43Arg	-	-	-	-	-	-	-	-	-	ethA_p.Trp455*	-	-	-	-	-	-
CRR027680	rpoB_p.His445Asp	-	pncA_p.Asp12Ala	embA_c.-11C>A, embB_p.Met306Leu	rpsL_p.Lys43Arg	gyrA_p.Ala90Val	gyrA_p.Ala90Val	gyrA_p.Ala90Val	gyrA_p.Ala90Val	gyrA_p.Ala90Val	-	-	-	-	-	-	-	-	-	-	-
SRR10040241	rpoB_p.Ser450Leu, rpoC_p.Gly332Arg	fabG1_c.-15C>T, katG_p.Gly125Cys	pncA_p.Asp12Ala	embB_p.Gly406Ser	rpsL_p.Lys88Arg	gyrA_p.Ala90Val	gyrA_p.Ala90Val	gyrA_p.Ala90Val	gyrA_p.Ala90Val	gyrA_p.Ala90Val	-	-	-	-	fabG1_c.-15C>T	-	-	-	-	-	-
SRR10040265	rpoB_p.Ser450Leu	katG_p.Ser315Thr	pncA_p.Asp12Ala	embB_p.Gly406Ser	gid_c.386delG	-	-	-	-	-	-	-	-	-	-	-	-	-	-	-	-
SRR10040412	rpoB_p.Leu452Pro	katG_p.Ser315Thr	pncA_p.Asp12Ala	embB_p.Met306Val	rrs_n.514A>C	gyrA_p.Ala90Val	gyrA_p.Ala90Val	gyrA_p.Ala90Val	gyrA_p.Ala90Val	gyrA_p.Ala90Val	rrs_n.1401A>G	rrs_n.1401A>G	rrs_n.1401A>G	rrs_n.1401A>G	ethA_c.504dupC	-	-	-	-	-	-
SRR671755	rpoB_p.Ser450Leu	katG_p.Ser315Thr	pncA_p.Arg154Gly	embB_p.Gly406Asp	rpsL_p.Lys43Arg	gyrA_p.His70Arg	gyrA_p.His70Arg	gyrA_p.His70Arg	gyrA_p.His70Arg	gyrA_p.His70Arg	-	-	-	-	-	-	-	-	-	-	-
SRR10040333	rpoB_p.Ser450Leu	-	pncA_p.Arg154Gly	embA_c.-16C>G	-	-	-	-	-	-	-	-	-	-	-	-	-	-	-	-	-
R75	rpoB_p.Asp435Tyr	katG_p.Ser315Asn	pncA_p.Ala46Val, pncA_p.Gly105Asp	-	-	-	-	-	-	-	-	-	-	-	ethA_c.581_582delTG, ethA_p.Gln347*	-	-	-	-	-	-
SRR8651617	rpoB_p.Asp435Ala, rpoB_p.His445Asp	katG_p.Ser315Thr	pncA_p.Ala46Val	embB_p.Asp1024Asn, embB_p.Met306Ile	rrs_n.514A>T	gyrA_p.Asp94Tyr	gyrA_p.Asp94Tyr	gyrA_p.Asp94Tyr	gyrA_p.Asp94Tyr	gyrA_p.Asp94Tyr	-	-	-	-	-	-	-	-	-	-	-
R114	rpoB_c.1292_1294dupGCC	katG_p.Ser315Thr	pncA_p.Ala46Val	embB_p.Met306Val	rpsL_p.Lys43Arg	gyrA_p.Ala90Val	gyrA_p.Ala90Val	gyrA_p.Ala90Val	gyrA_p.Ala90Val	gyrA_p.Ala90Val	-	-	-	-	-	-	-	-	-	-	-
R1	rpoB_p.Gln432Lys	-	pncA_p.Ala46Val	embB_p.Met306Ile	-	-	-	-	-	-	-	-	-	-	-	-	-	-	-	-	-
SRR10040325	rpoB_p.Ser450Leu	katG_p.Ser315Thr	pncA_p.Ala46Glu, pncA_p.Pro69Leu	embB_p.Gln497Arg, embB_p.Met306Ile	rpsL_p.Lys43Arg	gyrA_p.Ala90Val	gyrA_p.Ala90Val	gyrA_p.Ala90Val	gyrA_p.Ala90Val	gyrA_p.Ala90Val	-	-	-	-	-	-	-	-	-	-	-
SRR10040172	rpoB_p.Ser450Leu	katG_p.Ser315Thr	pncA_p.Ala46Glu	embB_p.Met306Ile	rpsL_p.Lys43Arg	-	-	-	-	-	-	-	-	-	-	-	-	-	-	-	-
SRR671781	rpoB_p.Ser450Leu	fabG1_c.-15C>T, inhA_p.Ile194Thr, katG_p.Trp191Arg	pncA_p.Ala46Glu	-	rpsL_p.Lys43Arg	gyrA_p.Ala90Val, gyrA_p.Asp94Ala	gyrA_p.Ala90Val, gyrA_p.Asp94Ala	gyrA_p.Ala90Val, gyrA_p.Asp94Ala	gyrA_p.Ala90Val, gyrA_p.Asp94Ala	gyrA_p.Ala90Val, gyrA_p.Asp94Ala	-	-	eis_c.-10G>A	-	fabG1_c.-15C>T, inhA_p.Ile194Thr	folC_p.Glu40Gly	-	-	-	-	-
SRR1723804	rpoB_p.Gln432Pro	katG_p.Ser315Asn	pncA_p.Ala3Glu, pncA_p.Tyr99*	embB_p.Asp328Gly, embB_p.Asp354Ala	rpsL_p.Lys43Arg	-	-	-	-	-	-	-	-	-	-	-	-	-	-	-	-
CRR027617	rpoB_p.Gln432Pro	katG_p.Ser315Asn	pncA_p.Ala3Glu, pncA_p.Trp68*	embB_p.Asp328Gly, embB_p.Asp354Ala	rpsL_p.Lys43Arg	-	-	-	-	-	-	-	-	-	-	-	-	-	-	-	-
CRR027620	rpoB_p.Gln432Pro, rpoB_p.Ser428Arg	ahpC_c.-48G>A, katG_p.Ser315Asn, katG_p.Trp198*	pncA_p.Ala3Glu	embB_p.Asp328Gly, embB_p.Asp354Ala	rpsL_p.Lys43Arg	-	-	-	-	-	-	-	-	-	-	-	-	-	-	-	-
SRR8651616	rpoB_p.Leu430Pro, rpoB_p.Ser431Gly	fabG1_c.-8T>G, katG_p.Ser315Thr	pncA_p.Ala28Asp	embA_c.-16C>T, embB_p.Met306Leu	rpsL_p.Lys43Arg, rrs_n.799C>T, rrs_n.888G>A	-	-	-	-	-	rrs_n.1401A>G, rrs_n.1402C>A, rrs_n.1484G>T	rrs_n.1401A>G, rrs_n.1402C>A, rrs_n.1484G>T	rrs_n.1401A>G, rrs_n.1402C>A, rrs_n.1484G>T	rrs_n.1401A>G, rrs_n.1402C>A, rrs_n.1484G>T	ethA_c.-1083_*565del	-	-	-	-	-	-
SRR1723476	rpoB_p.Asp435Tyr	katG_p.Ser315Thr	pncA_p.Ala171Val	embB_p.Gln497Arg	rrs_n.514A>C	-	-	-	-	-	-	-	-	-	-	-	-	-	-	-	-
CRR027552	rpoB_p.Ser450Leu	-	pncA_p.Ala171Val	embB_p.Met306Val	-	gyrA_p.Asp94Gly	gyrA_p.Asp94Gly	gyrA_p.Asp94Gly	gyrA_p.Asp94Gly	gyrA_p.Asp94Gly	-	-	-	-	-	-	-	-	-	-	-
SRR1723461	rpoB_p.His445Asp	katG_p.Ser315Thr	pncA_p.Ala146Val, pncA_p.Gly23Val	embB_p.Met306Val	rpsL_p.Lys43Arg	-	-	-	-	-	-	-	-	-	-	-	-	-	-	-	-
SRR10040217	rpoB_p.Asp435Phe, rpoB_p.Ser431Gly	katG_p.Ser315Thr	pncA_p.Ala146Val	embB_p.Met306Val	-	gyrA_p.Asp94Gly	gyrA_p.Asp94Gly	gyrA_p.Asp94Gly	gyrA_p.Asp94Gly	gyrA_p.Asp94Gly	-	-	-	-	-	-	-	-	-	-	-
SRR1723639	rpoB_p.Ser450Leu	katG_p.Ser315Thr	pncA_p.Ala146Thr, pncA_p.Thr142Ala	embB_p.Met306Val	-	-	-	-	-	-	-	-	-	-	-	-	-	-	-	-	-
SRR1723640	rpoB_p.Ser450Leu	katG_p.Ser315Thr	pncA_p.Ala146Thr, pncA_p.Thr142Ala	-	-	-	-	-	-	-	-	-	-	-	-	-	-	-	-	-	-
SRR10040439	rpoB_p.Ser450Leu	katG_p.Ser315Asn	pncA_p.Ala146Thr	embB_p.Met306Ile	-	gyrA_p.Asp94Ala, gyrB_p.Ala504Val	gyrA_p.Asp94Ala, gyrB_p.Ala504Val	gyrA_p.Asp94Ala, gyrB_p.Ala504Val	gyrA_p.Asp94Ala, gyrB_p.Ala504Val	gyrA_p.Asp94Ala, gyrB_p.Ala504Val	rrs_n.1401A>G	rrs_n.1401A>G	rrs_n.1401A>G	rrs_n.1401A>G	ethA_c.746delT	folC_p.Arg49Trp	ald_c.464delG	-	-	-	-
SRR1723641	rpoB_p.Ser450Leu	katG_p.Ser315Thr	pncA_p.Ala146Thr	-	-	-	-	-	-	-	-	-	-	-	-	-	-	-	-	-	-
SRR1723642	rpoB_p.Ser450Leu	katG_p.Ser315Thr	pncA_p.Ala146Thr	embB_p.Met306Val	-	-	-	-	-	-	-	-	-	-	-	-	-	-	-	-	-
CRR027608	rpoB_p.Ser450Leu	katG_p.Ser315Thr	pncA_p.Ala146Thr	embB_p.Gln497Arg	gid_c.102delG	-	-	-	-	-	rrs_n.1401A>G	rrs_n.1401A>G	rrs_n.1401A>G	rrs_n.1401A>G	-	-	-	-	-	-	-
SRR6280209	rpoB_p.Ser450Leu	katG_p.Ser315Thr	pncA_p.Ala146Thr	embA_c.-12C>T	rpsL_p.Lys43Arg	gyrA_p.Ala90Val	gyrA_p.Ala90Val	gyrA_p.Ala90Val	gyrA_p.Ala90Val	gyrA_p.Ala90Val	-	-	-	-	-	-	-	-	-	-	-
SRR671737	rpoB_p.Ser450Leu	ahpC_c.-48G>A	pncA_p.Ala146Thr	embB_p.Met306Val	-	-	-	-	-	-	-	-	-	-	-	-	-	-	-	-	-
SRR10040328	rpoB_p.Gln432Leu	fabG1_c.-15C>T, katG_p.Ser315Thr	pncA_p.Ala146Thr	embB_p.Met306Val	rrs_n.514A>C	gyrA_p.Ser91Pro	gyrA_p.Ser91Pro	gyrA_p.Ser91Pro	gyrA_p.Ser91Pro	gyrA_p.Ser91Pro	-	-	-	-	fabG1_c.-15C>T	-	-	-	-	-	-
SRR2024896	rpoB_p.Ser450Leu	katG_p.Ser315Thr	pncA_p.Ala146Glu	embB_p.Met306Val	rpsL_p.Lys43Arg	-	-	-	-	-	-	-	-	-	-	-	-	-	-	-	-
SRR2024901	rpoB_p.Ser450Leu	katG_p.Ser315Thr	pncA_p.Ala146Glu	embB_p.Met306Val	rpsL_p.Lys43Arg	-	-	-	-	-	-	-	-	-	-	-	-	-	-	-	-
SRR10040450	rpoB_p.Ser450Leu	katG_p.Ser315Thr	pncA_p.Ala134Val	embB_p.Asp354Ala	rpsL_p.Lys43Arg	-	-	-	-	-	-	-	-	-	-	-	-	-	-	-	-
SRR2024966	rpoB_p.Leu430Pro, rpoB_p.Pro454His	katG_p.Ser315Thr	pncA_p.Ala134Val	embB_p.Met306Ile	rpsL_p.Lys43Arg	gyrA_p.Gly88Ala, gyrB_p.Asp461Ala, gyrB_p.Thr500Asn	gyrA_p.Gly88Ala, gyrB_p.Asp461Ala, gyrB_p.Thr500Asn	gyrA_p.Gly88Ala, gyrB_p.Asp461Ala, gyrB_p.Thr500Asn	gyrA_p.Gly88Ala, gyrB_p.Asp461Ala, gyrB_p.Thr500Asn	gyrA_p.Gly88Ala, gyrB_p.Asp461Ala, gyrB_p.Thr500Asn	-	-	-	-	-	-	-	-	-	-	-
SRR10040242	rpoB_p.His445Arg	katG_p.Ser315Thr	pncA_p.Ala134Val	embB_p.Gly406Ala	-	-	-	-	-	-	-	-	-	-	-	-	-	-	-	-	-
SRR10040320	rpoB_p.Ser450Leu	katG_p.Ser315Thr	pncA_p.Ala134Val	embB_p.Gly406Ser, embB_p.Met306Ile	-	-	-	-	-	-	-	-	-	-	-	-	-	-	-	-	-
SRR10040404	rpoB_p.Leu452Pro	katG_p.Ser315Thr	pncA_p.Ala134Val	embB_p.Gly406Ala	rpsL_p.Lys43Arg	gyrA_p.Ala90Val	gyrA_p.Ala90Val	gyrA_p.Ala90Val	gyrA_p.Ala90Val	gyrA_p.Ala90Val	-	-	-	-	-	-	-	-	-	-	-
SRR1723808	rpoB_p.Ser450Leu	katG_p.Ser315Thr	pncA_p.Ala102Pro	embB_p.Met306Val	rpsL_p.Lys43Arg	-	-	-	-	-	-	-	-	-	-	-	-	-	-	-	-
SRR10040181	rpoB_p.Ser450Leu	katG_p.Ser315Thr	pncA_c.96_*2140del	embB_p.Asp354Ala	rpsL_p.Lys43Arg	-	-	-	-	-	-	-	-	-	-	-	-	-	-	-	-
SRR10040331	rpoB_p.Ser450Leu	katG_p.Ser315Thr	pncA_c.96_*2140del	embB_p.Asp354Ala	rpsL_p.Lys43Arg	-	-	-	-	-	-	-	-	-	-	-	-	-	-	-	-
SRR671841	rpoB_p.His445Asn, rpoB_p.Pro454Leu	katG_p.Ser315Thr	pncA_c.93_100delCAGCGACT	embB_p.Met306Val	rrs_n.514A>C	-	-	-	-	-	-	-	-	-	-	-	-	-	-	-	-
R48	rpoB_p.Ser450Leu	katG_p.Ser315Thr	pncA_c.-8932_*6249del	embB_p.Met306Ile	gid_c.351dupG	-	-	-	-	-	-	-	-	-	-	-	-	-	-	-	-
SRR6280153	rpoB_p.Leu452Pro	katG_p.Ser315Thr	pncA_c.86_90dupGCGCC, pncA_p.Asp12Asn, pncA_p.Val139Gly	-	rpsL_p.Lys43Arg	-	-	-	-	-	-	-	-	-	-	-	-	-	-	-	-
SRR8651574	rpoB_p.Ser450Leu	katG_p.Ser315Thr	pncA_c.85delC	embB_p.Met306Leu	rpsL_p.Lys88Arg	gyrA_p.Ala90Val, gyrA_p.Asp94Asn	gyrA_p.Ala90Val, gyrA_p.Asp94Asn	gyrA_p.Ala90Val, gyrA_p.Asp94Asn	gyrA_p.Ala90Val, gyrA_p.Asp94Asn	gyrA_p.Ala90Val, gyrA_p.Asp94Asn	-	-	-	-	-	-	-	-	-	-	-
SRR10040467	rpoB_p.Ser450Leu	katG_p.Ser315Thr	pncA_c.85delC	embB_p.Met306Leu	rpsL_p.Lys43Arg	-	-	-	-	-	-	-	-	-	ethA_c.1465dupG	-	-	-	-	-	-
SRR10040182	rpoB_p.Leu430Pro	katG_p.Ser315Thr	pncA_c.-7T>C	embB_p.Met306Ile	rpsL_p.Lys43Arg	-	-	-	-	-	-	-	-	-	-	-	-	-	-	-	-
SRR10040395	rpoB_p.Ser450Leu	katG_p.Ser315Thr	pncA_c.7dupG	embB_p.Gln497Arg	rpsL_p.Lys43Arg	-	-	-	-	-	-	-	-	-	-	-	-	-	-	-	-
SRR1723539	rpoB_p.Ser450Phe	ahpC_c.-48G>A	pncA_c.73_74dupGC	embA_c.-16C>G, embB_p.Met306Val	-	-	-	-	-	-	-	-	-	-	-	-	-	-	-	-	-
CRR027619	rpoB_p.Ser450Phe	ahpC_c.-48G>A	pncA_c.73_74dupGC	embA_c.-16C>G, embB_p.Met306Val	-	-	-	-	-	-	-	-	-	-	-	-	-	-	-	-	-
SRR10040222	rpoB_p.Ser450Leu	katG_p.Ser315Thr	pncA_c.63_69delAACCGGT	embB_p.Gly406Ser	rrs_n.906A>G	-	-	-	-	-	-	-	-	-	-	-	-	-	-	-	-
SRR10040279	rpoB_p.Ser450Leu	katG_p.Ser315Thr	pncA_c.55_61dupCTGGCGG	embB_p.Gly406Ser	rpsL_p.Lys88Arg	gyrA_p.Asp94Gly	gyrA_p.Asp94Gly	gyrA_p.Asp94Gly	gyrA_p.Asp94Gly	gyrA_p.Asp94Gly	-	-	-	-	-	-	-	-	-	-	-
SRR10040520	rpoB_p.Ser450Phe	katG_p.Ser315Thr	pncA_c.542_545delAGTT	embB_p.Met306Val	-	-	-	-	-	-	rrs_n.1401A>G	rrs_n.1401A>G	rrs_n.1401A>G	rrs_n.1401A>G	-	-	-	-	-	-	-
SRR8651566	rpoB_p.Ser450Leu	fabG1_c.-15C>T	pncA_c.528delC	-	rpsL_p.Lys43Arg, rrs_n.888G>A	gyrA_p.Ala90Val, gyrA_p.Asp94Ala	gyrA_p.Ala90Val, gyrA_p.Asp94Ala	gyrA_p.Ala90Val, gyrA_p.Asp94Ala	gyrA_p.Ala90Val, gyrA_p.Asp94Ala	gyrA_p.Ala90Val, gyrA_p.Asp94Ala	-	-	-	-	ethA_c.1114delA, fabG1_c.-15C>T	-	-	-	-	-	-
SRR8651612	rpoB_p.Ser450Leu	fabG1_c.-15C>T	pncA_c.528delC	-	rpsL_p.Lys43Arg	gyrA_p.Ala90Val, gyrA_p.Asp94Ala	gyrA_p.Ala90Val, gyrA_p.Asp94Ala	gyrA_p.Ala90Val, gyrA_p.Asp94Ala	gyrA_p.Ala90Val, gyrA_p.Asp94Ala	gyrA_p.Ala90Val, gyrA_p.Asp94Ala	-	-	-	-	ethA_c.1114delA, fabG1_c.-15C>T	-	-	-	-	-	-
SRR10040202	rpoB_p.Leu452Pro	katG_p.Ser315Thr	pncA_c.527_528dupGC	-	rpsL_p.Lys43Arg	-	-	-	-	-	-	-	-	-	-	-	-	-	-	-	-
SRR10040423	rpoB_p.Ser450Leu	katG_p.Ser315Thr	pncA_c.520_521insT	-	rpsL_p.Lys43Arg	gyrA_p.Asp94Tyr	gyrA_p.Asp94Tyr	gyrA_p.Asp94Tyr	gyrA_p.Asp94Tyr	gyrA_p.Asp94Tyr	-	-	-	-	-	thyX_c.-16C>T	-	-	-	-	-
T1755	rpoB_p.Ile480Val, rpoB_p.Ser450Leu	fabG1_c.-15C>T	pncA_c.51delC	embB_p.Met306Ile	rpsL_p.Lys43Arg	gyrA_p.Asp94Asn	gyrA_p.Asp94Asn	gyrA_p.Asp94Asn	gyrA_p.Asp94Asn	gyrA_p.Asp94Asn	-	-	-	-	fabG1_c.-15C>T	-	-	-	-	-	-
SRR671810	rpoB_p.His445Phe	katG_p.Ser315Asn	pncA_c.517dupG	embB_p.Met306Val	rpsL_p.Lys88Arg	gyrA_p.Asp94Gly	gyrA_p.Asp94Gly	gyrA_p.Asp94Gly	gyrA_p.Asp94Gly	gyrA_p.Asp94Gly	-	eis_c.-14C>T	eis_c.-14C>T	-	-	thyX_c.-16C>T	-	-	-	-	-
R37	rpoB_p.Ser450Leu	katG_p.Ser315Thr	pncA_c.510dupC	-	-	-	-	-	-	-	-	-	-	-	-	-	-	-	-	-	-
SRR8651559	rpoB_p.Ser450Leu	katG_p.Ser315Thr	pncA_c.510_*135del	embB_p.Gly406Asp	rpsL_p.Lys43Arg	gyrA_p.Ala90Val, gyrA_p.Asp94Gly	gyrA_p.Ala90Val, gyrA_p.Asp94Gly	gyrA_p.Ala90Val, gyrA_p.Asp94Gly	gyrA_p.Ala90Val, gyrA_p.Asp94Gly	gyrA_p.Ala90Val, gyrA_p.Asp94Gly	-	-	-	-	-	-	-	-	-	-	-
SRR8651593	rpoB_p.Ser450Leu	katG_p.Ser315Thr	pncA_c.510_*135del	embB_p.Gly406Asp	rpsL_p.Lys43Arg	gyrA_p.Asp94Gly	gyrA_p.Asp94Gly	gyrA_p.Asp94Gly	gyrA_p.Asp94Gly	gyrA_p.Asp94Gly	-	-	-	-	ethA_c.11dupA	-	-	-	-	-	-
SRR8651614	rpoB_p.Ser450Leu	katG_p.Ser315Thr	pncA_c.510_*135del	embB_p.Gly406Asp	rpsL_p.Lys43Arg	gyrA_p.Asp94Gly	gyrA_p.Asp94Gly	gyrA_p.Asp94Gly	gyrA_p.Asp94Gly	gyrA_p.Asp94Gly	-	-	-	-	ethA_c.11dupA	-	-	-	-	-	-
SRR671865	rpoB_p.Ser450Leu	katG_p.Ser315Thr	pncA_c.495delC	embB_p.Met306Ile	rpsL_p.Lys43Arg	gyrA_p.Asp94Gly	gyrA_p.Asp94Gly	gyrA_p.Asp94Gly	gyrA_p.Asp94Gly	gyrA_p.Asp94Gly	rrs_n.1401A>G	rrs_n.1401A>G	rrs_n.1401A>G	rrs_n.1401A>G	ethA_c.1054delG, ethA_c.1270delT	-	-	-	-	-	-
SRR2024971	rpoB_p.Ser450Leu	katG_p.Gln295Pro	pncA_c.464dupT	embB_p.Tyr319Cys	-	gyrA_p.Asp94Ala	gyrA_p.Asp94Ala	gyrA_p.Asp94Ala	gyrA_p.Asp94Ala	gyrA_p.Asp94Ala	-	-	-	-	ethA_c.32delG	-	-	-	-	-	-
SRR10040184	rpoB_p.Leu430Pro	katG_p.Ser315Thr	pncA_c.464dupT	-	rpsL_p.Lys43Arg	-	-	-	-	-	-	-	-	-	-	-	-	-	-	-	-
SRR10040297	rpoB_p.His445Leu	katG_p.Ser315Thr	pncA_c.44dupA	embB_p.Met306Ile	rpsL_p.Lys88Arg	gyrA_p.Asp94Ala	gyrA_p.Asp94Ala	gyrA_p.Asp94Ala	gyrA_p.Asp94Ala	gyrA_p.Asp94Ala	-	-	-	-	-	-	-	-	-	-	-
T1081	rpoB_p.Ser450Leu	fabG1_c.-8T>A, katG_p.Ser315Thr	pncA_c.449_450dupGC	embB_p.Met306Val	rpsL_p.Lys43Arg	-	-	-	-	-	-	-	-	-	ethA_p.Ser390Phe	-	-	-	-	-	-
SRR2024944	rpoB_p.Ser450Trp	katG_p.Ser315Thr	pncA_c.429delC	embA_c.-12C>T	rpsL_p.Lys43Arg	gyrA_p.Asp94Gly	gyrA_p.Asp94Gly	gyrA_p.Asp94Gly	gyrA_p.Asp94Gly	gyrA_p.Asp94Gly	-	-	-	-	ethA_c.171dupC, ethA_c.412dupA, ethA_c.696delC	-	-	-	-	-	-
SRR10040372	rpoB_p.Leu430Pro, rpoB_p.Ser493Leu	katG_p.Ser315Asn	pncA_c.-427_166del	embB_p.Met306Ile	rrs_n.514A>C	gyrA_p.His70Arg, gyrB_p.Glu501Asp	gyrA_p.His70Arg, gyrB_p.Glu501Asp	gyrA_p.His70Arg, gyrB_p.Glu501Asp	gyrA_p.His70Arg, gyrB_p.Glu501Asp	gyrA_p.His70Arg, gyrB_p.Glu501Asp	-	-	eis_c.-12C>T	-	ethA_c.103_107dupCTGGA	folC_p.Ile43Ser	-	-	-	-	-
SRR1710076	rpoB_p.Pro454Leu, rpoB_p.Ser450Leu	fabG1_c.-15C>T	pncA_c.422delA	embB_p.Met306Leu	rpsL_p.Lys43Arg	gyrA_p.Ala90Val, gyrA_p.Asp94Gly	gyrA_p.Ala90Val, gyrA_p.Asp94Gly	gyrA_p.Ala90Val, gyrA_p.Asp94Gly	gyrA_p.Ala90Val, gyrA_p.Asp94Gly	gyrA_p.Ala90Val, gyrA_p.Asp94Gly	rrs_n.1402C>T	rrs_n.1402C>T	rrs_n.1402C>T	rrs_n.1402C>T	fabG1_c.-15C>T	-	-	-	-	-	-
SRR671824	rpoB_p.Pro454Leu, rpoB_p.Ser450Leu	fabG1_c.-15C>T	pncA_c.422delA	embB_p.Met306Leu	rpsL_p.Lys43Arg	gyrA_p.Asp94Gly	gyrA_p.Asp94Gly	gyrA_p.Asp94Gly	gyrA_p.Asp94Gly	gyrA_p.Asp94Gly	rrs_n.1402C>T	rrs_n.1402C>T	rrs_n.1402C>T	rrs_n.1402C>T	fabG1_c.-15C>T	-	-	-	-	-	-
SRR8651650	rpoB_p.Ser450Leu	fabG1_c.-15C>T, katG_p.Ser315Gly	pncA_c.419_420dupGC	embB_p.Gln497Arg	-	gyrA_p.Asp94Gly	gyrA_p.Asp94Gly	gyrA_p.Asp94Gly	gyrA_p.Asp94Gly	gyrA_p.Asp94Gly	-	-	-	-	fabG1_c.-15C>T	-	-	-	-	-	-
SRR2024897	rpoB_p.Ser450Leu	katG_p.Ser315Asn	pncA_c.419_420dupGC	embB_p.Asp1024Asn, embB_p.Gln497Arg, embB_p.Met306Ile	rpsL_p.Lys88Arg	gyrA_p.Ala90Val, gyrA_p.Asp94Ala	gyrA_p.Ala90Val, gyrA_p.Asp94Ala	gyrA_p.Ala90Val, gyrA_p.Asp94Ala	gyrA_p.Ala90Val, gyrA_p.Asp94Ala	gyrA_p.Ala90Val, gyrA_p.Asp94Ala	-	-	-	-	-	-	-	-	-	-	-
CRR027553	rpoB_p.Ser450Leu	katG_p.Ser315Thr	pncA_c.417dupG	embB_p.Met306Val	rpsL_p.Lys43Arg	gyrA_p.Ala90Val	gyrA_p.Ala90Val	gyrA_p.Ala90Val	gyrA_p.Ala90Val	gyrA_p.Ala90Val	rrs_n.1401A>G	rrs_n.1401A>G	rrs_n.1401A>G	rrs_n.1401A>G	-	-	-	-	-	-	-
SRR10040357	rpoB_p.His445Arg	fabG1_c.-15C>T, katG_p.Ser315Thr	pncA_c.417dupG	embB_p.Gly406Ala	rpsL_p.Lys88Arg	gyrA_p.Ala90Val, gyrA_p.Asp94Gly	gyrA_p.Ala90Val, gyrA_p.Asp94Gly	gyrA_p.Ala90Val, gyrA_p.Asp94Gly	gyrA_p.Ala90Val, gyrA_p.Asp94Gly	gyrA_p.Ala90Val, gyrA_p.Asp94Gly	-	-	-	-	fabG1_c.-15C>T	folC_p.Ser150Gly	-	-	-	-	-
SRR8651615	rpoB_p.His445Asp	fabG1_c.-15C>T	pncA_c.417_424dupGCGCCAGA	embB_p.Met306Val	-	gyrA_p.Ala90Val	gyrA_p.Ala90Val	gyrA_p.Ala90Val	gyrA_p.Ala90Val	gyrA_p.Ala90Val	-	-	-	-	fabG1_c.-15C>T	-	alr_p.Leu113Arg	-	-	-	-
SRR10040284	rpoB_p.Ser450Leu	fabG1_c.-15C>T, katG_p.Ser315Thr	pncA_c.407dupA	embA_c.-16C>G, embB_p.Met306Ile	rpsL_p.Lys43Arg	gyrA_p.Asp94Asn	gyrA_p.Asp94Asn	gyrA_p.Asp94Asn	gyrA_p.Asp94Asn	gyrA_p.Asp94Asn	rrs_n.1401A>G	rrs_n.1401A>G	rrs_n.1401A>G	rrs_n.1401A>G	ethA_c.299delT, fabG1_c.-15C>T	folC_p.Ile43Thr	-	-	-	-	-
T541	rpoB_p.Ser450Leu	fabG1_c.-15C>T	pncA_c.402dupC	embB_p.Gly406Asp	-	-	-	-	-	-	-	-	-	-	ethA_c.1302dupC, fabG1_c.-15C>T	-	-	-	-	-	-
SRR8651609	rpoB_p.Ser450Phe	katG_p.Ser315Thr	pncA_c.399dupT	embB_p.Met306Val	rpsL_p.Lys43Arg	gyrA_p.Asp94Gly	gyrA_p.Asp94Gly	gyrA_p.Asp94Gly	gyrA_p.Asp94Gly	gyrA_p.Asp94Gly	-	-	-	-	-	-	-	-	-	-	-
T1179	rpoB_p.Ser450Leu, rpoC_p.Ile491Thr	katG_p.Ser315Thr	pncA_c.399_400dupTG	embB_p.Met306Val	rpsL_p.Lys43Arg	gyrA_p.Ser91Pro	gyrA_p.Ser91Pro	gyrA_p.Ser91Pro	gyrA_p.Ser91Pro	gyrA_p.Ser91Pro	-	-	-	-	-	-	-	-	-	-	-
SRR8651598	rpoB_p.His445Asn, rpoB_p.Leu430Pro	fabG1_c.-15C>T, katG_p.Gln127Pro, katG_p.Ser315Thr, katG_p.Trp477*	pncA_c.393dupC	-	-	gyrA_p.Ala90Val	gyrA_p.Ala90Val	gyrA_p.Ala90Val	gyrA_p.Ala90Val	gyrA_p.Ala90Val	-	-	-	-	fabG1_c.-15C>T	-	-	-	-	-	-
SRR2024991	rpoB_p.Ser450Leu	katG_p.Ser315Thr	pncA_c.393dupC	embA_c.-12C>T, embB_p.Asp328Tyr	rpsL_p.Lys88Arg	gyrA_p.Asp94Asn	gyrA_p.Asp94Asn	gyrA_p.Asp94Asn	gyrA_p.Asp94Asn	gyrA_p.Asp94Asn	-	-	eis_c.-8delC	-	ethA_c.477dupG	folC_p.Glu153Gly	-	-	-	-	-
SRR10040264	rpoB_p.Asp435Gly, rpoB_p.Leu430Pro	katG_p.Ser315Thr	pncA_c.393dupC	embB_p.Gly406Ala	rpsL_p.Lys88Arg	gyrA_p.Asp94Ala	gyrA_p.Asp94Ala	gyrA_p.Asp94Ala	gyrA_p.Asp94Ala	gyrA_p.Asp94Ala	rrs_n.1401A>G	rrs_n.1401A>G	rrs_n.1401A>G	rrs_n.1401A>G	ethA_c.1242delT	-	-	-	-	-	-
SRR2024988	rpoB_p.His445Arg	ahpC_c.-48G>A, inhA_c.-154G>A	pncA_c.391dupG, pncA_p.His82Arg	embB_p.Asp328Tyr, embB_p.Met306Ile	rpsL_p.Lys43Arg	gyrA_p.Asp94Gly	gyrA_p.Asp94Gly	gyrA_p.Asp94Gly	gyrA_p.Asp94Gly	gyrA_p.Asp94Gly	-	-	-	-	inhA_c.-154G>A	-	-	-	-	-	-
SRR1723838	rpoB_p.Ser450Leu	fabG1_c.-15C>T, katG_p.Ser315Thr	pncA_c.391dupG	-	rpsL_p.Lys43Arg	gyrA_p.Ala90Val	gyrA_p.Ala90Val	gyrA_p.Ala90Val	gyrA_p.Ala90Val	gyrA_p.Ala90Val	-	-	-	-	ethA_p.Gln215*, fabG1_c.-15C>T	folC_p.Glu40Gly	-	-	-	-	-
SRR671807	rpoB_p.Ser450Leu	katG_p.Ser315Thr	pncA_c.391dupG	embB_p.Gly406Ser, embB_p.Met306Ile	rpsL_p.Lys43Arg	gyrA_p.Asp94Ala	gyrA_p.Asp94Ala	gyrA_p.Asp94Ala	gyrA_p.Asp94Ala	gyrA_p.Asp94Ala	rrs_n.1401A>G	rrs_n.1401A>G	rrs_n.1401A>G	rrs_n.1401A>G	-	-	-	-	-	-	-
T2928	rpoB_p.Ser450Leu	katG_c.2006_*651del, katG_c.2006_*714del	pncA_c.390_391dupGG, pncA_p.Thr76Pro	embB_p.Gly406Ser	-	gyrA_p.Asp94Gly	gyrA_p.Asp94Gly	gyrA_p.Asp94Gly	gyrA_p.Asp94Gly	gyrA_p.Asp94Gly	-	-	-	-	-	-	-	-	-	-	-
SRR671754	rpoB_p.Ser450Leu	katG_p.Ser315Thr	pncA_c.390_391dupGG, pncA_p.Gly24Asp	embB_p.Met306Val	-	gyrA_p.Asp94Ala, gyrB_p.Asp461Asn	gyrA_p.Asp94Ala, gyrB_p.Asp461Asn	gyrA_p.Asp94Ala, gyrB_p.Asp461Asn	gyrA_p.Asp94Ala, gyrB_p.Asp461Asn	gyrA_p.Asp94Ala, gyrB_p.Asp461Asn	-	-	-	-	-	thyA_p.His75Asn	-	-	-	-	-
SRR1724011	rpoB_p.His445Cys	katG_p.Ser315Thr	pncA_c.390_391dupGG, pncA_p.Arg154Gly	embB_p.Gln497Arg	-	-	-	-	-	-	-	-	-	-	-	-	-	-	-	-	-
SRR10040470	rpoB_p.Ser450Leu	katG_p.Ser315Thr	pncA_c.390_391dupGG	embB_p.Met306Val	rpsL_p.Lys88Arg	gyrA_p.Asp94Gly	gyrA_p.Asp94Gly	gyrA_p.Asp94Gly	gyrA_p.Asp94Gly	gyrA_p.Asp94Gly	-	-	-	-	-	-	-	-	-	-	-
SRR10040153	rpoB_p.Ser450Leu	katG_p.Ser315Thr	pncA_c.390_391dupGG	-	-	-	-	-	-	-	-	-	-	-	-	-	-	-	-	-	-
SRR10040170	rpoB_p.Ser450Leu	katG_p.Ser315Thr	pncA_c.390_391dupGG	embB_p.Met306Val	rpsL_p.Lys43Arg	-	-	-	-	-	-	-	-	-	-	-	-	-	-	-	-
SRR10040200	rpoB_p.Ser450Leu	katG_p.Ser315Thr	pncA_c.390_391dupGG	embA_c.-12C>T	rpsL_p.Lys43Arg	-	-	-	-	-	-	-	-	-	-	-	-	-	-	-	-
SRR10040201	rpoB_p.Ser450Leu	katG_p.Ser315Thr	pncA_c.390_391dupGG	embA_c.-12C>T	rpsL_p.Lys43Arg	-	-	-	-	-	-	-	-	-	-	-	-	-	-	-	-
SRR10040235	rpoB_p.Ser450Leu	katG_p.Ser315Thr	pncA_c.390_391dupGG	embB_p.Gly406Ser	rpsL_p.Lys43Arg	-	-	-	-	-	-	-	-	-	-	-	-	-	-	-	-
SRR10040302	rpoB_p.Ser450Leu	inhA_c.-154G>A, katG_p.Gln127Pro	pncA_c.390_391dupGG	embB_p.Met306Val	rpsL_p.Lys43Arg	-	-	-	-	-	-	-	-	-	inhA_c.-154G>A	-	-	-	-	-	-
SRR10040368	rpoB_p.Ser450Leu	katG_p.Ser315Thr	pncA_c.390_391dupGG	embB_p.Met306Val	rpsL_p.Lys88Arg	gyrA_p.Asp94Tyr	gyrA_p.Asp94Tyr	gyrA_p.Asp94Tyr	gyrA_p.Asp94Tyr	gyrA_p.Asp94Tyr	-	-	-	-	-	folC_p.Ser150Gly	-	-	-	-	-
CRR027513	rpoB_p.Ser441Leu	katG_p.Ser315Asn	pncA_c.386_394delATGTGGTCG	embB_p.Met306Val	rpsL_p.Lys43Arg	-	-	-	-	-	-	-	-	-	-	-	-	-	-	-	-
SRR1723857	rpoB_p.Ser441Leu	katG_p.Ser315Asn	pncA_c.386_394delATGTGGTCG	embB_p.Met306Val	rpsL_p.Lys43Arg	-	-	-	-	-	-	-	-	-	-	-	-	-	-	-	-
T1938	rpoB_p.His445Asp	ahpC_c.-54C>T, katG_p.Val1Ala	pncA_c.386_394delATGTGGTCG	embA_c.-16C>T, embB_p.Gly406Ala	rpsL_p.Lys88Arg	gyrA_p.Ala90Val	gyrA_p.Ala90Val	gyrA_p.Ala90Val	gyrA_p.Ala90Val	gyrA_p.Ala90Val	-	-	-	-	-	-	-	-	-	-	-
T2269	rpoB_p.His445Asp	ahpC_c.-54C>T, katG_p.Val1Ala	pncA_c.386_394delATGTGGTCG	embA_c.-16C>T, embB_p.Gly406Ala	rpsL_p.Lys88Arg	gyrA_p.Ala90Val	gyrA_p.Ala90Val	gyrA_p.Ala90Val	gyrA_p.Ala90Val	gyrA_p.Ala90Val	-	-	-	-	-	-	-	-	-	-	-
SRR10040460	rpoB_p.Ser450Leu	katG_p.Ser315Thr	pncA_c.386_389delATGT	embA_c.-11C>A, embB_p.Met306Val	rpsL_p.Lys88Arg	gyrA_p.Ala90Val	gyrA_p.Ala90Val	gyrA_p.Ala90Val	gyrA_p.Ala90Val	gyrA_p.Ala90Val	-	-	-	-	-	-	-	-	-	-	-
SRR10040174	rpoB_p.Ser450Leu	katG_p.Ser315Thr	pncA_c.386_389delATGT	embA_c.-11C>A, embB_p.Met306Val	rpsL_p.Lys88Arg	gyrA_p.Asp94Asn	gyrA_p.Asp94Asn	gyrA_p.Asp94Asn	gyrA_p.Asp94Asn	gyrA_p.Asp94Asn	-	-	-	-	-	-	-	-	-	-	-
R67	rpoB_p.Asp435Val	fabG1_c.-15C>T	pncA_c.384dupC	-	rpsL_p.Lys88Arg	gyrA_p.Asp94Ala	gyrA_p.Asp94Ala	gyrA_p.Asp94Ala	gyrA_p.Asp94Ala	gyrA_p.Asp94Ala	-	-	-	-	ethA_c.137_869del, fabG1_c.-15C>T	-	-	-	-	-	-
SRR8651660	rpoB_p.Asp435Tyr	fabG1_c.-15C>T, katG_p.Ser315Thr	pncA_c.381_382dupGG, pncA_p.Thr76Pro, pncA_p.Val139Gly	embB_p.Gly406Ala, embB_p.Met306Ile	-	gyrA_p.Ala90Val, gyrA_p.Asp94Ala	gyrA_p.Ala90Val, gyrA_p.Asp94Ala	gyrA_p.Ala90Val, gyrA_p.Asp94Ala	gyrA_p.Ala90Val, gyrA_p.Asp94Ala	gyrA_p.Ala90Val, gyrA_p.Asp94Ala	-	-	-	-	fabG1_c.-15C>T	-	-	-	-	-	-
SRR2024879	rpoB_p.His445Asp	katG_p.Ser315Thr	pncA_c.34dupG	-	rpsL_p.Lys88Arg	-	-	-	-	-	-	-	-	-	-	-	-	-	-	-	-
SRR2024942	rpoB_p.His445Asp	katG_p.Ser315Thr	pncA_c.34dupG	-	rpsL_p.Lys88Arg	-	-	-	-	-	-	-	-	-	-	-	-	-	-	-	-
SRR671816	rpoB_p.His445Asp	katG_p.Ser315Thr	pncA_c.34dupG	embB_p.Gly406Asp	rpsL_p.Lys88Arg	-	-	-	-	-	-	-	-	-	-	-	-	-	-	-	-
SRR671817	rpoB_p.His445Asp	katG_p.Ser315Thr	pncA_c.34dupG	-	rpsL_p.Lys88Arg	-	-	-	-	-	-	-	-	-	-	-	-	-	-	-	-
SRR10040356	rpoB_p.His445Asn	fabG1_c.-15C>T, katG_p.Val1Ala	pncA_c.338dupG	embB_p.Met306Ile	-	gyrA_p.Asp94Ala	gyrA_p.Asp94Ala	gyrA_p.Asp94Ala	gyrA_p.Asp94Ala	gyrA_p.Asp94Ala	-	-	-	-	fabG1_c.-15C>T	-	-	-	-	-	-
T330	rpoB_p.His445Gln, rpoB_p.Leu430Pro	katG_p.Ser315Asn	pncA_c.336_337dupCG, pncA_p.Val155Gly	embA_c.-12C>T, embB_p.Pro404Ser	rpsL_p.Lys88Arg	gyrA_p.Asp94Gly	gyrA_p.Asp94Gly	gyrA_p.Asp94Gly	gyrA_p.Asp94Gly	gyrA_p.Asp94Gly	-	-	-	-	-	thyA_p.His75Asn	-	-	-	-	-
SRR10040305	rpoB_p.Ser450Leu	katG_p.Ser315Thr	pncA_c.32_33delAC	embB_p.Met306Leu	rpsL_p.Lys43Arg	-	-	-	-	-	-	-	-	-	-	thyA_p.His75Asn	-	-	-	-	-
SRR1723884	-	-	pncA_c.316_334dupTTCGAAGGAGTCGACGAGA	-	-	-	-	-	-	-	-	-	-	-	-	-	-	-	-	-	-
SRR10040311	rpoB_p.Asp435Gly, rpoB_p.Leu430Pro	katG_p.Ser315Thr	pncA_c.315_316dupCT	embB_p.Gly406Ser	rpsL_p.Lys43Arg	gyrA_p.Asp94Gly	gyrA_p.Asp94Gly	gyrA_p.Asp94Gly	gyrA_p.Asp94Gly	gyrA_p.Asp94Gly	-	-	-	-	ethA_c.825delG	-	-	-	-	-	-
SRR1724009	rpoB_p.Ser450Leu	katG_p.Ser315Thr	pncA_c.305dupC	embB_p.Gln497Lys	-	-	-	-	-	-	-	-	-	-	-	-	-	-	-	-	-
CRR027663	rpoB_p.Ser450Leu	katG_p.Ser315Thr	pncA_c.305dupC	embB_p.Gln497Lys	-	-	-	-	-	-	-	-	-	-	-	-	-	-	-	-	-
CRR027664	rpoB_p.Ser450Leu	katG_p.Ser315Thr	pncA_c.305dupC	embB_p.Gln497Lys	-	-	-	-	-	-	-	-	-	-	-	-	-	-	-	-	-
CRR027514	rpoB_p.Asn437His, rpoB_p.Ser450Leu	katG_c.176_*6700del	pncA_c.302delG	embB_p.Asp354Ala	rpsL_p.Lys43Arg	gyrA_p.Ser91Pro	gyrA_p.Ser91Pro	gyrA_p.Ser91Pro	gyrA_p.Ser91Pro	gyrA_p.Ser91Pro	-	-	-	-	-	-	-	-	-	-	-
SRR10040165	rpoB_p.Ser450Leu	katG_p.Ser315Thr	pncA_c.29delA	embB_p.Met306Val	-	gyrA_p.Asp94Ala	gyrA_p.Asp94Ala	gyrA_p.Asp94Ala	gyrA_p.Asp94Ala	gyrA_p.Asp94Ala	-	-	-	-	-	-	-	-	-	-	-
SRR10040324	rpoB_p.Ser450Leu	katG_p.Ser315Thr	pncA_c.291_*1069del	embB_p.Met306Ile	rpsL_p.Lys43Arg	-	-	-	-	-	-	-	-	-	-	thyA_p.His75Asn	-	-	-	-	-
CRR027647	rpoB_p.Ser450Leu	katG_p.Ser315Thr	pncA_c.290dupG	embB_p.Gln497Arg	rpsL_p.Lys43Arg	-	-	-	-	-	-	-	-	-	-	-	-	-	-	-	-
SRR1723945	rpoB_p.Ser450Leu	fabG1_c.-15C>T, katG_p.Met257Ile	pncA_c.290delG	embB_p.Met306Ile	gid_c.597delC	-	-	-	-	-	-	-	-	-	fabG1_c.-15C>T	-	-	-	-	-	-
CRR027641	rpoB_p.Ser450Leu	fabG1_c.-15C>T, katG_p.Met257Ile	pncA_c.290delG	embB_p.Met306Ile	gid_c.597delC	-	-	-	-	-	-	-	-	-	fabG1_c.-15C>T	-	-	-	-	-	-
CRR027642	rpoB_p.Ser450Leu	fabG1_c.-15C>T, katG_p.Met257Ile	pncA_c.290delG	embB_p.Met306Ile	gid_c.597delC	-	-	-	-	-	-	-	-	-	fabG1_c.-15C>T	-	-	-	-	-	-
R33	rpoB_p.Ser450Leu	katG_p.Ser315Thr	pncA_c.286_287insT	embB_p.Gly406Asp, embB_p.Met306Ile	rpsL_p.Lys43Arg	-	-	-	-	-	-	-	-	-	-	-	-	-	-	-	-
SRR671862	rpoB_p.Ser450Leu	katG_p.Ser315Asn	pncA_c.282_*281del	embA_c.-11C>A	gid_p.Lys163*	gyrA_p.Asp89Asn, gyrA_p.Asp94Gly	gyrA_p.Asp89Asn, gyrA_p.Asp94Gly	gyrA_p.Asp89Asn, gyrA_p.Asp94Gly	gyrA_p.Asp89Asn, gyrA_p.Asp94Gly	gyrA_p.Asp89Asn, gyrA_p.Asp94Gly	-	-	-	-	-	-	-	-	-	-	-
SRR8651571	rpoB_p.Ser450Leu	inhA_c.-154G>A	pncA_c.281dupT	embB_p.Met306Ile	rpsL_p.Lys43Arg	gyrA_p.Asp94Gly	gyrA_p.Asp94Gly	gyrA_p.Asp94Gly	gyrA_p.Asp94Gly	gyrA_p.Asp94Gly	-	-	-	-	ethA_c.110delA, inhA_c.-154G>A	-	-	-	-	-	-
CRR027547	rpoB_p.His445Asp	katG_p.Ser315Thr	pncA_c.281_365delNNNNNNNNNNNNNNNNNNNNNNNNNNNNNNNNNNNNNNNNNNNNNNNNNNNNNNNNNNNNNNNNNNNNNNNNNNNNNNNNNNNNA	embB_p.Met306Val	rpsL_p.Lys43Arg	gyrA_p.Ala90Val, gyrB_p.Ala504Val	gyrA_p.Ala90Val, gyrB_p.Ala504Val	gyrA_p.Ala90Val, gyrB_p.Ala504Val	gyrA_p.Ala90Val, gyrB_p.Ala504Val	gyrA_p.Ala90Val, gyrB_p.Ala504Val	-	-	-	-	ethA_c.341dupA	-	-	-	-	-	-
SRR1723689	rpoB_p.His445Asp	fabG1_c.-15C>T, katG_p.Ser315Asn	pncA_c.281_291delTCTACAAGGGT	embB_p.Met306Val	rrs_n.517C>T	gyrB_p.Asp461Ala	gyrB_p.Asp461Ala	gyrB_p.Asp461Ala	gyrB_p.Asp461Ala	gyrB_p.Asp461Ala	-	-	-	-	fabG1_c.-15C>T	-	-	-	-	-	-
SRR671760	rpoB_p.Asp435Gly, rpoB_p.Leu452Pro	katG_p.Asp419His	pncA_c.272_276delAGGCG	embB_p.Met306Leu	rpsL_p.Lys43Arg	gyrA_p.Asp94Ala, gyrA_p.Ser91Pro	gyrA_p.Asp94Ala, gyrA_p.Ser91Pro	gyrA_p.Asp94Ala, gyrA_p.Ser91Pro	gyrA_p.Asp94Ala, gyrA_p.Ser91Pro	gyrA_p.Asp94Ala, gyrA_p.Ser91Pro	-	-	eis_c.-8delC	-	ethA_c.620dupG	-	-	-	-	-	-
SRR10040152	rpoB_p.Asp435Gly	katG_p.Ser315Thr	pncA_c.242dupT	embB_p.Gln497Arg	rpsL_p.Lys43Arg	gyrA_p.Asp94Tyr	gyrA_p.Asp94Tyr	gyrA_p.Asp94Tyr	gyrA_p.Asp94Tyr	gyrA_p.Asp94Tyr	-	-	-	-	ethA_c.140delT	-	-	-	-	-	-
R68	rpoB_p.Ser450Leu	fabG1_c.-15C>T, katG_p.Ser315Thr	pncA_c.231dupC	embB_p.Met306Val	rpsL_p.Lys43Arg	-	-	-	-	-	-	-	-	-	ethA_c.1290delC, fabG1_c.-15C>T	-	-	-	-	-	-
T1386	rpoB_p.Ser450Leu	katG_p.Ser315Thr	pncA_c.231dupC	embB_p.Met306Val	rpsL_p.Lys43Arg	-	-	-	-	-	-	-	-	-	-	-	-	-	-	-	-
T267	rpoB_p.Ser450Leu	katG_p.Ser315Thr	pncA_c.231delC	embA_c.-12C>T, embB_p.Met1000Arg	rpsL_p.Lys88Arg	gyrA_p.Asp94Gly	gyrA_p.Asp94Gly	gyrA_p.Asp94Gly	gyrA_p.Asp94Gly	gyrA_p.Asp94Gly	-	-	-	-	-	-	-	-	-	-	-
T104	rpoB_p.Ser450Leu	fabG1_c.-15C>T	pncA_c.230_231insA	-	-	gyrA_p.Asp94Gly	gyrA_p.Asp94Gly	gyrA_p.Asp94Gly	gyrA_p.Asp94Gly	gyrA_p.Asp94Gly	-	-	-	-	ethA_c.1341delC, fabG1_c.-15C>T	-	-	-	-	-	-
T677	rpoB_p.Ser450Leu, rpoC_p.Gly332Arg	katG_p.Ser315Thr	pncA_c.225_226dupTA	embA_c.-12C>T	rpsL_p.Lys43Arg	gyrA_p.Asp94Gly	gyrA_p.Asp94Gly	gyrA_p.Asp94Gly	gyrA_p.Asp94Gly	gyrA_p.Asp94Gly	-	-	-	-	-	-	-	-	-	-	-
T340	rpoB_p.Ser450Leu, rpoC_p.Asp747Ala	fabG1_c.-15C>T	pncA_c.-2212_47del	-	-	gyrA_p.Ala90Val	gyrA_p.Ala90Val	gyrA_p.Ala90Val	gyrA_p.Ala90Val	gyrA_p.Ala90Val	-	-	-	-	fabG1_c.-15C>T	-	-	-	-	-	-
SRR2024968	rpoB_p.Ser450Leu	katG_p.Ser315Thr	pncA_c.-2208_*7349del	-	rpsL_p.Lys88Arg	-	-	-	-	-	-	-	-	-	-	-	-	-	-	-	-
SRR2024979	rpoB_p.Ser450Leu	katG_p.Ser315Thr	pncA_c.-2204_*7348del	-	rpsL_p.Lys88Arg	-	-	-	-	-	-	-	-	-	-	-	-	-	-	-	-
SRR10040261	rpoB_p.Ser450Leu	katG_p.Ser315Thr	pncA_c.22_28delGACGTGC	embB_p.Gly406Asp	rpsL_p.Lys43Arg	gyrA_p.Asp94Ala	gyrA_p.Asp94Ala	gyrA_p.Asp94Ala	gyrA_p.Asp94Ala	gyrA_p.Asp94Ala	-	-	-	-	-	-	-	-	-	-	-
SRR671740	rpoB_p.His445Tyr	katG_p.Val1Ala	pncA_c.-219_*13195del	embB_p.Met306Val	-	gyrA_p.Ala90Val	gyrA_p.Ala90Val	gyrA_p.Ala90Val	gyrA_p.Ala90Val	gyrA_p.Ala90Val	rrs_n.1401A>G	rrs_n.1401A>G	rrs_n.1401A>G	rrs_n.1401A>G	-	-	-	-	-	-	-
SRR671818	rpoB_p.Ser450Leu	katG_p.Ser315Thr	pncA_c.218_*1644del	embB_p.Met306Val	rpsL_p.Lys43Arg	-	-	-	-	-	-	-	-	-	-	-	-	-	-	-	-
SRR10040482	rpoB_p.Ser450Leu	katG_p.Ser315Thr	pncA_c.-1971_41del	-	rpsL_p.Lys43Arg	gyrA_p.Ala90Val	gyrA_p.Ala90Val	gyrA_p.Ala90Val	gyrA_p.Ala90Val	gyrA_p.Ala90Val	-	-	-	-	-	-	-	-	-	-	-
SRR671750	rpoB_p.Ser450Leu	katG_c.-2055_*3328del	pncA_c.192_193insG, pncA_p.Val180Phe	embB_p.Gly406Asp	-	gyrA_p.Ala90Val	gyrA_p.Ala90Val	gyrA_p.Ala90Val	gyrA_p.Ala90Val	gyrA_p.Ala90Val	-	-	-	-	-	-	-	-	-	-	-
SRR10040382	rpoB_p.Asp435Asn, rpoB_p.Leu452Pro	katG_p.Ser315Thr	pncA_c.-1880_*16181del	embB_p.Asp354Ala	rpsL_p.Lys43Arg	gyrA_p.Ala90Val	gyrA_p.Ala90Val	gyrA_p.Ala90Val	gyrA_p.Ala90Val	gyrA_p.Ala90Val	-	-	-	-	-	-	-	-	-	-	-
T1551	rpoB_p.Ser450Leu	katG_p.Ser315Thr	pncA_c.-187_332del	embB_p.Asp354Ala	rpsL_p.Lys43Arg	-	-	-	-	-	-	-	-	-	-	-	-	-	-	-	-
CRR027543	rpoB_p.Ser450Leu	fabG1_c.-8T>C, katG_p.Ser315Thr	pncA_c.182_191delCACCGGACTA	embB_p.Met306Val	rpsL_p.Lys43Arg	gyrA_p.Asp94Gly	gyrA_p.Asp94Gly	gyrA_p.Asp94Gly	gyrA_p.Asp94Gly	gyrA_p.Asp94Gly	-	-	-	-	ethA_p.Trp240*, fabG1_c.-8T>C	-	-	-	-	-	-
T1864	rpoB_p.Ser450Leu	ahpC_c.-81C>T	pncA_c.182_191delCACCGGACTA	embB_p.Met306Ile	rpsL_p.Lys43Arg, rrs_n.517C>T	gyrA_p.Ala90Val	gyrA_p.Ala90Val	gyrA_p.Ala90Val	gyrA_p.Ala90Val	gyrA_p.Ala90Val	-	-	eis_c.-37G>T	-	-	-	-	-	-	-	-
SRR1723426	rpoB_p.Asp435Ala, rpoB_p.Leu430Pro	katG_p.Ser315Thr	pncA_c.178_179insTG, pncA_p.Trp68*	embB_p.Met306Ile	-	gyrA_p.Ala90Val, gyrA_p.Asp94Ala	gyrA_p.Ala90Val, gyrA_p.Asp94Ala	gyrA_p.Ala90Val, gyrA_p.Asp94Ala	gyrA_p.Ala90Val, gyrA_p.Asp94Ala	gyrA_p.Ala90Val, gyrA_p.Asp94Ala	-	-	eis_c.-10G>A	-	-	-	-	-	-	-	-
SRR10040355	rpoB_p.Ser450Leu, rpoC_p.Ile885Val	katG_p.Ser315Thr	pncA_c.-1758_212del	embB_p.Met306Val	rpsL_p.Lys43Arg	gyrA_p.Asp94Ala	gyrA_p.Asp94Ala	gyrA_p.Asp94Ala	gyrA_p.Asp94Ala	gyrA_p.Asp94Ala	rrs_n.1401A>G	rrs_n.1401A>G	rrs_n.1401A>G	rrs_n.1401A>G	ethA_c.752dupG	-	-	-	-	-	-
SRR8651564	rpoB_p.Ser450Leu	katG_p.Ser315Thr	pncA_c.-1731_*1234del	embB_p.Met306Val	rpsL_p.Lys43Arg	gyrA_p.Asp94Asn	gyrA_p.Asp94Asn	gyrA_p.Asp94Asn	gyrA_p.Asp94Asn	gyrA_p.Asp94Asn	rrs_n.1401A>G	rrs_n.1401A>G	rrs_n.1401A>G	rrs_n.1401A>G	ethA_c.-2157_1207del	-	-	-	-	-	-
SRR1723752	rpoB_p.Asp435Asn, rpoB_p.Leu430Pro	katG_p.Ser315Thr	pncA_c.170dupA	embB_p.Met306Val	rpsL_p.Lys43Arg	-	-	-	-	-	-	-	-	-	-	-	-	-	-	-	-
CRR027624	rpoB_p.Asp435Asn, rpoB_p.Leu430Pro	katG_p.Ser315Thr	pncA_c.170dupA	embB_p.Met306Val	rpsL_p.Lys43Arg	-	-	-	-	-	-	-	-	-	-	-	-	-	-	-	-
R77	rpoB_p.His445Asp	katG_p.Ser315Thr	pncA_c.169_289del	-	rpsL_p.Lys43Arg	-	-	-	-	-	-	-	-	-	-	-	-	-	-	-	-
R24	rpoB_p.His445Asp	katG_p.Ser315Thr	pncA_c.169_289del	embB_p.Met306Ile	rpsL_p.Lys43Arg	-	-	-	-	-	-	-	-	-	-	-	-	-	-	-	-
SRR671797	rpoB_p.Ser450Leu	katG_p.Ser315Thr	pncA_c.162_164delGGG	embA_c.-16C>G, embB_p.Gln497Lys	rpsL_p.Lys43Arg	gyrA_p.Asp94Ala	gyrA_p.Asp94Ala	gyrA_p.Asp94Ala	gyrA_p.Asp94Ala	gyrA_p.Asp94Ala	-	-	-	-	ethA_c.130delA	-	-	-	-	-	-
SRR2024939	rpoB_p.Ser450Leu	katG_p.Ser315Thr	pncA_c.161delC	embB_p.Met306Val	gid_p.Leu79Ser	-	-	-	-	-	-	-	-	-	ethA_p.Gln165Pro	-	-	-	-	-	-
SRR671866	rpoB_p.Ser450Leu	katG_p.Ser315Thr	pncA_c.15dupC	embB_p.Gly406Asp	rpsL_p.Lys43Arg	-	-	-	-	-	-	-	-	-	-	-	-	-	-	-	-
SRR8651618	rpoB_p.Ser450Leu	katG_p.Ser315Thr	pncA_c.-1507_*196del	embB_p.Met306Val	rpsL_p.Lys43Arg	gyrA_p.His70Arg	gyrA_p.His70Arg	gyrA_p.His70Arg	gyrA_p.His70Arg	gyrA_p.His70Arg	-	-	-	-	-	-	-	-	-	-	-
CRR027531	rpoB_p.His445Tyr	katG_p.Ser315Thr	pncA_c.15_91delNNNNNNNNNNNNNNNNNNNNNNNNNNNNNNNNNNNNNNNNNNNNNNNNNNNNNNNNNNNNNNNNNNNNNNNNNNNNT	embB_p.Gln497Lys	rpsL_p.Lys43Arg	gyrA_p.Asp94Gly	gyrA_p.Asp94Gly	gyrA_p.Asp94Gly	gyrA_p.Asp94Gly	gyrA_p.Asp94Gly	-	-	-	-	-	-	-	-	-	-	-
SRR10040350	rpoB_p.Ser450Leu	katG_p.Ser315Thr	pncA_c.-1451_*7076del	embB_p.Asp354Ala	rpsL_p.Lys43Arg	-	-	-	-	-	-	-	-	-	-	-	-	-	-	-	-
SRR2024969	rpoB_p.Ser450Leu	katG_p.Ser315Thr	pncA_c.139delA, pncA_p.Val155Gly	embB_p.Gly406Asp, embB_p.Met306Val	rpsL_p.Lys43Arg	-	-	-	-	-	-	-	-	-	-	-	-	-	-	-	-
SRR8651567	rpoB_p.Ser450Leu	katG_p.Ser315Thr	pncA_c.134delT	embB_p.Gly406Ser	rpsL_p.Lys43Arg	-	-	-	-	-	-	-	-	-	-	-	-	-	-	-	-
SRR10040327	rpoB_p.Ser450Leu	katG_p.Ser315Thr	pncA_c.-12T>C, pncA_p.Val7Phe	embB_p.Asp1024Asn	rpsL_p.Lys43Arg	-	-	-	-	-	-	-	-	-	-	-	-	-	-	-	-
SRR10040171	rpoB_p.Ser450Leu	inhA_p.Ile21Val, katG_p.Ser315Thr	pncA_c.-12T>C	embB_p.Met306Leu	rpsL_p.Lys43Arg	gyrA_p.Ala90Val	gyrA_p.Ala90Val	gyrA_p.Ala90Val	gyrA_p.Ala90Val	gyrA_p.Ala90Val	-	-	-	-	ethA_c.1465dupG	-	-	-	-	-	-
R3	rpoB_p.Ser450Leu	ahpC_c.-54C>T, katG_c.-5027_164del	pncA_c.-12T>C	-	-	-	-	-	-	-	-	-	-	-	-	-	-	-	-	-	-
SRR10040230	rpoB_p.Ser450Leu	katG_p.Ser315Thr	pncA_c.-1217_34del	embB_p.Gly406Asp	rpsL_p.Lys88Arg	-	-	-	-	-	-	-	-	-	-	-	-	-	-	-	-
T1953	rpoB_p.Ser450Leu	katG_p.Ser315Thr	pncA_c.-11A>G, pncA_p.Ser67Pro, pncA_p.Tyr41*	embB_p.Gly406Ala	-	-	-	-	-	-	-	-	-	-	-	-	-	-	-	-	-
SRR1723983	rpoB_p.Val170Phe	ahpC_c.-57C>T	pncA_c.-11A>G, pncA_p.Asp63Ala	embB_p.Met306Val	-	-	-	-	-	-	-	-	-	-	-	-	-	-	-	-	-
CRR027559	rpoB_p.His445Arg	ahpC_c.-52C>T, katG_c.1142delA	pncA_c.-11A>G, pncA_p.Asp12Gly	embB_p.Met306Val	-	-	-	-	-	-	-	-	-	-	-	-	-	-	-	-	-
SRR10040426	rpoB_p.His445Asp, rpoB_p.Pro454His	katG_p.Ser315Thr	pncA_c.-11A>G	embB_p.Met306Val	rpsL_p.Lys43Arg	-	-	-	-	-	-	-	-	-	-	-	-	-	-	-	-
SRR10040427	rpoB_p.Ser450Leu	ahpC_c.-54C>T	pncA_c.-11A>G	embB_p.Asp1024Asn	-	gyrA_p.Ala90Val	gyrA_p.Ala90Val	gyrA_p.Ala90Val	gyrA_p.Ala90Val	gyrA_p.Ala90Val	-	-	-	-	-	-	-	-	-	-	-
SRR10040433	rpoB_p.Ser450Leu	katG_p.Ser315Thr	pncA_c.-11A>G	embB_p.Gln497Arg	gid_c.102delG	-	-	-	-	-	-	-	-	-	-	-	-	-	-	-	-
SRR10040448	rpoB_p.Gln432Pro, rpoB_p.Leu430Pro	katG_p.Ser315Thr	pncA_c.-11A>G	embB_p.Met306Leu	rpsL_p.Lys88Arg	-	-	-	-	-	-	-	-	-	-	-	-	-	-	-	-
T1161	rpoB_p.Ser450Leu	katG_p.Ser315Thr	pncA_c.-11A>G	embB_p.Tyr319Asn	rpsL_p.Lys43Arg	-	-	-	-	-	-	-	-	-	-	-	-	-	-	-	-
SRR10040452	rpoB_p.Ser450Leu	katG_p.Ser315Thr	pncA_c.-11A>G	-	gid_c.351delG	-	-	-	-	-	-	-	eis_c.-10G>C	-	-	-	-	-	-	-	-
SRR10040469	rpoB_p.Ser450Leu	katG_p.Ser315Thr	pncA_c.-11A>G	embB_p.Met306Val	rpsL_p.Lys43Arg	-	-	-	-	-	-	-	-	-	-	-	-	-	-	-	-
SRR8651577	rpoB_p.Asp435Gly, rpoB_p.Leu430Pro	ahpC_c.-52C>T	pncA_c.-11A>G	embB_p.Met306Leu	rpsL_p.Lys43Arg	gyrA_p.Asp94Gly	gyrA_p.Asp94Gly	gyrA_p.Asp94Gly	gyrA_p.Asp94Gly	gyrA_p.Asp94Gly	rrs_n.1401A>G	rrs_n.1401A>G	rrs_n.1401A>G	rrs_n.1401A>G	ethA_p.Gln359*	-	-	-	-	-	-
SRR8651610	rpoB_p.Ser450Leu	katG_p.Trp91Arg	pncA_c.-11A>G	embB_p.Met306Val	rpsL_p.Lys43Arg	gyrA_p.Asp94Asn	gyrA_p.Asp94Asn	gyrA_p.Asp94Asn	gyrA_p.Asp94Asn	gyrA_p.Asp94Asn	-	-	-	-	ethA_c.693_694dupGA	-	-	-	-	-	-
SRR8651658	rpoB_p.Gln432Leu	fabG1_c.-17G>T, katG_p.Val710Ala	pncA_c.-11A>G	embB_p.Gly406Cys	rpsL_p.Lys88Arg	gyrA_p.Ala90Val	gyrA_p.Ala90Val	gyrA_p.Ala90Val	gyrA_p.Ala90Val	gyrA_p.Ala90Val	-	-	-	-	fabG1_c.-17G>T	-	-	-	-	-	-
SRR2024903	rpoB_p.Asp435Gly, rpoB_p.Leu430Pro	katG_p.Ser315Thr	pncA_c.-11A>G	embA_c.-12C>T, embB_p.Met306Val	-	-	-	-	-	-	rrs_n.1401A>G	rrs_n.1401A>G	rrs_n.1401A>G	rrs_n.1401A>G	-	thyX_c.-16C>T	-	-	-	-	-
SRR2024905	rpoB_p.Ser450Leu	katG_p.Ser315Thr	pncA_c.-11A>G	embB_p.Met306Val	rpsL_p.Lys43Arg	gyrA_p.Asp94Tyr	gyrA_p.Asp94Tyr	gyrA_p.Asp94Tyr	gyrA_p.Asp94Tyr	gyrA_p.Asp94Tyr	rrs_n.1401A>G	rrs_n.1401A>G	rrs_n.1401A>G	rrs_n.1401A>G	ethA_p.Tyr408*	-	-	-	-	-	-
SRR2024911	rpoB_p.Ser450Leu	katG_p.Ser315Thr	pncA_c.-11A>G	embB_p.Met306Val	rpsL_p.Lys43Arg	gyrA_p.Asp94Tyr	gyrA_p.Asp94Tyr	gyrA_p.Asp94Tyr	gyrA_p.Asp94Tyr	gyrA_p.Asp94Tyr	rrs_n.1401A>G	rrs_n.1401A>G	rrs_n.1401A>G	rrs_n.1401A>G	ethA_p.Tyr408*	-	-	-	-	-	-
CRR027579	rpoB_p.Ser450Trp, rpoC_p.Gly332Arg	fabG1_c.-17G>T, katG_p.Ser315Thr	pncA_c.-11A>G	embB_p.Met306Val	rpsL_p.Lys43Arg	-	-	-	-	-	-	-	-	-	fabG1_c.-17G>T	-	-	-	-	-	-
SRR2024949	rpoB_p.Asp435Gly, rpoB_p.Leu430Pro	katG_p.Ser315Thr	pncA_c.-11A>G	embA_c.-12C>T, embB_p.Met306Val	-	gyrA_p.Ala90Val	gyrA_p.Ala90Val	gyrA_p.Ala90Val	gyrA_p.Ala90Val	gyrA_p.Ala90Val	rrs_n.1401A>G	rrs_n.1401A>G	rrs_n.1401A>G	rrs_n.1401A>G	-	thyX_c.-16C>T	-	-	-	-	-
SRR1723851	rpoB_p.Ser450Trp, rpoC_p.Gly332Arg	fabG1_c.-17G>T, katG_p.Ser315Thr	pncA_c.-11A>G	embB_p.Met306Val	rpsL_p.Lys43Arg	-	-	-	-	-	-	-	-	-	fabG1_c.-17G>T	-	-	-	-	-	-
SRR2024964	rpoB_p.Gln432Pro, rpoB_p.Leu430Pro	katG_p.Ser315Thr	pncA_c.-11A>G	embB_p.Met306Leu	rpsL_p.Lys88Arg	-	-	-	-	-	-	-	-	-	-	-	-	-	-	-	-
SRR2024972	rpoB_p.Gln432Pro, rpoB_p.Leu430Pro	katG_p.Ser315Thr	pncA_c.-11A>G	embB_p.Met306Leu	rpsL_p.Lys88Arg	-	-	-	-	-	-	-	-	-	-	-	-	-	-	-	-
SRR2024977	rpoB_p.Ser450Leu	katG_p.Ser315Thr	pncA_c.-11A>G	embB_p.Met306Val	rpsL_p.Lys43Arg	gyrA_p.Asp94Tyr	gyrA_p.Asp94Tyr	gyrA_p.Asp94Tyr	gyrA_p.Asp94Tyr	gyrA_p.Asp94Tyr	rrs_n.1401A>G	rrs_n.1401A>G	rrs_n.1401A>G	rrs_n.1401A>G	ethA_p.Tyr408*	-	-	-	-	-	-
CRR027638	rpoB_p.His445Asn, rpoB_p.Leu452Pro	ahpC_c.-81C>T	pncA_c.-11A>G	embA_c.-16C>T, embB_p.Met306Ile	rpsL_p.Lys43Arg	-	-	-	-	-	-	-	-	-	-	-	-	-	-	-	-
T2024	rpoB_p.Leu452Pro	katG_p.Ser315Thr	pncA_c.-11A>G	embB_p.Met306Val	rpsL_p.Lys43Arg	gyrA_p.Ala90Val	gyrA_p.Ala90Val	gyrA_p.Ala90Val	gyrA_p.Ala90Val	gyrA_p.Ala90Val	-	-	-	-	-	-	-	-	-	-	-
SRR10040213	rpoB_p.Leu430Pro	katG_p.Ser315Asn	pncA_c.-11A>G	embB_p.Met306Val	rpsL_p.Lys43Arg	-	-	-	-	-	-	-	-	-	-	-	-	-	-	-	-
T869	rpoB_p.Ser450Leu	katG_p.Ser315Thr	pncA_c.-11A>G	embB_p.Tyr319Asn	rpsL_p.Lys43Arg	-	-	-	-	-	-	-	-	-	-	-	-	-	-	-	-
SRR671825	rpoB_p.Ser450Leu	katG_p.Ser315Thr	pncA_c.-11A>G	embB_p.His1002Arg	-	gyrA_p.Asp94Gly	gyrA_p.Asp94Gly	gyrA_p.Asp94Gly	gyrA_p.Asp94Gly	gyrA_p.Asp94Gly	-	-	-	-	ethA_c.699_700dupGG	-	-	-	-	-	-
SRR671849	rpoB_c.1303_1305delGAC, rpoB_p.Ser450Leu	katG_p.Ser315Thr	pncA_c.-11A>G	embB_p.Gln497Arg, embB_p.Met306Ile	rpsL_p.Lys43Arg	-	-	-	-	-	-	-	-	-	-	-	-	-	-	-	-
SRR10040374	rpoB_p.Asp435Tyr, rpoB_p.Leu430Pro	katG_p.Ser315Thr	pncA_c.-11A>G	embB_p.Met306Val	rpsL_p.Lys43Arg	-	-	-	-	-	-	-	-	-	-	thyA_p.His75Asn	-	-	-	-	-
SRR10040414	rpoB_p.Leu430Pro	katG_p.Ser315Thr	pncA_c.-11A>G	embB_p.Met306Val	rrs_n.514A>C	-	-	-	-	-	-	-	-	-	-	-	-	-	-	-	-
R59	rpoB_p.His445Tyr	ahpC_c.-48G>A, ahpC_c.-52C>T, katG_c.1252_1267dupCGAGACATGGGTCCCG	pncA_c.-11A>C, pncA_p.Asp49Ala, pncA_p.Glu91*	embB_p.Gln497Arg	rpsL_p.Lys43Arg	-	-	-	-	-	-	-	-	-	-	-	-	-	-	-	-
R41	rpoB_p.Ser450Leu	katG_p.Ser315Asn	pncA_c.-1111_*8299del	embA_c.-12C>T, embB_p.Gly406Ser	rpsL_p.Lys88Arg	gyrA_p.Asp94Ala	gyrA_p.Asp94Ala	gyrA_p.Asp94Ala	gyrA_p.Asp94Ala	gyrA_p.Asp94Ala	-	-	-	-	-	-	-	-	-	-	-
T687	rpoB_p.Ser450Leu	fabG1_c.-15C>T, katG_c.-1874_*4371del	pncA_c.-1078_*1549del	embA_c.-16C>T	-	gyrA_p.Asp94Gly	gyrA_p.Asp94Gly	gyrA_p.Asp94Gly	gyrA_p.Asp94Gly	gyrA_p.Asp94Gly	-	-	-	-	fabG1_c.-15C>T	-	-	-	-	-	-
SRR10040435	rpoB_p.Ser450Leu	katG_p.Ser315Thr	pncA_c.106delG	-	rpsL_p.Lys43Arg	gyrA_p.Ala90Val	gyrA_p.Ala90Val	gyrA_p.Ala90Val	gyrA_p.Ala90Val	gyrA_p.Ala90Val	-	-	-	-	ethA_c.774delG	-	-	-	-	-	-
SRR10040336	rpoB_p.Ser450Leu	katG_p.Ser315Thr	pncA_c.106delG	embB_p.Gln497Arg	rpsL_p.Lys43Arg	gyrA_p.Ala90Val	gyrA_p.Ala90Val	gyrA_p.Ala90Val	gyrA_p.Ala90Val	gyrA_p.Ala90Val	-	-	-	-	ethA_c.477delG	-	-	-	-	-	-
SRR10040381	rpoB_p.Ser450Leu	katG_p.Ser315Thr	pncA_c.106delG	-	rpsL_p.Lys43Arg	-	-	-	-	-	-	-	-	-	-	-	-	-	-	-	-
SRR10040387	rpoB_p.Ser450Leu	katG_p.Ser315Thr	pncA_c.106delG	embB_p.Gln497Arg	rpsL_p.Lys43Arg	gyrA_p.Ala90Val	gyrA_p.Ala90Val	gyrA_p.Ala90Val	gyrA_p.Ala90Val	gyrA_p.Ala90Val	-	-	-	-	-	-	-	-	-	-	-
SRR671851	rpoB_p.Leu430Pro, rpoB_p.Ser431Gly	katG_p.Ser315Thr	pncA_c.104delT	embB_p.Met306Ile	rpsL_p.Lys43Arg	-	-	-	-	-	-	-	-	-	-	-	-	-	-	-	-
R87	rpoB_p.His445Thr, rpoB_p.Thr444Ser	katG_p.Ser315Thr	pncA_c.104_173delNNNNNNNNNNNNNNNNNNNNNNNNNNNNNNNNNNNNNNNNNNNNNNNNNNNNNNNNNNNNNNNNNNNNNC	-	rpsL_p.Lys43Arg	-	-	-	-	-	-	-	-	-	ethA_c.706dupA	-	-	-	-	-	-
CRR027575	rpoB_p.His445Thr, rpoB_p.Thr444Ser	katG_p.Ser315Thr	pncA_c.104_173delNNNNNNNNNNNNNNNNNNNNNNNNNNNNNNNNNNNNNNNNNNNNNNNNNNNNNNNNNNNNNNNNNNNNNC	embB_p.Met306Val	rpsL_p.Lys43Arg	-	-	-	-	-	-	-	-	-	ethA_c.706dupA	-	-	-	-	-	-
R54	rpoB_p.Ser450Leu	katG_p.Ser315Thr	-	-	rpsL_p.Lys43Arg	-	-	-	-	-	-	-	-	-	-	-	-	-	-	-	-
SRR671852	rpoB_p.His445Tyr	fabG1_c.-15C>T	-	embB_p.Gln497Lys	rpsL_p.Lys88Arg	gyrA_p.Ala90Val	gyrA_p.Ala90Val	gyrA_p.Ala90Val	gyrA_p.Ala90Val	gyrA_p.Ala90Val	-	-	-	-	fabG1_c.-15C>T	-	-	-	-	-	-
SRR671853	rpoB_p.Ser450Leu	-	-	embB_p.Gly406Ser	-	-	-	-	-	-	-	-	-	-	-	-	-	-	-	-	-
R55	rpoB_p.Ser450Leu	fabG1_c.-15C>T	-	embB_p.Met306Val	-	-	-	-	-	-	-	-	-	-	fabG1_c.-15C>T	-	-	-	-	-	-
SRR10040417	rpoB_p.Ser450Leu	fabG1_c.-15C>T, katG_p.Thr380Ile	-	-	rpsL_p.Lys43Arg	gyrA_p.Asp94Gly	gyrA_p.Asp94Gly	gyrA_p.Asp94Gly	gyrA_p.Asp94Gly	gyrA_p.Asp94Gly	-	-	-	-	fabG1_c.-15C>T	-	-	-	-	-	-
R56	rpoB_p.His445Asn	katG_p.Ser315Thr	-	-	-	-	-	-	-	-	-	-	-	-	-	-	-	-	-	-	-
T1066	-	-	-	-	-	-	-	-	-	-	-	-	-	-	-	-	-	-	-	-	-
T2663	-	-	-	-	-	-	-	-	-	-	-	-	-	-	-	-	-	-	-	-	-
R57	-	-	-	-	rpsL_p.Lys43Arg	-	-	-	-	-	-	-	-	-	-	-	-	-	-	-	-
SRR10040419	rpoB_p.Ser450Leu	katG_p.Ser315Thr	-	embB_p.Met306Ile	rpsL_p.Lys43Arg	-	-	-	-	-	-	-	-	-	-	-	-	-	-	-	-
SRR671856	-	-	-	-	-	-	-	-	-	-	-	-	-	-	-	-	-	-	-	-	-
SRR10040420	rpoB_p.Ser450Leu	katG_p.Ser315Thr	-	-	-	-	-	-	-	-	-	-	-	-	-	-	-	-	-	-	-
T1075	-	-	-	-	-	-	-	-	-	-	-	-	-	-	-	-	-	-	-	-	-
R58	rpoB_p.Ile480Val, rpoB_p.Ser450Leu	fabG1_c.-15C>T	-	-	rpsL_p.Lys43Arg	-	-	-	-	-	-	-	-	-	fabG1_c.-15C>T	-	-	-	-	-	-
T2665	-	-	-	-	-	-	-	-	-	-	-	-	-	-	-	-	-	-	-	-	-
SRR671857	rpoB_p.Ser450Leu	katG_p.Ser315Thr	-	-	-	-	-	-	-	-	-	-	-	-	-	-	-	-	-	-	-
SRR671858	-	-	-	-	-	-	-	-	-	-	-	-	-	-	-	-	-	-	-	-	-
T2666	-	-	-	-	-	-	-	-	-	-	-	-	-	-	-	-	-	-	-	-	-
R5	rpoB_p.His445Arg	katG_p.Ser315Thr	-	-	-	-	-	-	-	-	-	-	-	-	-	-	-	-	-	-	-
SRR671859	-	-	-	-	-	-	-	-	-	-	-	-	-	-	-	-	-	-	-	-	-
R60	rpoB_p.Asp435Tyr, rpoB_p.His445Asn, rpoB_p.Leu430Pro	katG_p.Ser315Thr	-	-	rpsL_p.Lys43Arg	gyrA_p.Ala90Val	gyrA_p.Ala90Val	gyrA_p.Ala90Val	gyrA_p.Ala90Val	gyrA_p.Ala90Val	-	-	-	-	-	-	-	-	-	-	-
SRR671860	-	-	-	-	-	-	-	-	-	-	-	-	-	-	-	-	-	-	-	-	-
T1094	-	-	-	-	-	-	-	-	-	-	-	-	-	-	-	-	-	-	-	-	-
T2668	-	-	-	-	-	-	-	-	-	-	-	-	-	-	-	-	-	-	-	-	-
R61	rpoB_p.Ile480Val, rpoB_p.Ser450Leu	fabG1_c.-15C>T	-	-	rpsL_p.Lys43Arg	-	-	-	-	-	-	-	-	-	fabG1_c.-15C>T	-	-	-	-	-	-
SRR10040424	rpoB_p.His445Cys	katG_p.Ser315Thr	-	embB_p.Met306Val	-	gyrB_p.Asn499Asp	gyrB_p.Asn499Asp	gyrB_p.Asn499Asp	gyrB_p.Asn499Asp	gyrB_p.Asn499Asp	-	-	-	-	-	-	-	-	-	-	-
T1102	-	-	-	-	-	-	-	-	-	-	-	-	-	-	-	-	-	-	-	-	-
T2679	-	-	-	-	-	-	-	-	-	-	-	-	-	-	-	-	-	-	-	-	-
R63	rpoB_p.Asp435Phe, rpoB_p.His445Tyr	katG_p.Ser315Thr	-	-	-	-	-	-	-	-	-	-	-	-	-	-	-	-	-	-	-
T1108	rpoB_p.Leu430Pro, rpoB_p.Met434Val	katG_p.Ser315Thr	-	embA_c.-12C>T, embB_p.Asp354Ala	rpsL_p.Lys43Arg	gyrA_p.Asp94Gly	gyrA_p.Asp94Gly	gyrA_p.Asp94Gly	gyrA_p.Asp94Gly	gyrA_p.Asp94Gly	-	-	-	-	-	-	-	-	-	-	-
R64	-	ahpC_c.-54C>T	-	-	-	-	-	-	-	-	-	-	-	-	-	-	-	-	-	-	-
R65	-	-	-	-	rpsL_p.Lys43Arg	-	-	-	-	-	-	-	-	-	-	-	-	-	-	-	-
T1109	rpoB_p.Leu452Pro	fabG1_c.-17G>T, katG_p.Ser315Thr	-	embB_p.Met306Val	rpsL_p.Lys43Thr, rrs_n.514A>C	gyrB_p.Asn499Thr	gyrB_p.Asn499Thr	gyrB_p.Asn499Thr	gyrB_p.Asn499Thr	gyrB_p.Asn499Thr	-	-	eis_c.-10G>A	-	fabG1_c.-17G>T	thyA_c.-4297_*1829del, thyX_c.-16C>T	-	-	-	-	-
T2680	-	-	-	-	-	-	-	-	-	-	-	-	-	-	-	-	-	-	-	-	-
R66	rpoB_p.Ser450Leu	katG_p.Ser315Thr	-	-	rrs_n.517C>T	-	-	-	-	-	-	-	-	-	-	-	-	-	-	-	-
T1112	-	-	-	-	-	-	-	-	-	-	-	-	-	-	-	-	-	-	-	-	-
T2682	-	-	-	-	rpsL_p.Lys43Arg	-	-	-	-	-	-	-	-	-	-	-	-	-	-	-	-
SRR10040428	rpoB_p.Leu430Pro	katG_p.Ser315Asn	-	embA_c.-12C>T	rpsL_p.Lys43Arg	-	-	-	-	-	-	-	-	-	-	-	-	-	-	-	-
T1114	-	-	-	-	-	-	-	-	-	-	-	-	-	-	-	-	-	-	-	-	-
R69	rpoB_p.Ile480Val, rpoB_p.Ser450Leu	fabG1_c.-15C>T	-	-	rpsL_p.Lys43Arg	-	-	-	-	-	-	-	-	-	fabG1_c.-15C>T	-	-	-	-	-	-
SRR671870	-	-	-	-	-	-	-	-	-	-	-	-	-	-	-	-	-	-	-	-	-
T2683	-	-	-	-	-	-	-	-	-	-	-	-	-	-	-	-	-	-	-	-	-
SRR671871	-	-	-	-	-	-	-	-	-	-	-	-	-	-	-	-	-	-	-	-	-
R6	rpoB_p.Ser450Leu	katG_p.Ser315Asn	-	-	-	gyrA_p.Asp94Asn	gyrA_p.Asp94Asn	gyrA_p.Asp94Asn	gyrA_p.Asp94Asn	gyrA_p.Asp94Asn	-	-	-	-	-	-	-	-	-	-	-
T1118	-	-	-	-	-	-	-	-	-	-	-	-	-	-	-	-	-	-	-	-	-
SRR671873	-	-	-	-	-	-	-	-	-	-	-	-	-	-	-	-	-	-	-	-	-
R70	-	-	-	-	-	-	-	-	-	-	-	-	-	-	-	-	-	-	-	-	-
T2685	-	fabG1_c.-15C>T	-	-	rpsL_p.Lys43Arg	-	-	-	-	-	-	-	-	-	fabG1_c.-15C>T	-	-	-	-	-	-
SRR671874	-	-	-	-	-	-	-	-	-	-	-	-	-	-	-	-	-	-	-	-	-
R71	rpoB_p.Ser450Leu	katG_p.Ser315Thr	-	embB_p.Leu74Arg	rpsL_p.Lys43Arg	-	-	-	-	-	-	-	-	-	-	-	-	-	-	-	-
T1128	-	-	-	-	rpsL_p.Lys43Arg	-	-	-	-	-	-	-	-	-	-	-	-	-	-	-	-
SRR671875	-	-	-	-	-	-	-	-	-	-	-	-	-	-	-	-	-	-	-	-	-
R72	rpoB_p.Ile480Val, rpoB_p.Ser450Leu	fabG1_c.-15C>T	-	-	rpsL_p.Lys43Arg	-	-	-	-	-	-	-	-	-	fabG1_c.-15C>T	-	-	-	-	-	-
T2687	-	-	-	-	-	-	-	-	-	-	-	-	-	-	-	-	-	-	-	-	-
SRR671876	-	-	-	-	-	-	-	-	-	-	-	-	-	-	-	-	-	-	-	-	-
R73	rpoB_p.Ile480Val, rpoB_p.Ser450Leu	fabG1_c.-15C>T	-	-	rpsL_p.Lys43Arg	-	-	-	-	-	-	-	-	-	fabG1_c.-15C>T	-	-	-	-	-	-
SRR671877	-	-	-	-	-	-	-	-	-	-	-	-	-	-	-	-	-	-	-	-	-
SRR10040432	rpoB_p.His445Asn	fabG1_c.-15C>T	-	-	rpsL_p.Lys43Arg	-	-	-	-	-	-	-	-	-	fabG1_c.-15C>T	-	-	-	-	-	-
T268	-	-	-	-	-	-	-	-	-	-	-	-	-	-	-	-	-	-	-	-	-
R74	-	-	-	-	-	-	-	-	-	-	-	-	-	-	-	-	-	-	-	-	-
SRR671878	-	-	-	-	-	-	-	-	-	-	-	-	-	-	-	-	-	-	-	-	-
T1132	-	-	-	-	-	-	-	-	-	-	-	-	-	-	-	-	-	-	-	-	-
SRR671879	-	-	-	-	-	-	-	-	-	-	-	-	-	-	-	-	-	-	-	-	-
T2690	-	-	-	-	-	-	-	-	-	-	-	-	-	-	-	-	-	-	-	-	-
R76	rpoB_p.Ser450Leu	katG_p.Ser315Thr	-	embB_p.Gly406Ala	rpsL_p.Lys43Arg	-	-	-	-	-	-	-	-	-	-	-	-	-	-	-	-
SRR10040434	rpoB_p.His445Tyr	katG_p.Ser315Thr	-	embA_c.-12C>T, embB_p.Glu405Asp	-	gyrA_p.Asp94Ala	gyrA_p.Asp94Ala	gyrA_p.Asp94Ala	gyrA_p.Asp94Ala	gyrA_p.Asp94Ala	-	-	-	-	-	-	-	-	-	-	-
T1136	-	-	-	-	-	-	-	-	-	-	-	-	-	-	-	-	-	-	-	-	-
SRR8651554	rpoB_p.His445Asp	katG_p.Ser315Thr	-	embB_p.Met306Val	rpsL_p.Lys43Arg	-	-	-	-	-	-	-	-	-	-	-	-	-	-	-	-
T2691	-	-	-	-	-	gyrA_p.Ala90Val	gyrA_p.Ala90Val	gyrA_p.Ala90Val	gyrA_p.Ala90Val	gyrA_p.Ala90Val	-	-	-	-	-	-	-	-	-	-	-
R78	rpoB_p.Ser450Leu	katG_p.Ser315Thr	-	-	-	-	-	-	-	-	-	-	-	-	-	-	-	-	-	-	-
T1138	-	-	-	-	-	-	-	-	-	-	-	-	-	-	-	-	-	-	-	-	-
R79	-	-	-	-	-	-	-	-	-	-	-	-	-	-	-	folC_p.Thr20Pro	-	-	-	-	-
T2692	-	-	-	-	-	-	-	-	-	-	-	-	-	-	-	-	-	-	-	-	-
SRR10040436	rpoB_p.Ser450Leu	katG_p.Ser315Thr	-	-	rpsL_p.Lys43Arg	-	-	-	-	-	-	-	-	-	-	-	-	-	-	-	-
R7	rpoB_p.His445Tyr	katG_p.Ser315Thr	-	-	-	-	-	-	-	-	-	-	-	-	-	-	-	-	-	-	-
T1139	-	-	-	-	-	-	-	-	-	-	-	-	-	-	-	-	-	-	-	-	-
SRR8651556	rpoB_p.Asp435Ala, rpoB_p.Leu452Pro	katG_p.Ser315Thr	-	-	rpsL_p.Lys88Arg	gyrA_p.Ala90Val	gyrA_p.Ala90Val	gyrA_p.Ala90Val	gyrA_p.Ala90Val	gyrA_p.Ala90Val	-	-	-	-	-	-	-	-	-	-	-
SRR10040437	rpoB_p.His445Asn, rpoB_p.Leu452Pro	katG_p.Ser315Thr	-	embB_p.Met306Ile	-	-	-	-	-	-	-	-	-	-	-	-	-	-	-	-	-
T2697	-	-	-	-	-	-	-	-	-	-	-	-	-	-	-	-	-	-	-	-	-
R80	rpoB_p.Ile480Val, rpoB_p.Ser450Leu	fabG1_c.-15C>T	-	-	rpsL_p.Lys43Arg	-	-	-	-	-	-	-	-	-	fabG1_c.-15C>T	-	-	-	-	-	-
T113	-	-	-	-	-	-	-	-	-	-	-	-	-	-	-	-	-	-	-	-	-
R81	rpoB_p.Gly442Glu, rpoB_p.His445Tyr	katG_p.Ser315Thr	-	-	rpsL_p.Lys43Arg	-	-	-	-	-	-	-	-	-	-	-	-	-	-	-	-
SRR8651557	rpoB_p.His445Asp	ahpC_c.-48G>A	-	-	-	gyrA_p.His70Arg	gyrA_p.His70Arg	gyrA_p.His70Arg	gyrA_p.His70Arg	gyrA_p.His70Arg	-	-	-	-	-	-	-	-	-	-	-
T269	-	-	-	-	gid_c.137dupA	-	-	-	-	-	-	-	-	-	-	-	-	-	-	-	-
R82	rpoB_p.Ser450Leu	katG_p.Ser315Thr	-	-	-	-	-	-	-	-	-	-	-	-	-	-	-	-	-	-	-
T1148	-	-	-	-	-	-	-	-	-	-	-	-	-	-	-	-	-	-	-	-	-
R83	rpoB_p.Ser441Leu	katG_p.Ser315Asn	-	embB_p.Gly406Asp	gid_c.351delG	gyrA_p.Asp94Gly	gyrA_p.Asp94Gly	gyrA_p.Asp94Gly	gyrA_p.Asp94Gly	gyrA_p.Asp94Gly	-	-	-	-	-	-	-	-	-	-	-
T2700	-	-	-	-	-	-	-	-	-	-	-	-	-	-	-	-	-	-	-	-	-
SRR10040441	rpoB_p.Ser450Leu	fabG1_c.-15C>T, katG_p.Tyr155Cys	-	embB_p.Met306Val	rpsL_p.Lys43Arg	-	-	-	-	-	-	-	-	-	ethA_c.110delA, fabG1_c.-15C>T	thyX_c.-16C>T	-	-	-	-	-
T114	-	-	-	-	-	-	-	-	-	-	-	-	-	-	-	-	-	-	-	-	-
R85	rpoB_p.Ile480Val, rpoB_p.Ser450Leu	fabG1_c.-15C>T	-	-	rpsL_p.Lys43Arg	-	-	-	-	-	-	-	-	-	fabG1_c.-15C>T	-	-	-	-	-	-
T2701	-	-	-	-	-	-	-	-	-	-	-	-	-	-	-	-	-	-	-	-	-
SRR10040442	rpoB_p.His445Asn	katG_p.Ser315Thr	-	-	rpsL_p.Lys43Arg	-	-	-	-	-	-	-	-	-	-	-	-	-	-	-	-
R86	rpoB_p.His445Tyr	-	-	-	-	-	-	-	-	-	-	-	-	-	-	-	-	-	-	-	-
T1151	-	-	-	-	-	-	-	-	-	-	-	-	-	-	-	-	-	-	-	-	-
T2702	-	-	-	-	-	-	-	-	-	-	-	-	-	-	-	-	-	-	-	-	-
T1152	-	-	-	-	-	-	-	-	-	-	-	-	-	-	-	-	-	-	-	-	-
SRR10040445	rpoB_p.Ser450Leu	katG_p.Ser315Thr	-	embB_p.Met306Ile	rpsL_p.Lys88Arg	gyrA_p.Asp94Gly, gyrB_p.Asp494Ala	gyrA_p.Asp94Gly, gyrB_p.Asp494Ala	gyrA_p.Asp94Gly, gyrB_p.Asp494Ala	gyrA_p.Asp94Gly, gyrB_p.Asp494Ala	gyrA_p.Asp94Gly, gyrB_p.Asp494Ala	-	-	-	-	-	-	-	-	-	-	-
T2703	-	-	-	-	-	-	-	-	-	-	-	-	-	-	-	-	-	-	-	-	-
SRR8651561	rpoB_p.Ser450Leu	fabG1_c.-15C>T	-	-	-	-	-	-	-	-	-	-	-	-	fabG1_c.-15C>T	-	-	-	-	-	-
R89	rpoB_p.Ile480Val, rpoB_p.Ser450Leu	fabG1_c.-15C>T	-	-	rpsL_p.Lys43Arg	gyrA_p.Ala90Val	gyrA_p.Ala90Val	gyrA_p.Ala90Val	gyrA_p.Ala90Val	gyrA_p.Ala90Val	-	-	-	-	fabG1_c.-15C>T	-	-	-	-	-	-
T1157	-	-	-	-	-	gyrA_p.Ser91Pro	gyrA_p.Ser91Pro	gyrA_p.Ser91Pro	gyrA_p.Ser91Pro	gyrA_p.Ser91Pro	-	-	-	-	-	-	-	-	-	-	-
T2704	-	-	-	-	-	-	-	-	-	-	-	-	-	-	-	-	-	-	-	-	-
R90	-	katG_p.Ser315Asn	-	-	-	-	-	-	-	-	-	-	-	-	-	-	-	-	-	-	-
T1158	-	-	-	-	-	-	-	-	-	-	-	-	-	-	-	thyA_p.His75Asn	-	-	-	-	-
SRR10040447	rpoB_p.Ser450Leu	katG_p.Ser315Thr	-	embB_p.Met306Ile	rpsL_p.Lys43Arg	-	-	-	-	-	-	-	-	-	-	-	-	-	-	-	-
T2707	-	-	-	-	-	-	-	-	-	-	-	-	-	-	-	-	-	-	-	-	-
T115	-	-	-	-	-	-	-	-	-	-	-	-	-	-	-	-	-	-	-	-	-
SRR8651563	-	-	-	-	-	-	-	-	-	-	-	-	-	-	-	-	-	-	-	-	-
T270	-	-	-	-	-	-	-	-	-	-	-	-	-	-	-	-	-	-	-	-	-
T1160	-	-	-	-	-	-	-	-	-	-	-	-	-	-	-	-	-	-	-	-	-
T2711	-	-	-	-	-	-	-	-	-	-	-	-	-	-	-	-	-	-	-	-	-
R96	rpoB_p.Ser450Leu	katG_p.Ser315Asn	-	-	-	-	-	-	-	-	-	-	-	-	-	-	-	-	-	-	-
SRR8651565	-	-	-	-	-	-	-	-	-	-	-	-	-	-	-	-	-	-	-	-	-
SRR10040451	rpoB_p.Ser450Leu	katG_p.Ser315Thr	-	embB_p.Met306Ile	-	-	-	-	-	-	-	-	-	-	-	-	-	-	-	-	-
T2713	-	fabG1_c.-15C>T	-	-	rpsL_p.Lys43Arg	-	-	-	-	-	-	-	-	-	fabG1_c.-15C>T	-	-	-	-	-	-
T1164	-	-	-	-	rpsL_p.Lys43Arg	-	-	-	-	-	-	-	-	-	-	-	-	-	-	-	-
R97	rpoB_p.Ser450Leu	katG_p.Ser315Thr	-	embB_p.Met306Val	rpsL_p.Lys43Arg	-	-	-	-	-	-	-	eis_c.-10G>C	-	-	-	-	-	-	-	-
R98	rpoB_p.Ser450Leu	katG_p.Ser315Thr	-	embA_c.-12C>T, embB_p.Asp354Ala	rpsL_p.Lys43Arg	gyrA_p.Asp94Ala	gyrA_p.Asp94Ala	gyrA_p.Asp94Ala	gyrA_p.Asp94Ala	gyrA_p.Asp94Ala	-	-	-	-	ethA_c.1343delA	-	-	-	-	-	-
T2715	-	-	-	-	-	-	-	-	-	-	-	-	-	-	-	-	-	-	-	-	-
T1169	-	-	-	-	-	-	-	-	-	-	-	-	-	-	-	-	-	-	-	-	-
SRR10040453	rpoB_p.Ser450Leu	katG_p.Ser315Thr	-	embB_p.Met306Val	rpsL_p.Lys43Arg	-	-	-	-	-	-	-	-	-	-	folC_p.Ile43Thr	-	-	-	-	-
R99	rpoB_p.Ser450Leu	katG_p.Ser315Thr	-	embA_c.-12C>T, embB_p.Asp354Ala	rpsL_p.Lys43Arg	gyrA_p.Asp94Ala	gyrA_p.Asp94Ala	gyrA_p.Asp94Ala	gyrA_p.Asp94Ala	gyrA_p.Asp94Ala	-	-	-	-	ethA_c.1343delA	-	-	-	-	-	-
SRR8651568	rpoB_p.Ser450Leu	katG_p.Ser315Thr	-	embB_p.Met306Ile	-	-	-	-	-	-	-	-	-	-	-	-	-	-	-	-	-
SRR10040454	rpoB_p.Gln432Lys	fabG1_c.-15C>T	-	-	-	-	-	-	-	-	-	-	-	-	fabG1_c.-15C>T	-	-	-	-	-	-
T2716	-	-	-	-	-	-	-	-	-	-	-	-	-	-	-	-	-	-	-	-	-
T116	-	-	-	-	-	gyrA_p.Gly88Cys	gyrA_p.Gly88Cys	gyrA_p.Gly88Cys	gyrA_p.Gly88Cys	gyrA_p.Gly88Cys	-	-	-	-	-	-	-	-	-	-	-
SRR10040455	rpoB_p.Ser450Leu	inhA_c.-154G>A	-	-	-	-	-	-	-	-	-	-	-	-	inhA_c.-154G>A	-	-	-	-	-	-
S100	-	-	-	-	-	-	-	-	-	-	-	-	-	-	-	-	-	-	-	-	-
T2718	-	-	-	-	-	-	-	-	-	-	-	-	-	-	-	-	-	-	-	-	-
SRR10040456	rpoB_p.Ser450Leu	katG_p.Ser315Thr	-	embB_p.Ser347Ile	rpsL_p.Lys43Arg	gyrA_p.Asp94Asn	gyrA_p.Asp94Asn	gyrA_p.Asp94Asn	gyrA_p.Asp94Asn	gyrA_p.Asp94Asn	-	-	-	-	-	thyA_p.His75Asn	-	-	-	-	-
S101	-	-	-	-	-	-	-	-	-	-	-	-	-	-	-	thyA_p.His75Asn	-	-	-	-	-
T1174	-	-	-	-	-	-	-	-	-	-	-	-	-	-	-	-	-	-	-	-	-
SRR8651569	rpoB_p.Leu452Pro	katG_p.Ser315Thr	-	-	-	-	-	-	-	-	-	-	-	-	-	-	-	-	-	-	-
S10	-	-	-	-	-	-	-	-	-	-	-	-	-	-	-	-	-	-	-	-	-
SRR10040457	rpoB_p.Ser450Leu	katG_p.Ser315Thr	-	embB_p.Met306Val	rpsL_p.Lys43Arg	-	-	-	-	-	-	-	-	-	-	-	-	-	-	-	-
T2719	-	-	-	-	-	-	-	-	-	-	-	-	-	-	-	-	-	-	-	-	-
T1177	-	-	-	-	-	-	-	-	-	-	-	-	-	-	-	thyA_p.His75Asn	-	-	-	-	-
S12	-	-	-	-	-	-	-	-	-	-	-	-	-	-	-	-	-	-	-	-	-
SRR10040458	-	-	-	-	-	-	-	-	-	-	-	-	-	-	-	-	-	-	-	-	-
T2720	-	-	-	-	-	-	-	-	-	-	-	-	-	-	-	-	-	-	-	-	-
SRR10040459	rpoB_p.Arg448Gln, rpoB_p.Asp435Ala	fabG1_c.-15C>T, katG_p.Ser315Thr	-	embB_p.Gln497Arg	-	gyrA_p.Ala90Val	gyrA_p.Ala90Val	gyrA_p.Ala90Val	gyrA_p.Ala90Val	gyrA_p.Ala90Val	-	-	-	-	fabG1_c.-15C>T	-	-	-	-	-	-
S14	-	-	-	-	-	-	-	-	-	-	-	-	-	-	-	-	-	-	-	-	-
S15	-	-	-	-	-	-	-	-	-	-	-	-	-	-	-	-	-	-	-	-	-
T2721	-	fabG1_c.-15C>T	-	-	rpsL_p.Lys43Arg	-	-	-	-	-	-	-	-	-	fabG1_c.-15C>T	-	-	-	-	-	-
SRR8651572	rpoB_p.Ser450Leu	ahpC_c.-48G>A	-	embB_p.Gly406Ala	-	gyrA_p.Asp94Ala	gyrA_p.Asp94Ala	gyrA_p.Asp94Ala	gyrA_p.Asp94Ala	gyrA_p.Asp94Ala	-	-	-	-	ethA_c.140delT	-	-	-	-	-	-
T117	-	-	-	-	-	-	-	-	-	-	-	-	-	-	-	-	-	-	-	-	-
SRR10040462	rpoB_p.Ser450Leu, rpoC_p.Leu527Val	katG_p.Ser315Thr	-	embB_p.Gly406Asp	gid_c.137dupA	-	-	-	-	-	-	-	-	-	-	-	-	-	-	-	-
S16	-	-	-	-	-	-	-	-	-	-	-	-	-	-	-	-	-	-	-	-	-
T2722	-	-	-	-	-	-	-	-	-	-	-	-	-	-	-	-	-	-	-	-	-
S17	-	-	-	-	-	-	-	-	-	-	-	-	-	-	-	-	-	-	-	-	-
SRR10040463	rpoB_p.Ser450Leu	katG_p.Ser315Thr	-	embB_p.Met306Ile	rpsL_p.Lys88Arg	gyrA_p.Asp94Gly, gyrB_p.Asp494Ala	gyrA_p.Asp94Gly, gyrB_p.Asp494Ala	gyrA_p.Asp94Gly, gyrB_p.Asp494Ala	gyrA_p.Asp94Gly, gyrB_p.Asp494Ala	gyrA_p.Asp94Gly, gyrB_p.Asp494Ala	-	-	-	-	-	-	-	-	-	-	-
T1180	-	-	-	-	-	-	-	-	-	-	-	-	-	-	-	-	-	-	-	-	-
SRR8651573	rpoB_p.His445Leu	katG_p.Ser315Thr	-	-	rpsL_p.Lys43Arg	-	-	-	-	-	-	-	-	-	-	-	-	-	-	-	-
S18	-	-	-	-	-	-	-	-	-	-	-	-	-	-	-	-	-	-	-	-	-
T2726	-	-	-	-	-	-	-	-	-	-	-	-	-	-	-	-	-	-	-	-	-
T1183	-	-	-	-	-	-	-	-	-	-	-	-	-	-	-	-	-	-	-	-	-
S19	-	-	-	-	-	-	-	-	-	-	-	-	-	-	-	-	-	-	-	-	-
SRR10040465	rpoB_p.Ser450Trp	katG_p.Ser315Thr	-	embB_p.Met306Ile	-	gyrA_p.Ala90Val	gyrA_p.Ala90Val	gyrA_p.Ala90Val	gyrA_p.Ala90Val	gyrA_p.Ala90Val	-	-	-	-	-	-	-	-	-	-	-
S1	-	-	-	-	-	-	-	-	-	-	-	-	-	-	-	-	-	-	-	-	-
T2727	-	-	-	-	-	-	-	-	-	-	-	-	-	-	-	-	-	-	-	-	-
SRR10040466	rpoB_p.Ser450Leu	katG_p.Ser315Thr	-	embB_p.Met306Leu	rpsL_p.Lys43Arg	-	-	-	-	-	-	-	-	-	ethA_c.1465dupG	-	-	-	-	-	-
T1184	-	-	-	-	-	-	-	-	-	-	-	-	-	-	-	-	-	-	-	-	-
S20	-	-	-	-	-	-	-	-	-	-	-	-	-	-	-	-	-	-	-	-	-
SRR8651575	-	-	-	-	-	-	-	-	-	-	-	-	-	-	-	-	-	-	-	-	-
S21	-	-	-	-	-	-	-	-	-	-	-	-	-	-	-	-	-	-	-	-	-
T2728	-	-	-	-	-	-	-	-	-	-	-	-	-	-	-	-	-	-	-	-	-
T118	-	-	-	-	-	-	-	-	-	-	-	-	-	-	-	-	-	-	-	-	-
S22	-	-	-	-	-	-	-	-	-	-	-	-	-	-	-	-	-	-	-	-	-
SRR10040468	rpoB_p.His445Asp	katG_p.Ser315Thr	-	embB_p.Gln497Arg	-	-	-	-	-	-	-	-	-	-	-	-	-	-	-	-	-
T272	-	-	-	-	-	-	-	-	-	-	-	-	-	-	-	-	-	-	-	-	-
S23	-	-	-	-	-	-	-	-	-	-	-	-	-	-	-	-	-	-	-	-	-
T1191	-	-	-	-	-	-	-	-	-	-	-	-	-	-	-	-	-	-	-	-	-
S24	-	-	-	-	-	-	-	-	-	-	-	-	-	-	-	-	-	-	-	-	-
T2730	-	fabG1_c.-15C>T	-	-	rpsL_p.Lys43Arg	-	-	-	-	-	-	-	-	-	fabG1_c.-15C>T	-	-	-	-	-	-
T119	-	-	-	-	-	-	-	-	-	-	-	-	-	-	-	-	-	-	-	-	-
S25	-	-	-	-	-	-	-	-	-	-	-	-	-	-	-	-	-	-	-	-	-
SRR8651578	rpoB_p.Ser450Leu	ahpC_c.-48G>A, katG_p.Thr275Pro	-	embB_p.Gln497Lys	-	gyrA_p.Asp94Ala, gyrA_p.Gly88Ala	gyrA_p.Asp94Ala, gyrA_p.Gly88Ala	gyrA_p.Asp94Ala, gyrA_p.Gly88Ala	gyrA_p.Asp94Ala, gyrA_p.Gly88Ala	gyrA_p.Asp94Ala, gyrA_p.Gly88Ala	-	-	-	-	ethA_c.808dupC	-	-	-	-	-	-
S26	-	-	-	-	-	-	-	-	-	-	-	-	-	-	-	-	-	-	-	-	-
T2731	-	-	-	-	-	-	-	-	-	-	-	-	-	-	-	-	-	-	-	-	-
T1203	rpoB_p.Ser450Leu	katG_c.1841_*1209del	-	-	-	-	-	-	-	-	-	-	-	-	-	-	-	-	-	-	-
S27	-	-	-	-	-	-	-	-	-	-	-	-	-	-	-	-	-	-	-	-	-
T2732	-	-	-	-	-	-	-	-	-	-	-	-	-	-	-	-	-	-	-	-	-
SRR10040473	rpoB_p.Ser450Leu	fabG1_c.-15C>T, katG_p.Tyr155Cys	-	embB_p.Met306Val	rpsL_p.Lys43Arg	-	-	-	-	-	-	-	-	-	ethA_c.110delA, fabG1_c.-15C>T	thyX_c.-16C>T	-	-	-	-	-
S28	-	-	-	-	-	-	-	-	-	-	-	-	-	-	-	-	-	-	-	-	-
SRR8651580	rpoB_p.Ser450Gly	katG_p.Ser315Thr	-	-	-	-	-	-	-	-	rrs_n.1402C>A	rrs_n.1402C>A	rrs_n.1402C>A	rrs_n.1402C>A	-	-	-	-	-	-	-
T1208	-	-	-	-	-	-	-	-	-	-	-	-	-	-	-	-	-	-	-	-	-
S29	-	-	-	-	-	-	-	-	-	-	-	-	-	-	-	-	-	-	-	-	-
SRR10040474	rpoB_p.Ser450Leu	katG_p.Ser315Thr	-	-	rpsL_p.Lys43Arg	-	-	-	-	-	-	-	-	-	-	thyA_p.His75Asn	-	-	-	-	-
SRR8651581	rpoB_p.Ser450Leu	ahpC_c.-48G>A, katG_p.Thr275Pro	-	embB_p.Gln497Lys	-	gyrA_p.Asp94Ala, gyrA_p.Gly88Ala	gyrA_p.Asp94Ala, gyrA_p.Gly88Ala	gyrA_p.Asp94Ala, gyrA_p.Gly88Ala	gyrA_p.Asp94Ala, gyrA_p.Gly88Ala	gyrA_p.Asp94Ala, gyrA_p.Gly88Ala	-	-	-	-	ethA_c.620_621dupGC, ethA_c.808dupC	-	-	-	-	-	-
T2734	-	-	-	-	-	-	-	-	-	-	-	-	-	-	-	-	-	-	-	-	-
T1209	-	-	-	-	-	-	-	-	-	-	-	-	-	-	-	-	-	-	-	-	-
S2	-	-	-	-	-	-	-	-	-	-	-	-	-	-	-	-	-	-	-	-	-
S30	-	-	-	-	-	-	-	-	-	-	-	-	-	-	-	-	-	-	-	-	-
T2735	-	-	-	-	-	-	-	-	-	-	-	-	-	-	-	-	-	-	-	-	-
T1216	rpoB_p.Leu452Pro	-	-	-	-	-	-	-	-	-	-	-	-	-	-	-	-	-	-	-	-
S31	-	-	-	-	-	-	-	-	-	-	-	-	-	-	-	-	-	-	-	-	-
SRR8651584	rpoB_p.Ser450Leu	katG_p.Ser315Thr	-	embB_p.Met306Val	rpsL_p.Lys43Arg	-	-	-	-	-	-	-	-	-	-	-	-	-	-	-	-
SRR10040476	rpoB_p.His445Asp	katG_p.Ser315Thr	-	embB_p.Asp1024Asn	rpsL_p.Lys43Arg	-	-	-	-	-	-	-	-	-	-	folC_p.Ile43Thr	-	-	-	-	-
S32	-	-	-	-	-	-	-	-	-	-	-	-	-	-	-	-	-	-	-	-	-
T273	-	-	-	-	-	-	-	-	-	-	-	-	-	-	-	-	-	-	-	-	-
T1219	-	-	-	-	-	-	-	-	-	-	-	-	-	-	-	-	-	-	-	-	-
S33	-	-	-	-	-	-	-	-	-	-	-	-	-	-	-	-	-	-	-	-	-
T2749	-	-	-	-	-	-	-	-	-	-	-	-	-	-	-	-	-	-	-	-	-
SRR10040478	rpoB_p.Ser450Leu	katG_p.Ser315Thr	-	-	-	-	-	-	-	-	-	-	-	-	-	-	-	-	-	-	-
S34	-	-	-	-	-	-	-	-	-	-	-	-	-	-	-	-	-	-	-	-	-
T1220	-	-	-	-	rpsL_p.Lys43Arg	-	-	-	-	-	-	-	-	-	-	-	-	-	-	-	-
SRR8651586	rpoB_p.Ser450Leu	katG_p.Ser315Thr	-	embB_p.Gly406Asp, embB_p.Met306Ile	rpsL_p.Lys43Arg	gyrA_p.Asp94Ala, gyrB_p.Asn499Thr	gyrA_p.Asp94Ala, gyrB_p.Asn499Thr	gyrA_p.Asp94Ala, gyrB_p.Asn499Thr	gyrA_p.Asp94Ala, gyrB_p.Asn499Thr	gyrA_p.Asp94Ala, gyrB_p.Asn499Thr	-	-	-	-	ethA_c.675dupC	-	-	-	-	-	-
S35	-	-	-	-	-	-	-	-	-	-	-	-	-	-	-	-	-	-	-	-	-
T2750	-	-	-	-	-	-	-	-	-	-	-	-	-	-	-	-	-	-	-	-	-
SRR10040479	rpoB_p.His445Asn	katG_p.Ser315Thr	-	embB_p.Tyr319Ser	-	-	-	-	-	-	-	-	-	-	-	-	-	-	-	-	-
S36	-	-	-	-	-	-	-	-	-	-	-	-	-	-	-	-	-	-	-	-	-
T1222	-	-	-	-	-	-	-	-	-	-	-	-	-	-	-	-	-	-	-	-	-
SRR8651587	rpoB_p.Ser450Leu	-	-	-	-	gyrA_p.Asp94Gly	gyrA_p.Asp94Gly	gyrA_p.Asp94Gly	gyrA_p.Asp94Gly	gyrA_p.Asp94Gly	-	-	-	-	-	-	-	-	-	-	-
S37	-	-	-	-	-	-	-	-	-	-	-	-	-	-	-	-	-	-	-	-	-
T2752	-	-	-	-	-	-	-	-	-	-	-	-	-	-	-	-	-	-	-	-	-
SRR10040480	rpoB_p.Ser450Leu	katG_p.Ser315Thr	-	embB_p.Met306Ile	rpsL_p.Lys88Arg	-	-	-	-	-	-	-	-	-	-	-	-	-	-	-	-
T1223	-	-	-	-	-	-	-	-	-	-	-	-	-	-	-	-	-	-	-	-	-
S38	-	-	-	-	-	-	-	-	-	-	-	-	-	-	-	-	-	-	-	-	-
SRR10040481	rpoB_p.Ser450Leu	fabG1_c.-8T>G, inhA_p.Ser94Ala, katG_c.22_32delATTACAGAAAC, katG_c.9_10dupGC	-	-	gid_p.Gln127*	-	-	-	-	-	-	-	-	-	ethA_c.364_395delNNNNNNNNNNNNNNNNNNNNNNNNNNNNNNNA, ethA_c.365_395delGCCACGGCACGCTCAGCGCCCTCACCTGCGA, inhA_p.Ser94Ala	-	-	-	-	-	-
SRR8651588	rpoB_p.Ser450Leu	katG_p.Ser315Thr	-	embB_p.Met306Val	rpsL_p.Lys88Arg	gyrA_p.Asp94Ala	gyrA_p.Asp94Ala	gyrA_p.Asp94Ala	gyrA_p.Asp94Ala	gyrA_p.Asp94Ala	-	-	-	-	-	-	-	-	-	-	-
T2753	-	katG_p.Gly285Asp	-	-	rpsL_p.Lys43Arg	-	-	-	-	-	-	-	-	-	-	-	-	-	-	-	-
S39	-	-	-	-	-	-	-	-	-	-	-	-	-	-	-	-	-	-	-	-	-
T1229	-	-	-	-	-	-	-	-	-	-	-	-	-	-	-	-	-	-	-	-	-
S3	-	-	-	-	-	-	-	-	-	-	-	-	-	-	-	-	-	-	-	-	-
T2754	-	fabG1_c.-15C>T	-	-	rpsL_p.Lys43Arg	-	-	-	-	-	-	-	-	-	fabG1_c.-15C>T	-	-	-	-	-	-
S40	-	-	-	-	-	-	-	-	-	-	-	-	-	-	-	-	-	-	-	-	-
T1231	-	-	-	-	-	-	-	-	-	-	-	-	-	-	-	-	-	-	-	-	-
S41	-	-	-	-	-	-	-	-	-	-	-	-	-	-	-	-	-	-	-	-	-
T2759	-	-	-	-	-	-	-	-	-	-	-	-	-	-	-	-	-	-	-	-	-
S42	-	-	-	-	-	-	-	-	-	-	-	-	-	-	-	-	-	-	-	-	-
T1233	-	-	-	-	-	-	-	-	-	-	-	-	-	-	-	-	-	-	-	-	-
SRR8651591	rpoB_p.His445Gln	ahpC_c.-52C>T	-	-	-	-	-	-	-	-	-	-	-	-	-	-	-	-	-	-	-
SRR10040485	rpoB_p.Asp435Gly, rpoB_p.Leu430Pro	katG_p.Ser315Thr	-	embB_p.Met306Ile	rpsL_p.Lys43Arg	-	-	-	-	-	-	-	-	-	-	-	-	-	-	-	-
T275	-	-	-	-	-	-	-	-	-	-	-	-	-	-	-	-	-	-	-	-	-
S43	-	-	-	-	-	-	-	-	-	-	-	-	-	-	-	-	-	-	-	-	-
SRR10040486	rpoB_p.His445Gln, rpoB_p.Leu430Pro	katG_p.Ile317Val, katG_p.Ser315Asn	-	-	rpsL_p.Lys43Arg	-	-	-	-	-	-	-	-	-	-	-	-	-	-	-	-
S44	-	-	-	-	-	-	-	-	-	-	-	-	-	-	-	-	-	-	-	-	-
T1235	-	-	-	-	-	-	-	-	-	-	-	-	-	-	-	-	-	-	-	-	-
T2764	-	fabG1_c.-15C>T	-	-	rpsL_p.Lys43Arg	-	-	-	-	-	-	-	-	-	fabG1_c.-15C>T	-	-	-	-	-	-
SRR10040487	rpoB_p.Leu452Pro	katG_p.Ser315Thr	-	embB_p.Asp1024Asn	-	-	-	-	-	-	-	-	-	-	-	-	-	-	-	-	-
S45	-	-	-	-	-	-	-	-	-	-	-	-	-	-	-	-	-	-	-	-	-
T1239	-	-	-	-	rpsL_p.Lys43Arg	-	-	-	-	-	-	-	-	-	-	-	-	-	-	-	-
S46	-	-	-	-	-	-	-	-	-	-	-	-	-	-	-	-	-	-	-	-	-
T2765	-	-	-	-	-	-	-	-	-	-	-	-	-	-	-	-	-	-	-	-	-
SRR10040488	rpoB_p.Ser450Leu, rpoC_p.Gly332Arg	katG_p.Ser315Thr	-	embB_p.Met306Val	rpsL_p.Lys43Arg	-	-	-	-	-	-	-	-	-	-	-	-	-	-	-	-
S47	-	-	-	-	-	-	-	-	-	-	-	-	-	-	-	-	-	-	-	-	-
SRR10040489	rpoB_p.His445Asn	fabG1_c.-15C>T	-	-	-	-	-	-	-	-	-	-	-	-	fabG1_c.-15C>T	-	-	-	-	-	-
T1240	-	-	-	-	rpsL_p.Lys43Arg	-	-	-	-	-	-	-	-	-	-	-	-	-	-	-	-
T2766	-	-	-	-	-	-	-	-	-	-	-	-	-	-	-	-	-	-	-	-	-
S49	-	-	-	-	-	-	-	-	-	-	-	-	-	-	-	-	-	-	-	-	-
S4	-	-	-	-	-	-	-	-	-	-	-	-	-	-	-	-	-	-	-	-	-
T1241	-	-	-	-	-	-	-	-	-	-	-	-	-	-	-	-	-	-	-	-	-
T2769	-	-	-	-	-	-	-	-	-	-	-	-	-	-	-	-	-	-	-	-	-
SRR10040490	rpoB_p.His445Asp	katG_p.Ser315Thr	-	embB_p.Met306Ile	rpsL_p.Lys43Arg	gyrB_p.Ala504Val	gyrB_p.Ala504Val	gyrB_p.Ala504Val	gyrB_p.Ala504Val	gyrB_p.Ala504Val	-	-	-	-	-	-	-	-	-	-	-
S50	-	-	-	-	-	-	-	-	-	-	-	-	-	-	-	thyA_p.His75Asn	-	-	-	-	-
SRR10040491	-	katG_p.Ser315Thr	-	embB_p.Gly406Asp	gid_c.351delG	-	-	-	-	-	-	-	-	-	-	-	-	-	-	-	-
S51	-	-	-	-	-	-	-	-	-	-	-	-	-	-	-	-	-	-	-	-	-
T1244	-	-	-	-	-	gyrA_p.Asp94His	gyrA_p.Asp94His	gyrA_p.Asp94His	gyrA_p.Asp94His	gyrA_p.Asp94His	-	-	-	-	-	-	-	-	-	-	-
SRR8651595	rpoB_p.Ser450Leu	katG_p.Ser315Thr	-	embB_p.Gly406Cys	rpsL_p.Lys88Met	-	-	-	-	-	-	-	-	-	-	-	-	-	-	-	-
S52	-	-	-	-	-	-	-	-	-	-	-	-	-	-	-	-	-	-	-	-	-
SRR10040492	rpoB_p.Leu430Pro, rpoB_p.Ser428Arg	katG_p.Ser315Thr	-	-	rpsL_p.Lys88Arg	-	-	-	-	-	-	-	-	-	-	-	-	-	-	-	-
T1247	-	-	-	-	-	-	-	-	-	-	-	-	-	-	-	-	-	-	-	-	-
T2772	-	-	-	-	-	-	-	-	-	-	-	-	-	-	-	-	-	-	-	-	-
S53	-	-	-	-	-	-	-	-	-	-	-	-	-	-	-	-	-	-	-	-	-
SRR10040493	rpoB_p.Ser450Leu, rpoB_p.Thr400Ala	katG_p.Ser315Thr	-	-	rpsL_p.Lys43Thr, rrs_n.514A>C	-	-	-	-	-	-	-	-	-	-	-	-	-	-	-	-
S54	-	-	-	-	-	-	-	-	-	-	-	-	-	-	-	-	-	-	-	-	-
T2773	rpoB_p.Ser450Trp	katG_p.Ser315Thr	-	embB_p.Met306Leu	rpsL_p.Lys43Arg	-	-	-	-	-	-	-	-	-	ethA_c.130dupA	-	-	-	-	-	-
T1248	-	-	-	-	rrs_n.517C>T	-	-	-	-	-	-	-	-	-	-	-	-	-	-	-	-
SRR10040494	rpoB_p.Ser450Phe	-	-	-	-	-	-	-	-	-	-	-	-	-	-	-	-	-	-	-	-
S55	-	-	-	-	-	-	-	-	-	-	-	-	-	-	-	-	-	-	-	-	-
S56	-	-	-	-	-	-	-	-	-	-	-	-	-	-	-	-	-	-	-	-	-
T1249	-	-	-	-	-	-	-	-	-	-	-	-	-	-	-	-	-	-	-	-	-
T2775	-	-	-	-	-	-	-	-	-	-	-	-	-	-	-	-	-	-	-	-	-
S57	-	-	-	-	-	-	-	-	-	-	-	-	-	-	-	-	-	-	-	-	-
T124	-	-	-	-	-	-	-	-	-	-	-	-	-	-	-	-	-	-	-	-	-
T2777	-	-	-	-	rpsL_p.Lys43Arg	-	-	-	-	-	-	-	-	-	-	-	-	-	-	-	-
S58	-	-	-	-	-	-	-	-	-	-	-	-	-	-	-	-	-	-	-	-	-
S59	-	-	-	-	-	-	-	-	-	-	-	-	-	-	-	-	-	-	-	-	-
T1253	-	katG_p.Ser315Thr	-	-	-	-	-	-	-	-	-	-	-	-	-	-	-	-	-	-	-
T2778	-	katG_p.Ser315Thr	-	-	-	-	-	-	-	-	-	-	-	-	-	-	-	-	-	-	-
S5	-	-	-	-	-	-	-	-	-	-	-	-	-	-	-	-	-	-	-	-	-
SRR10040498	rpoB_p.Gln432Lys, rpoB_p.Thr400Ala	katG_p.Ser315Thr	-	embB_p.Met306Val	rpsL_p.Lys43Arg	gyrA_p.Ala90Val	gyrA_p.Ala90Val	gyrA_p.Ala90Val	gyrA_p.Ala90Val	gyrA_p.Ala90Val	-	-	-	-	-	-	-	-	-	-	-
S60	-	-	-	-	-	-	-	-	-	-	-	-	-	-	-	-	-	-	-	-	-
T2779	-	-	-	-	-	-	-	-	-	-	-	-	-	-	-	-	-	-	-	-	-
T1254	-	-	-	-	-	-	-	-	-	-	-	-	-	-	-	-	-	-	-	-	-
S61	-	-	-	-	-	-	-	-	-	-	-	-	-	-	-	-	-	-	-	-	-
SRR10040499	rpoB_p.Ser450Leu	fabG1_c.-15C>T	-	embB_p.Gly406Asp	rpsL_p.Lys43Arg	-	-	-	-	-	-	-	-	-	fabG1_c.-15C>T	-	-	-	-	-	-
T2781	-	-	-	-	-	-	-	-	-	-	-	-	-	-	-	-	-	-	-	-	-
S62	-	-	-	-	-	-	-	-	-	-	-	-	-	-	-	-	-	-	-	-	-
T1256	-	-	-	-	-	-	-	-	-	-	-	-	-	-	-	-	-	-	-	-	-
SRR10040500	rpoB_p.His445Asp	katG_p.Ser315Thr	-	-	rpsL_p.Lys43Arg	-	-	-	-	-	-	-	-	-	-	-	-	-	-	-	-
S63	-	-	-	-	-	-	-	-	-	-	-	-	-	-	-	-	-	-	-	-	-
T2783	-	-	-	-	-	-	-	-	-	-	-	-	-	-	-	-	-	-	-	-	-
SRR10040501	rpoB_p.Ser450Leu	katG_p.Ser315Thr	-	-	rpsL_p.Lys88Arg	-	-	-	-	-	-	-	-	-	-	-	-	-	-	-	-
T1257	rpoB_p.Asp435Gly, rpoB_p.Ser431Gly	katG_p.Ser315Thr	-	embB_p.Met306Val	rpsL_p.Lys43Arg	-	-	-	-	-	-	-	-	-	-	-	-	-	-	-	-
S64	-	-	-	-	-	-	-	-	-	-	-	-	-	-	-	-	-	-	-	-	-
S65	-	-	-	-	-	gyrA_p.Ala90Val	gyrA_p.Ala90Val	gyrA_p.Ala90Val	gyrA_p.Ala90Val	gyrA_p.Ala90Val	-	-	-	-	-	-	-	-	-	-	-
T2784	-	-	-	-	-	-	-	-	-	-	-	-	-	-	-	-	-	-	-	-	-
SRR8651603	rpoB_p.Ser450Leu	inhA_c.-154G>A, katG_p.Gln127Pro	-	embB_p.Met306Val	rpsL_p.Lys43Arg	gyrA_p.Asp94His	gyrA_p.Asp94His	gyrA_p.Asp94His	gyrA_p.Asp94His	gyrA_p.Asp94His	-	-	-	-	inhA_c.-154G>A	-	-	-	-	-	-
T1258	-	-	-	-	rrs_n.517C>T	-	-	-	-	-	-	-	-	-	-	-	-	-	-	-	-
S66	-	-	-	-	-	-	-	-	-	-	-	-	-	-	-	-	-	-	-	-	-
SRR10040502	rpoB_p.Ser441Val	katG_p.Ser315Thr	-	embB_p.Gln497Lys	rpsL_p.Lys43Arg	gyrA_p.Ser91Pro	gyrA_p.Ser91Pro	gyrA_p.Ser91Pro	gyrA_p.Ser91Pro	gyrA_p.Ser91Pro	-	-	-	-	-	folC_p.Ser150Gly	-	-	-	-	-
T2786	-	-	-	-	-	-	-	-	-	-	-	-	-	-	-	-	-	-	-	-	-
S67	-	-	-	-	-	-	-	-	-	-	-	-	-	-	-	-	-	-	-	-	-
T125	-	-	-	-	-	-	-	-	-	-	-	-	-	-	-	-	-	-	-	-	-
SRR10040503	rpoB_p.His445Tyr	katG_p.Ser315Thr	-	embB_p.Met306Val	rpsL_p.Lys88Arg	-	-	-	-	-	-	-	-	-	-	-	-	-	-	-	-
S68	-	-	-	-	-	-	-	-	-	-	-	-	-	-	-	-	-	-	-	-	-
T2787	-	-	-	-	-	-	-	-	-	-	-	-	-	-	-	-	-	-	-	-	-
SRR10040504	rpoB_p.Ser450Leu	katG_p.Ser315Thr	-	embB_p.Gln497Arg	-	-	-	-	-	-	-	-	-	-	-	-	-	-	-	-	-
T1265	-	-	-	-	-	-	-	-	-	-	-	-	-	-	-	-	-	-	-	-	-
S69	-	-	-	-	-	-	-	-	-	-	-	-	-	-	-	-	-	-	-	-	-
SRR8651605	-	fabG1_c.-15C>T	-	-	-	-	-	-	-	-	-	-	-	-	fabG1_c.-15C>T	-	-	-	-	-	-
SRR10040505	rpoB_p.His445Arg	katG_p.Ser315Thr	-	-	-	gyrA_p.Asp94Gly	gyrA_p.Asp94Gly	gyrA_p.Asp94Gly	gyrA_p.Asp94Gly	gyrA_p.Asp94Gly	-	-	-	-	-	-	-	-	-	-	-
S6	-	-	-	-	-	-	-	-	-	-	-	-	-	-	-	-	-	-	-	-	-
T2788	-	-	-	-	-	-	-	-	-	-	-	-	-	-	-	-	-	-	-	-	-
T1266	-	-	-	-	-	-	-	-	-	-	-	-	-	-	-	-	-	-	-	-	-
S70	-	-	-	-	-	-	-	-	-	-	-	-	-	-	-	thyA_p.His75Asn	-	-	-	-	-
SRR10040506	rpoB_p.His445Leu	katG_p.Ser315Thr	-	embA_c.-16C>T	rpsL_p.Lys43Arg	gyrA_p.Asp94Ala	gyrA_p.Asp94Ala	gyrA_p.Asp94Ala	gyrA_p.Asp94Ala	gyrA_p.Asp94Ala	-	-	-	-	ethA_c.675dupC	-	-	-	-	-	-
T278	-	-	-	-	-	-	-	-	-	-	-	-	-	-	-	-	-	-	-	-	-
S71	-	-	-	-	-	-	-	-	-	-	-	-	-	-	-	-	-	-	-	-	-
T1267	-	-	-	-	-	-	-	-	-	-	-	-	-	-	-	-	-	-	-	-	-
SRR10040507	rpoB_p.Asp435Asn, rpoB_p.Leu430Pro	katG_p.Ser315Thr	-	-	rpsL_p.Lys43Arg	-	-	-	-	-	-	-	-	-	-	-	-	-	-	-	-
S72	-	-	-	-	-	-	-	-	-	-	-	-	-	-	-	-	-	-	-	-	-
T2797	-	-	-	-	-	-	-	-	-	-	-	-	-	-	-	-	-	-	-	-	-
SRR10040508	rpoB_p.Ser450Leu	katG_p.Ser315Thr	-	embB_p.Met306Ile	rpsL_p.Lys43Arg	-	-	-	-	-	-	-	-	-	-	-	-	-	-	-	-
T1269	-	-	-	-	-	-	-	-	-	-	-	-	-	-	-	-	-	-	-	-	-
S73	-	-	-	-	-	-	-	-	-	-	-	-	-	-	-	-	-	-	-	-	-
SRR10040509	rpoB_p.Asp435Val	katG_p.Ser315Thr	-	embB_p.Met306Ile	rpsL_p.Lys88Arg	-	-	-	-	-	-	-	-	-	-	-	-	-	-	-	-
S74	-	-	-	-	-	-	-	-	-	-	-	-	-	-	-	-	-	-	-	-	-
SRR8651608	-	-	-	-	-	-	-	-	-	-	-	-	-	-	-	-	-	-	-	-	-
T2803	-	-	-	-	-	-	-	-	-	-	-	-	-	-	-	-	-	-	-	-	-
T126	-	-	-	-	-	gyrA_p.Ala90Val	gyrA_p.Ala90Val	gyrA_p.Ala90Val	gyrA_p.Ala90Val	gyrA_p.Ala90Val	-	-	-	-	-	-	-	-	-	-	-
S75	-	-	-	-	-	-	-	-	-	-	-	-	-	-	-	thyA_p.His75Asn	-	-	-	-	-
T2804	-	-	-	-	-	-	-	-	-	-	-	-	-	-	-	-	-	-	-	-	-
S76	-	-	-	-	-	-	-	-	-	-	-	-	-	-	-	-	-	-	-	-	-
T1270	-	-	-	-	-	-	-	-	-	-	-	-	-	-	-	-	-	-	-	-	-
S77	-	-	-	-	-	-	-	-	-	-	-	-	-	-	-	-	-	-	-	-	-
T2806	-	-	-	-	rpsL_p.Lys43Arg	-	-	-	-	-	-	-	-	-	-	-	-	-	-	-	-
S78	-	-	-	-	-	-	-	-	-	-	-	-	-	-	-	-	-	-	-	-	-
SRR10040512	rpoB_p.Asp435Phe	katG_p.Ser315Thr	-	embB_p.Met306Val	-	gyrA_p.Asp94Gly	gyrA_p.Asp94Gly	gyrA_p.Asp94Gly	gyrA_p.Asp94Gly	gyrA_p.Asp94Gly	-	-	-	-	-	-	-	-	-	-	-
T1273	-	-	-	-	-	-	-	-	-	-	-	-	-	-	-	-	-	-	-	-	-
S79	-	-	-	-	-	-	-	-	-	-	-	-	-	-	-	-	-	-	-	-	-
T2811	-	-	-	-	-	-	-	-	-	-	-	-	-	-	-	-	-	-	-	-	-
SRR10040513	rpoB_p.Ser450Leu	katG_p.Ser315Thr	-	-	rpsL_p.Lys43Arg	-	-	-	-	-	-	-	-	-	-	-	-	-	-	-	-
T1274	-	-	-	-	-	-	-	-	-	-	-	-	-	-	-	-	-	-	-	-	-
S7	-	-	-	-	-	-	-	-	-	-	-	-	-	-	-	-	-	-	-	-	-
SRR10040514	rpoB_p.Ser450Leu	katG_p.Ser315Thr	-	-	rrs_n.906A>G	-	-	-	-	-	-	-	-	-	-	-	-	-	-	-	-
T2812	-	-	-	-	-	-	-	-	-	-	-	-	-	-	-	-	-	-	-	-	-
S80	-	-	-	-	gid_p.Gln127*	-	-	-	-	-	-	-	-	-	-	-	-	-	-	-	-
T1280	-	-	-	-	-	-	-	-	-	-	-	-	-	-	-	-	-	-	-	-	-
S81	-	-	-	-	-	-	-	-	-	-	-	-	-	-	-	-	-	-	-	-	-
T2815	-	-	-	-	rrs_n.517C>T	-	-	-	-	-	-	-	-	-	-	thyA_p.His75Asn	-	-	-	-	-
S82	-	-	-	-	-	-	-	-	-	-	-	-	-	-	-	-	-	-	-	-	-
T1283	-	-	-	-	-	-	-	-	-	-	-	-	-	-	-	-	-	-	-	-	-
SRR10040517	rpoB_p.Ser450Leu	katG_p.Ser315Thr	-	-	-	-	-	-	-	-	-	-	-	-	-	-	-	-	-	-	-
SRR8651613	rpoB_p.Ser450Leu	katG_c.1002dupG, katG_c.478_479dupTC	-	-	-	gyrA_p.Asp94Ala	gyrA_p.Asp94Ala	gyrA_p.Asp94Ala	gyrA_p.Asp94Ala	gyrA_p.Asp94Ala	-	-	-	-	-	-	-	-	-	-	-
S83	-	-	-	-	-	-	-	-	-	-	-	-	-	-	-	-	-	-	-	-	-
T2817	-	-	-	-	-	-	-	-	-	-	-	-	-	-	-	-	-	-	-	-	-
SRR10040518	rpoB_p.Ser450Leu	fabG1_c.-15C>T, inhA_p.Ser94Ala	-	-	rpsL_p.Lys43Arg	-	-	-	-	-	-	-	-	-	fabG1_c.-15C>T, inhA_p.Ser94Ala	-	-	-	-	-	-
T1285	-	-	-	-	-	-	-	-	-	-	-	-	-	-	-	-	-	-	-	-	-
S84	-	-	-	-	-	-	-	-	-	-	-	-	-	-	-	-	-	-	-	-	-
T2818	-	-	-	-	-	-	-	-	-	-	-	-	-	-	-	-	-	-	-	-	-
S85	-	-	-	-	-	-	-	-	-	-	-	-	-	-	-	-	-	-	-	-	-
SRR10040519	rpoB_p.Ser450Leu	katG_p.Ser315Thr	-	embB_p.Gln497Arg	-	-	-	-	-	-	-	-	-	-	-	-	-	-	-	-	-
T1287	-	-	-	-	-	-	-	-	-	-	-	-	-	-	-	-	-	-	-	-	-
S86	-	-	-	-	-	-	-	-	-	-	-	-	-	-	-	-	-	-	-	-	-
T2819	-	-	-	-	-	-	-	-	-	-	-	-	-	-	-	-	-	-	-	-	-
S87	-	-	-	-	-	-	-	-	-	-	-	-	-	-	-	-	-	-	-	-	-
T1289	-	-	-	-	-	-	-	-	-	-	-	-	-	-	-	-	-	-	-	-	-
SRR10040521	rpoB_p.Ser450Leu	katG_p.Ser315Thr	-	embB_p.Met306Ile	rpsL_p.Lys43Arg	-	-	-	-	-	-	-	-	-	-	-	-	-	-	-	-
T2820	-	-	-	-	-	-	-	-	-	-	-	-	-	-	-	-	-	-	-	-	-
S88	-	-	-	-	-	-	-	-	-	-	-	-	-	-	-	-	-	-	-	-	-
S89	-	-	-	-	-	-	-	-	-	-	-	-	-	-	-	-	-	-	-	-	-
T1291	-	-	-	-	rrs_n.517C>T	-	-	-	-	-	-	-	-	-	-	-	-	-	-	-	-
T2821	rpoB_p.His445Gln, rpoB_p.Leu430Pro	katG_p.Ser315Asn	-	embA_c.-12C>T, embB_p.Pro404Ser	rpsL_p.Lys88Arg	gyrA_p.Asp94Gly	gyrA_p.Asp94Gly	gyrA_p.Asp94Gly	gyrA_p.Asp94Gly	gyrA_p.Asp94Gly	-	-	-	-	-	thyA_p.His75Asn	-	-	-	-	-
S8	-	-	-	-	-	-	-	-	-	-	-	-	-	-	-	-	-	-	-	-	-
SRR10040523	rpoB_p.Ser450Leu	katG_p.Ser315Thr	-	embB_p.Gly406Asp	-	-	-	-	-	-	-	-	-	-	-	-	-	-	-	-	-
T1292	-	-	-	-	-	-	-	-	-	-	-	-	-	-	-	-	-	-	-	-	-
S90	-	-	-	-	-	-	-	-	-	-	-	-	-	-	-	-	-	-	-	-	-
T2822	-	-	-	-	-	gyrA_p.Asp94Asn	gyrA_p.Asp94Asn	gyrA_p.Asp94Asn	gyrA_p.Asp94Asn	gyrA_p.Asp94Asn	-	-	-	-	-	-	-	-	-	-	-
S91	-	-	-	-	-	-	-	-	-	-	-	-	-	-	-	-	-	-	-	-	-
T1293	-	-	-	-	rrs_n.517C>T	-	-	-	-	-	-	-	-	-	-	-	-	-	-	-	-
S92	-	-	-	-	-	-	-	-	-	-	-	-	-	-	-	-	-	-	-	-	-
SRR8651619	rpoB_c.1292_1294dupGCC	katG_p.Ser315Asn	-	-	-	-	-	-	-	-	-	-	-	-	-	-	-	-	-	-	-
T2826	-	-	-	-	-	-	-	-	-	-	-	-	-	-	-	-	-	-	-	-	-
SRR10040525	rpoB_p.Ser450Leu	inhA_c.-154G>A, katG_p.Asp419His	-	embB_p.Met306Ile	-	gyrA_p.Asp94Ala	gyrA_p.Asp94Ala	gyrA_p.Asp94Ala	gyrA_p.Asp94Ala	gyrA_p.Asp94Ala	-	-	-	-	inhA_c.-154G>A	-	-	-	-	-	-
S93	-	-	-	-	-	-	-	-	-	-	-	-	-	-	-	-	-	-	-	-	-
T1294	-	-	-	-	-	-	-	-	-	-	-	-	-	-	-	-	-	-	-	-	-
SRR8651620	rpoB_p.Ser450Val	-	-	embB_p.Gly406Ser	-	-	-	-	-	-	-	-	-	-	-	-	-	-	-	-	-
SRR10040526	rpoB_p.Leu430Pro, rpoB_p.Met434Val	katG_p.Ser315Thr	-	-	rpsL_p.Lys43Arg	-	-	-	-	-	-	-	-	-	-	-	-	-	-	-	-
T2827	-	-	-	-	-	-	-	-	-	-	-	-	-	-	-	-	-	-	-	-	-
S94	-	-	-	-	-	-	-	-	-	-	-	-	-	-	-	-	-	-	-	-	-
S95	-	-	-	-	-	-	-	-	-	-	-	-	-	-	-	-	-	-	-	-	-
SRR10040527	rpoB_p.Ser450Leu	katG_p.Ser315Thr	-	-	-	-	-	-	-	-	-	-	-	-	-	-	-	-	-	-	-
T1295	-	-	-	-	-	-	-	-	-	-	-	-	-	-	-	-	-	-	-	-	-
T2828	-	-	-	-	-	-	-	-	-	-	-	-	-	-	-	-	-	-	-	-	-
SRR10040528	rpoB_p.Asp435Val	katG_p.Ser315Thr	-	-	-	-	-	-	-	-	-	-	-	-	-	-	-	-	-	-	-
S96	-	-	-	-	-	-	-	-	-	-	-	-	-	-	-	-	-	-	-	-	-
T1307	-	-	-	-	rpsL_p.Lys43Arg	-	-	-	-	-	-	-	-	-	-	-	-	-	-	-	-
S97	-	-	-	-	gid_c.102delG	-	-	-	-	-	-	-	-	-	-	-	-	-	-	-	-
SRR10040529	rpoB_p.Asp435Tyr	katG_p.Ser315Thr	-	-	rpsL_p.Lys43Arg	-	-	-	-	-	-	-	-	-	-	-	-	-	-	-	-
T2833	-	-	-	-	-	-	-	-	-	-	-	-	-	-	-	-	-	-	-	-	-
S98	-	-	-	-	-	-	-	-	-	-	-	-	-	-	-	-	-	-	-	-	-
SRR8651623	rpoB_p.Ser450Leu, rpoB_p.Thr400Ala	katG_p.Ser315Thr	-	-	-	-	-	-	-	-	-	-	-	-	-	-	-	-	-	-	-
T1308	-	-	-	-	-	-	-	-	-	-	-	-	-	-	-	-	-	-	-	-	-
SRR10040530	rpoB_p.Ser450Leu	katG_p.Ser315Asn	-	-	-	-	-	-	-	-	-	-	-	-	-	-	-	-	-	-	-
S99	-	-	-	-	-	-	-	-	-	-	-	-	-	-	-	-	-	-	-	-	-
T2843	-	-	-	-	rpsL_p.Lys43Arg	-	-	-	-	-	-	-	-	-	-	-	-	-	-	-	-
SRR10040531	rpoB_p.Ser450Leu	fabG1_c.-15C>T	-	-	-	-	-	-	-	-	-	-	-	-	fabG1_c.-15C>T	-	-	-	-	-	-
S9	-	-	-	-	-	-	-	-	-	-	-	-	-	-	-	-	-	-	-	-	-
T1309	-	-	-	-	-	-	-	-	-	-	-	-	-	-	-	-	-	-	-	-	-
CRR027463	rpoB_p.Leu452Pro	katG_p.Ser315Thr	-	-	rpsL_p.Lys43Arg	-	-	-	-	-	-	-	-	-	-	thyA_p.His75Asn	-	-	-	-	-
T2846	-	-	-	-	-	-	-	-	-	-	-	-	-	-	-	-	-	-	-	-	-
SRR10040532	rpoB_p.Ser450Leu	fabG1_c.-15C>T, katG_p.Tyr155Cys	-	embB_p.Met306Val	rpsL_p.Lys43Arg	-	-	-	-	-	-	-	-	-	ethA_c.110delA, fabG1_c.-15C>T	thyX_c.-16C>T	-	-	-	-	-
T130	-	-	-	-	-	-	-	-	-	-	-	-	-	-	-	-	-	-	-	-	-
CRR027464	rpoB_p.Leu452Pro	katG_p.Ser315Thr	-	-	rpsL_p.Lys43Arg	-	-	-	-	-	-	-	-	-	-	thyA_p.His75Asn	-	-	-	-	-
T2850	-	-	-	-	-	-	-	-	-	-	-	-	-	-	-	-	-	-	-	-	-
SRR10040533	rpoB_p.Ser450Leu	katG_p.Ser315Thr	-	-	gid_c.115delC	-	-	-	-	-	-	-	-	-	-	-	-	-	-	-	-
CRR027465	rpoB_c.1287_1295delGCTGAGCCA	katG_p.Ser315Thr	-	-	rpsL_p.Lys43Arg	gyrB_p.Arg446Cys	gyrB_p.Arg446Cys	gyrB_p.Arg446Cys	gyrB_p.Arg446Cys	gyrB_p.Arg446Cys	-	-	-	-	-	-	-	-	-	-	-
T1310	-	-	-	-	-	-	-	-	-	-	-	-	-	-	-	-	-	-	-	-	-
SRR10040534	rpoB_p.Ser450Leu, rpoC_p.Leu527Val	katG_p.Ser315Thr	-	embB_p.Gln497Arg	rpsL_p.Lys43Arg	-	-	-	-	-	rrs_n.1401A>G	rrs_n.1401A>G	rrs_n.1401A>G	rrs_n.1401A>G	-	-	-	-	-	-	-
T2851	-	-	-	-	rpsL_p.Lys43Arg	-	-	-	-	-	-	-	-	-	-	-	-	-	-	-	-
SRR8651626	rpoB_p.Ser450Leu	-	-	-	-	gyrA_p.Asp94Asn	gyrA_p.Asp94Asn	gyrA_p.Asp94Asn	gyrA_p.Asp94Asn	gyrA_p.Asp94Asn	-	-	-	-	-	-	-	-	-	-	-
CRR027466	rpoB_c.1287_1295delGCTGAGCCA	katG_p.Ser315Thr	-	-	rpsL_p.Lys43Arg	gyrB_p.Arg446Cys	gyrB_p.Arg446Cys	gyrB_p.Arg446Cys	gyrB_p.Arg446Cys	gyrB_p.Arg446Cys	-	-	-	-	-	-	-	-	-	-	-
SRR10040535	rpoB_p.Ser450Leu	fabG1_c.-15C>T	-	-	-	gyrA_p.Asp94Gly	gyrA_p.Asp94Gly	gyrA_p.Asp94Gly	gyrA_p.Asp94Gly	gyrA_p.Asp94Gly	-	-	-	-	fabG1_c.-15C>T	-	-	-	-	-	-
T1311	-	-	-	-	-	-	-	-	-	-	-	-	-	-	-	-	-	-	-	-	-
T2852	-	-	-	-	rpsL_p.Lys43Arg	-	-	-	-	-	-	-	-	-	-	-	-	-	-	-	-
CRR027467	rpoB_p.Ser441Leu	ahpC_c.-54C>T	-	-	-	-	-	-	-	-	-	-	-	-	-	-	-	-	-	-	-
T1318	-	-	-	-	-	-	-	-	-	-	-	-	-	-	-	-	-	-	-	-	-
SRR10040536	rpoB_p.Ser450Leu	katG_p.Ser315Thr	-	-	rpsL_p.Lys43Arg	-	-	-	-	-	-	-	-	-	-	-	-	-	-	-	-
SRR8651627	rpoB_p.Ser450Leu, rpoC_p.Phe452Ser	katG_p.Ser315Thr	-	embB_p.Gln497Arg	rpsL_p.Lys43Arg	-	-	-	-	-	-	-	-	-	-	-	-	-	-	-	-
T2853	-	-	-	-	-	-	-	-	-	-	-	-	-	-	-	-	-	-	-	-	-
SRR10040537	rpoB_p.His445Leu	katG_p.Ser315Thr	-	embB_p.Met306Val	-	gyrA_p.Asp94Gly	gyrA_p.Asp94Gly	gyrA_p.Asp94Gly	gyrA_p.Asp94Gly	gyrA_p.Asp94Gly	-	-	-	-	-	-	-	-	-	-	-
T1319	-	-	-	-	-	-	-	-	-	-	-	-	-	-	-	-	-	-	-	-	-
T2855	-	katG_c.2140delG, katG_c.575_576delAG	-	-	-	-	-	-	-	-	-	-	-	-	-	-	-	-	-	-	-
CRR027468	rpoB_p.Ser441Leu	ahpC_c.-54C>T	-	-	-	-	-	-	-	-	-	-	-	-	-	-	-	-	-	-	-
SRR8651628	rpoB_p.His445Tyr	katG_p.Ser315Thr	-	-	-	-	-	-	-	-	-	-	-	-	-	-	-	-	-	-	-
T1324	-	-	-	-	-	-	-	-	-	-	-	-	-	-	-	-	-	-	-	-	-
CRR027470	rpoB_p.His445Leu	katG_p.Ser315Asn	-	embB_p.Met306Ile	-	-	-	-	-	-	-	-	-	-	-	-	-	-	-	-	-
T2857	-	-	-	-	-	-	-	-	-	-	-	-	-	-	-	-	-	-	-	-	-
SRR8651629	rpoB_p.Ser450Leu	katG_p.Ser315Thr	-	-	gid_c.351delG	-	-	-	-	-	-	-	-	-	-	-	-	-	-	-	-
SRR10040540	rpoB_p.Ser441Gln	katG_p.Ser315Thr	-	-	-	-	-	-	-	-	-	-	-	-	-	-	-	-	-	-	-
T132	-	-	-	-	-	-	-	-	-	-	-	-	-	-	-	-	-	-	-	-	-
T2861	-	-	-	-	-	-	-	-	-	-	-	-	-	-	-	-	-	-	-	-	-
SRR10040541	rpoB_p.Ser450Leu	katG_p.Ser315Thr	-	-	-	-	-	-	-	-	-	-	-	-	-	-	-	-	-	-	-
SRR8651630	rpoB_p.His445Leu	katG_p.Ser315Thr	-	embA_c.-16C>T, embB_p.Met306Val	-	-	-	-	-	-	-	-	-	-	-	-	-	-	-	-	-
T1331	-	-	-	-	-	-	-	-	-	-	-	-	-	-	-	-	-	-	-	-	-
SRR10040542	rpoB_p.Leu452Pro	katG_p.Ser315Thr	-	-	rpsL_p.Lys43Arg	gyrA_p.Ala90Val	gyrA_p.Ala90Val	gyrA_p.Ala90Val	gyrA_p.Ala90Val	gyrA_p.Ala90Val	-	-	-	-	-	-	-	-	-	-	-
CRR027471	rpoB_p.His445Leu	katG_p.Ser315Asn	-	embB_p.Met306Ile	-	-	-	-	-	-	-	-	-	-	-	-	-	-	-	-	-
T2862	-	-	-	-	-	-	-	-	-	-	-	-	-	-	-	-	-	-	-	-	-
CRR027472	rpoB_p.His445Leu	katG_p.Ser315Thr	-	-	-	-	-	-	-	-	-	-	-	-	-	-	-	-	-	-	-
SRR8651631	rpoB_p.Ser450Leu	katG_p.Ser315Thr	-	embB_p.Met306Val	-	-	-	-	-	-	-	-	-	-	-	-	-	-	-	-	-
SRR10040543	rpoB_p.His445Asn	katG_p.Ser315Thr	-	-	-	-	-	-	-	-	-	-	-	-	-	-	-	-	-	-	-
T1333	-	-	-	-	-	-	-	-	-	-	-	-	-	-	-	-	-	-	-	-	-
T2863	-	-	-	-	-	-	-	-	-	-	-	-	-	-	-	-	-	-	-	-	-
CRR027473	rpoB_p.His445Leu	katG_p.Ser315Thr	-	-	-	-	-	-	-	-	-	-	-	-	-	-	-	-	-	-	-
SRR10040544	rpoB_p.Leu452Pro	katG_p.Ser315Thr	-	-	rpsL_p.Lys43Arg	-	-	-	-	-	-	-	-	-	-	-	-	-	-	-	-
T1336	-	-	-	-	-	-	-	-	-	-	-	-	-	-	-	-	-	-	-	-	-
SRR8651632	-	-	-	-	-	-	-	-	-	-	-	-	-	-	-	-	-	-	-	-	-
T2864	rpoB_p.Ser450Leu	fabG1_c.-8T>C	-	-	rpsL_p.Lys43Arg	-	-	-	-	-	-	-	-	-	fabG1_c.-8T>C	-	-	-	-	-	-
SRR10040545	rpoB_p.Ser450Leu	katG_c.1106delG	-	-	-	-	-	-	-	-	-	-	-	-	-	-	-	-	-	-	-
CRR027474	-	-	-	-	-	-	-	-	-	-	-	-	-	-	-	-	-	-	-	-	-
SRR10040546	rpoB_p.Asp435Phe	katG_p.Ser315Thr	-	embB_p.Met306Val	-	gyrA_p.Asp94Gly	gyrA_p.Asp94Gly	gyrA_p.Asp94Gly	gyrA_p.Asp94Gly	gyrA_p.Asp94Gly	-	-	-	-	-	-	-	-	-	-	-
T1337	-	-	-	-	-	-	-	-	-	-	-	-	-	-	-	-	-	-	-	-	-
T2865	-	-	-	-	-	-	-	-	-	-	-	-	-	-	-	-	-	-	-	-	-
SRR8651634	rpoB_p.Ser450Leu	katG_p.Ser315Thr	-	-	rpsL_p.Lys43Arg	-	-	-	-	-	-	-	-	-	-	-	-	-	-	-	-
T1339	-	-	-	-	-	-	-	-	-	-	-	-	-	-	-	-	-	-	-	-	-
T2866	-	-	-	-	-	-	-	-	-	-	-	-	-	-	-	-	-	-	-	-	-
SRR10040550	rpoB_p.Ser450Leu	fabG1_c.-15C>T	-	-	rpsL_p.Lys43Arg	-	-	-	-	-	-	-	-	-	fabG1_c.-15C>T	-	-	-	-	-	-
SRR8651635	-	-	-	-	-	-	-	-	-	-	-	-	-	-	-	-	-	-	-	-	-
T133	-	-	-	-	-	-	-	-	-	-	-	-	-	-	-	-	-	-	-	-	-
T2867	-	-	-	-	-	-	-	-	-	-	-	-	-	-	-	-	-	-	-	-	-
CRR027477	-	-	-	-	-	-	-	-	-	-	-	-	-	-	-	-	-	-	-	-	-
SRR1710058	-	-	-	-	-	-	-	-	-	-	-	-	-	-	-	-	-	-	-	-	-
SRR1710059	-	-	-	-	-	-	-	-	-	-	-	-	-	-	-	-	-	-	-	-	-
T2870	-	-	-	-	-	-	-	-	-	-	-	-	-	-	-	-	-	-	-	-	-
T1340	-	-	-	-	-	-	-	-	-	-	-	-	-	-	-	-	-	-	-	-	-
SRR8651636	-	-	-	-	-	-	-	-	-	-	-	-	-	-	-	-	-	-	-	-	-
SRR1710060	-	-	-	-	-	-	-	-	-	-	-	-	-	-	-	-	-	-	-	-	-
T1343	-	fabG1_c.-15C>T	-	-	rpsL_p.Lys43Arg	-	-	-	-	-	-	-	-	-	fabG1_c.-15C>T	-	-	-	-	-	-
T2878	-	-	-	-	-	-	-	-	-	-	-	-	-	-	-	-	-	-	-	-	-
SRR1710061	-	-	-	-	-	-	-	-	-	-	-	-	-	-	-	-	-	-	-	-	-
CRR027478	-	-	-	-	-	-	-	-	-	-	-	-	-	-	-	-	-	-	-	-	-
SRR1710063	-	-	-	-	-	-	-	-	-	-	-	-	-	-	-	-	-	-	-	-	-
T2879	-	-	-	-	-	-	-	-	-	-	-	-	-	-	-	-	-	-	-	-	-
T1344	-	-	-	-	-	-	-	-	-	-	-	-	-	-	-	-	-	-	-	-	-
CRR027479	rpoB_p.Ser450Leu	ahpC_c.-48G>A	-	embB_p.Gly406Ala	rrs_n.514A>C	-	-	-	-	-	-	-	-	-	-	-	-	-	-	-	-
SRR1710064	-	-	-	-	-	-	-	-	-	-	-	-	-	-	-	-	-	-	-	-	-
SRR8651638	rpoB_p.Ser450Trp	ahpC_c.-57C>T	-	embB_p.His1002Arg	-	gyrA_p.Ala90Val	gyrA_p.Ala90Val	gyrA_p.Ala90Val	gyrA_p.Ala90Val	gyrA_p.Ala90Val	-	-	-	-	-	-	-	-	-	-	-
SRR1710066	-	-	-	-	-	-	-	-	-	-	-	-	-	-	-	-	-	-	-	-	-
T287	-	-	-	-	-	-	-	-	-	-	-	-	-	-	-	-	-	-	-	-	-
T1345	-	-	-	-	-	-	-	-	-	-	-	-	-	-	-	-	-	-	-	-	-
SRR1710067	-	-	-	-	-	-	-	-	-	-	-	-	-	-	-	-	-	-	-	-	-
T2881	-	-	-	-	-	-	-	-	-	-	-	-	-	-	-	-	-	-	-	-	-
SRR8651640	-	katG_p.Ser315Thr	-	-	-	-	-	-	-	-	-	-	-	-	-	-	-	-	-	-	-
SRR1710068	-	-	-	-	-	-	-	-	-	-	-	-	-	-	-	-	-	-	-	-	-
T1348	-	-	-	-	-	-	-	-	-	-	-	-	-	-	-	-	-	-	-	-	-
SRR1710069	-	-	-	-	-	-	-	-	-	-	-	-	-	-	-	-	-	-	-	-	-
SRR8651642	rpoB_p.Asp435Val	ahpC_c.-81C>T, katG_c.2044_2045insT	-	-	rpsL_p.Lys43Arg	gyrB_p.Asp461His	gyrB_p.Asp461His	gyrB_p.Asp461His	gyrB_p.Asp461His	gyrB_p.Asp461His	-	-	-	-	ethA_c.1299dupG	-	-	-	-	-	-
T2882	-	-	-	-	-	-	-	-	-	-	-	-	-	-	-	-	-	-	-	-	-
SRR1710071	rpoB_p.Ser450Leu	-	-	embB_p.Met306Ile	-	-	-	-	-	-	rrs_n.1401A>G	rrs_n.1401A>G	rrs_n.1401A>G	rrs_n.1401A>G	-	-	-	-	-	-	-
T134	-	-	-	-	-	-	-	-	-	-	-	-	-	-	-	-	-	-	-	-	-
SRR1710072	-	-	-	-	-	-	-	-	-	-	-	-	-	-	-	-	-	-	-	-	-
T2883	-	-	-	-	-	-	-	-	-	-	-	-	-	-	-	-	-	-	-	-	-
T1351	-	-	-	-	-	-	-	-	-	-	-	-	-	-	-	-	-	-	-	-	-
CRR027482	rpoB_p.Ser450Leu, rpoB_p.Thr400Ala	-	-	embB_p.Met306Ile	-	-	-	-	-	-	-	-	-	-	-	-	-	-	-	-	-
SRR1710073	-	-	-	-	-	gyrA_p.Asp94Ala	gyrA_p.Asp94Ala	gyrA_p.Asp94Ala	gyrA_p.Asp94Ala	gyrA_p.Asp94Ala	-	-	-	-	-	-	-	-	-	-	-
CRR027483	rpoB_p.His445Tyr	katG_p.Ser315Asn	-	-	-	-	-	-	-	-	-	-	-	-	-	-	-	-	-	-	-
SRR1710074	-	-	-	-	-	-	-	-	-	-	-	-	-	-	-	-	-	-	-	-	-
T2884	-	-	-	-	-	-	-	-	-	-	-	-	-	-	-	-	-	-	-	-	-
SRR8651644	rpoB_p.Ser450Leu	katG_p.Ser315Thr	-	embB_p.Gln497Lys	rpsL_p.Lys43Arg	gyrA_p.Asp94Asn	gyrA_p.Asp94Asn	gyrA_p.Asp94Asn	gyrA_p.Asp94Asn	gyrA_p.Asp94Asn	-	-	-	-	-	-	-	-	-	-	-
T1353	-	-	-	-	-	-	-	-	-	-	-	-	-	-	-	-	-	-	-	-	-
SRR1710075	-	-	-	-	-	-	-	-	-	-	-	-	-	-	-	-	-	-	-	-	-
CRR027484	rpoB_p.His445Tyr	katG_p.Ser315Asn	-	-	-	-	-	-	-	-	-	-	-	-	-	-	-	-	-	-	-
T2886	-	-	-	-	-	-	-	-	-	-	-	-	-	-	-	-	-	-	-	-	-
T1358	-	-	-	-	-	-	-	-	-	-	-	-	-	-	-	-	-	-	-	-	-
T2889	-	-	-	-	-	-	-	-	-	-	-	-	-	-	-	-	-	-	-	-	-
SRR1710077	-	-	-	-	-	-	-	-	-	-	-	-	-	-	-	-	-	-	-	-	-
CRR027485	rpoB_p.His445Tyr	katG_p.Ser315Asn	-	-	-	-	-	-	-	-	-	-	-	-	-	-	-	-	-	-	-
T1359	-	-	-	-	-	-	-	-	-	-	-	-	-	-	-	-	-	-	-	-	-
SRR1710078	-	-	-	-	-	-	-	-	-	-	-	-	-	-	-	thyA_p.His75Asn	-	-	-	-	-
T2890	-	-	-	-	-	-	-	-	-	-	-	-	-	-	-	-	-	-	-	-	-
T1360	-	-	-	-	-	-	-	-	-	-	-	-	-	-	-	-	-	-	-	-	-
SRR1710080	-	-	-	-	-	-	-	-	-	-	-	-	-	-	-	-	-	-	-	-	-
CRR027486	rpoB_p.Leu452Pro	katG_p.Ser315Thr	-	-	rpsL_p.Lys88Arg	-	-	-	-	-	-	-	-	-	-	-	-	-	-	-	-
T2891	-	-	-	-	-	-	-	-	-	-	-	-	-	-	-	-	-	-	-	-	-
SRR1710082	-	-	-	-	-	-	-	-	-	-	-	-	-	-	-	-	-	-	-	-	-
T1362	-	-	-	-	rpsL_p.Lys43Arg	-	-	-	-	-	-	-	-	-	-	-	-	-	-	-	-
T2892	-	-	-	-	-	-	-	-	-	-	-	-	-	-	-	-	-	-	-	-	-
CRR027487	rpoB_c.1297_1299dupTTC	katG_p.Ser315Thr	-	embB_p.Gly406Asp, embB_p.Met306Ile	rrs_n.517C>T	-	-	-	-	-	-	-	-	-	-	-	-	-	-	-	-
SRR1710083	-	-	-	-	-	-	-	-	-	-	-	-	-	-	-	-	-	-	-	-	-
T1364	rpoB_p.Ser450Leu	-	-	-	-	-	-	-	-	-	-	-	-	-	-	-	-	-	-	-	-
SRR8651648	rpoB_p.Ser450Leu	katG_p.Ser315Thr	-	-	rpsL_p.Lys43Thr, rrs_n.514A>C	gyrA_p.Ser91Pro	gyrA_p.Ser91Pro	gyrA_p.Ser91Pro	gyrA_p.Ser91Pro	gyrA_p.Ser91Pro	-	-	-	-	-	-	-	-	-	-	-
T2893	-	-	-	-	-	-	-	-	-	-	-	-	-	-	-	-	-	-	-	-	-
SRR1710084	-	-	-	-	-	-	-	-	-	-	-	-	-	-	-	-	-	-	-	-	-
T136	-	-	-	-	-	-	-	-	-	-	-	-	-	-	-	-	-	-	-	-	-
T2894	-	-	-	-	-	-	-	-	-	-	-	-	-	-	-	-	-	-	-	-	-
SRR1710085	-	-	-	-	-	-	-	-	-	-	-	-	-	-	-	-	-	-	-	-	-
T1370	-	-	-	-	-	gyrA_p.Ala90Val	gyrA_p.Ala90Val	gyrA_p.Ala90Val	gyrA_p.Ala90Val	gyrA_p.Ala90Val	-	-	-	-	-	-	-	-	-	-	-
SRR1710086	-	-	-	-	-	-	-	-	-	-	-	-	-	-	-	-	-	-	-	-	-
T2895	-	-	-	-	-	-	-	-	-	-	-	-	-	-	-	-	-	-	-	-	-
SRR1710087	-	-	-	-	-	-	-	-	-	-	-	-	-	-	-	-	-	-	-	-	-
T1374	-	-	-	-	-	-	-	-	-	-	-	-	-	-	-	-	-	-	-	-	-
SRR1710088	-	-	-	-	-	-	-	-	-	-	-	-	-	-	-	-	-	-	-	-	-
T2896	-	-	-	-	-	-	-	-	-	-	-	-	-	-	-	-	-	-	-	-	-
SRR1710089	-	-	-	-	-	-	-	-	-	-	-	-	-	-	-	-	-	-	-	-	-
T1376	-	-	-	-	-	-	-	-	-	-	-	-	-	-	-	-	-	-	-	-	-
SRR8651651	-	-	-	-	-	-	-	-	-	-	-	-	-	-	-	-	-	-	-	-	-
SRR1710090	rpoB_p.His445Tyr	-	-	-	-	-	-	-	-	-	-	-	-	-	-	-	-	-	-	-	-
SRR1710091	-	-	-	-	-	-	-	-	-	-	-	-	-	-	-	-	-	-	-	-	-
T2897	-	-	-	-	-	-	-	-	-	-	-	-	-	-	-	-	-	-	-	-	-
SRR1710092	-	-	-	-	-	-	-	-	-	-	-	-	-	-	-	-	-	-	-	-	-
T137	-	-	-	-	-	-	-	-	-	-	-	-	-	-	-	-	-	-	-	-	-
SRR1710093	rpoB_p.Ser450Leu	katG_p.Ser315Thr	-	embB_p.Gln497Arg	-	-	-	-	-	-	-	-	-	-	-	-	-	-	-	-	-
T2898	-	-	-	-	-	-	-	-	-	-	-	-	-	-	-	-	-	-	-	-	-
SRR1710094	-	-	-	-	-	-	-	-	-	-	-	-	-	-	-	-	-	-	-	-	-
T1381	-	-	-	-	-	-	-	-	-	-	-	-	-	-	-	-	-	-	-	-	-
SRR1710095	-	-	-	-	-	-	-	-	-	-	-	-	-	-	-	-	-	-	-	-	-
CRR027494	rpoB_p.Ser450Leu	ahpC_c.-81C>T, katG_c.1749_1750insG	-	embB_p.Asp328Tyr	-	-	-	-	-	-	-	-	-	-	-	-	-	-	-	-	-
T2900	-	-	-	-	-	-	-	-	-	-	-	-	-	-	-	-	-	-	-	-	-
T1383	-	-	-	-	rpsL_p.Lys43Arg	-	-	-	-	-	-	-	-	-	-	-	-	-	-	-	-
T2905	-	-	-	-	-	-	-	-	-	-	-	-	-	-	-	-	-	-	-	-	-
CRR027495	rpoB_p.Ser450Leu	ahpC_c.-81C>T, katG_c.1749_1750insG	-	embB_p.Asp328Tyr	-	-	-	-	-	-	-	-	-	-	-	-	-	-	-	-	-
T2906	-	katG_p.Ser315Thr	-	-	-	-	-	-	-	-	-	-	-	-	-	-	-	-	-	-	-
SRR1710098	-	-	-	-	-	-	-	-	-	-	-	-	-	-	-	-	-	-	-	-	-
CRR027496	rpoB_p.Ser441Leu	ahpC_c.-48G>A, katG_p.Thr324Pro	-	embB_p.Asp1024Asn	-	-	-	-	-	-	-	-	-	-	-	-	-	-	-	-	-
T1387	-	katG_p.Ser315Thr	-	-	rpsL_p.Lys88Arg	-	-	-	-	-	-	-	-	-	-	-	-	-	-	-	-
T2914	-	-	-	-	-	-	-	-	-	-	-	-	-	-	-	-	-	-	-	-	-
SRR1710100	-	-	-	-	-	-	-	-	-	-	-	-	-	-	-	thyA_p.His75Asn	-	-	-	-	-
SRR1710101	-	-	-	-	-	-	-	-	-	-	-	-	-	-	-	thyA_p.His75Asn	-	-	-	-	-
T1389	-	-	-	-	-	-	-	-	-	-	-	-	-	-	-	-	-	-	-	-	-
CRR027497	rpoB_p.His445Tyr	katG_p.Ser315Thr	-	-	rrs_n.906A>G	-	-	-	-	-	-	-	-	-	-	-	-	-	-	-	-
SRR1710102	-	-	-	-	-	-	-	-	-	-	-	-	-	-	-	-	-	-	-	-	-
T2915	-	-	-	-	-	-	-	-	-	-	-	-	-	-	-	-	-	-	-	-	-
CRR027498	rpoB_p.Asp435Val	katG_p.Ser315Thr	-	-	-	-	-	-	-	-	-	-	-	-	-	-	-	-	-	-	-
SRR1710103	-	-	-	-	-	-	-	-	-	-	-	-	-	-	-	-	-	-	-	-	-
T138	-	-	-	-	-	-	-	-	-	-	-	-	-	-	-	thyA_p.His75Asn	-	-	-	-	-
SRR1710104	-	-	-	-	-	-	-	-	-	-	-	-	-	-	-	-	-	-	-	-	-
T2917	-	-	-	-	-	-	-	-	-	-	-	-	-	-	-	-	-	-	-	-	-
SRR8651657	rpoB_p.Ser450Leu	katG_p.Ser315Thr	-	embB_p.Asp354Ala	gid_c.102delG	-	-	-	-	-	-	-	-	-	-	-	-	-	-	-	-
CRR027499	rpoB_p.Asp435Val	katG_p.Ser315Thr	-	-	-	-	-	-	-	-	-	-	-	-	-	-	-	-	-	-	-
SRR1710105	-	-	-	-	-	-	-	-	-	-	-	-	-	-	-	-	-	-	-	-	-
T1390	-	-	-	-	-	-	-	-	-	-	-	-	-	-	-	-	-	-	-	-	-
T2919	-	-	-	-	-	-	-	-	-	-	-	-	-	-	-	-	-	-	-	-	-
SRR1710107	-	-	-	-	-	-	-	-	-	-	-	-	-	-	-	-	-	-	-	-	-
CRR027500	rpoB_p.Ser450Leu, rpoC_p.Asp735Asn	katG_p.Ile317Val, katG_p.Ser315Asn	-	-	rpsL_p.Lys43Arg	-	-	-	-	-	-	-	-	-	-	-	-	-	-	-	-
T1398	-	-	-	-	-	-	-	-	-	-	-	-	-	-	-	-	-	-	-	-	-
T2926	rpoB_p.His445Tyr	-	-	embB_p.Met306Ile	-	gyrA_p.Asp94Gly	gyrA_p.Asp94Gly	gyrA_p.Asp94Gly	gyrA_p.Asp94Gly	gyrA_p.Asp94Gly	-	-	-	-	-	-	-	-	-	-	-
CRR027501	-	-	-	-	-	-	-	-	-	-	-	-	-	-	-	-	-	-	-	-	-
T139	-	-	-	-	-	-	-	-	-	-	-	-	-	-	-	-	-	-	-	-	-
T2927	-	-	-	-	rpsL_p.Lys88Arg	-	-	-	-	-	-	-	-	-	-	-	-	-	-	-	-
SRR1710109	-	-	-	-	-	-	-	-	-	-	-	-	-	-	-	-	-	-	-	-	-
CRR027502	rpoB_p.His445Tyr	katG_p.Ser315Thr	-	-	rrs_n.906A>G	-	-	-	-	-	-	-	-	-	-	-	-	-	-	-	-
T1406	-	-	-	-	-	-	-	-	-	-	-	-	-	-	-	-	-	-	-	-	-
T140	-	-	-	-	rrs_n.517C>T	-	-	-	-	-	-	-	-	-	-	-	-	-	-	-	-
CRR027503	rpoB_c.1294_1299delCAATTC	katG_p.Ser315Thr	-	embB_p.Met306Val	rpsL_p.Lys43Arg	gyrA_p.Asp94Gly	gyrA_p.Asp94Gly	gyrA_p.Asp94Gly	gyrA_p.Asp94Gly	gyrA_p.Asp94Gly	-	-	-	-	-	-	-	-	-	-	-
SRR1710110	-	-	-	-	-	-	-	-	-	-	-	-	-	-	-	-	-	-	-	-	-
T2930	-	-	-	-	-	-	-	-	-	-	-	-	-	-	-	-	-	-	-	-	-
SRR1723409	-	-	-	-	-	-	-	-	-	-	-	-	-	-	-	-	-	-	-	-	-
CRR027504	rpoB_p.His445Tyr	fabG1_c.-15C>T, katG_p.Asp735Ala	-	-	-	-	-	-	-	-	-	-	-	-	fabG1_c.-15C>T	-	-	-	-	-	-
SRR1723410	-	-	-	-	-	-	-	-	-	-	-	-	-	-	-	-	-	-	-	-	-
SRR1723411	rpoB_p.Ser450Trp	katG_p.Ser315Thr	-	-	rpsL_p.Lys43Arg	-	-	-	-	-	-	-	-	-	-	-	-	-	-	-	-
T1412	-	-	-	-	-	-	-	-	-	-	-	-	-	-	-	-	-	-	-	-	-
SRR1723414	rpoB_p.Ser450Leu	katG_p.Ser315Thr	-	-	gid_c.351delG, rrs_n.514A>C	-	-	-	-	-	-	-	-	-	-	-	-	-	-	-	-
T2931	-	-	-	-	-	-	-	-	-	-	-	-	-	-	-	-	-	-	-	-	-
SRR1723415	-	-	-	-	-	-	-	-	-	-	-	-	-	-	-	-	-	-	-	-	-
T1414	-	fabG1_c.-15C>T	-	-	rpsL_p.Lys43Arg	-	-	-	-	-	-	-	-	-	fabG1_c.-15C>T	-	-	-	-	-	-
SRR1710111	rpoB_p.Ser450Leu	katG_p.Ser315Asn	-	embB_p.Met306Ile	-	-	-	-	-	-	-	-	-	-	-	-	-	-	-	-	-
SRR1723416	-	-	-	-	-	-	-	-	-	-	-	-	-	-	-	-	-	-	-	-	-
T2933	-	-	-	-	-	-	-	-	-	-	-	-	-	-	-	-	-	-	-	-	-
CRR027505	rpoB_p.His445Tyr	fabG1_c.-15C>T, katG_p.Asp735Ala	-	-	-	-	-	-	-	-	-	-	-	-	fabG1_c.-15C>T	-	-	-	-	-	-
SRR1723417	-	-	-	-	-	-	-	-	-	-	-	-	-	-	-	-	-	-	-	-	-
SRR1723419	rpoB_p.Ser450Leu	katG_p.Ser315Thr	-	embB_p.Leu74Arg	-	-	-	-	-	-	-	-	-	-	-	-	-	-	-	-	-
T141	-	-	-	-	rrs_n.517C>T	-	-	-	-	-	-	-	-	-	-	-	-	-	-	-	-
SRR1723420	-	katG_p.Ser315Thr	-	-	-	-	-	-	-	-	-	-	-	-	-	-	-	-	-	-	-
SRR1710112	-	-	-	-	rpsL_p.Lys43Arg	-	-	-	-	-	-	-	-	-	-	-	-	-	-	-	-
T2934	-	-	-	-	rpsL_p.Lys43Arg	-	-	-	-	-	-	-	-	-	-	thyA_p.His75Asn	-	-	-	-	-
SRR1723421	-	-	-	-	-	-	-	-	-	-	-	-	-	-	-	-	-	-	-	-	-
CRR027506	-	-	-	-	-	-	-	-	-	-	-	-	-	-	-	-	-	-	-	-	-
T145	-	-	-	-	-	-	-	-	-	-	-	-	-	-	-	-	-	-	-	-	-
SRR1723422	-	-	-	-	gid_p.Trp148*	-	-	-	-	-	-	-	-	-	-	-	-	-	-	-	-
SRR1723423	rpoB_p.Leu452Pro	katG_p.Ser315Thr	-	-	rpsL_p.Lys43Arg	-	-	-	-	-	-	-	-	-	-	-	-	-	-	-	-
T2943	-	-	-	-	-	-	-	-	-	-	-	-	-	-	-	-	-	-	-	-	-
SRR1723424	-	katG_p.Ser315Thr	-	-	gid_c.115delC	-	-	-	-	-	-	-	-	-	-	-	-	-	-	-	-
T146	-	-	-	-	-	-	-	-	-	-	-	-	-	-	-	-	-	-	-	-	-
CRR027507	rpoB_p.Ser450Leu	-	-	-	-	-	-	-	-	-	-	-	-	-	-	-	-	-	-	-	-
SRR1723427	-	katG_p.Ser315Thr	-	-	gid_c.326delG	-	-	-	-	-	-	-	-	-	-	-	-	-	-	-	-
T2944	-	-	-	-	-	gyrA_p.Ala90Val, gyrA_p.Asp94Ala	gyrA_p.Ala90Val, gyrA_p.Asp94Ala	gyrA_p.Ala90Val, gyrA_p.Asp94Ala	gyrA_p.Ala90Val, gyrA_p.Asp94Ala	gyrA_p.Ala90Val, gyrA_p.Asp94Ala	-	-	-	-	-	-	-	-	-	-	-
SRR1723428	-	-	-	-	-	-	-	-	-	-	-	-	-	-	-	-	-	-	-	-	-
SRR1723430	rpoB_p.Ile491Phe	katG_p.Ser315Thr	-	-	rrs_n.514A>C	-	-	-	-	-	-	-	-	-	-	-	-	-	-	-	-
T1473	-	-	-	-	-	-	-	-	-	-	-	-	-	-	-	-	-	-	-	-	-
SRR1723432	-	-	-	-	-	-	-	-	-	-	-	-	-	-	-	-	-	-	-	-	-
T2946	-	-	-	-	-	-	-	-	-	-	-	-	-	-	-	-	-	-	-	-	-
SRR1723434	rpoB_p.His445Tyr	fabG1_c.-15C>T	-	-	gid_c.351dupG	-	-	-	-	-	-	-	-	-	fabG1_c.-15C>T	-	-	-	-	-	-
SRR1723437	rpoB_p.His445Cys	ahpC_c.-54C>T	-	embB_p.Met306Val	-	-	-	-	-	-	-	-	-	-	-	-	-	-	-	-	-
T1474	-	-	-	-	-	-	-	-	-	-	-	-	-	-	-	-	-	-	-	-	-
SRR1723438	-	-	-	-	-	-	-	-	-	-	-	-	-	-	-	-	-	-	-	-	-
SRR1723439	-	-	-	-	gid_c.574_575delGG	-	-	-	-	-	-	-	-	-	-	-	-	-	-	-	-
T2947	-	-	-	-	-	-	-	-	-	-	-	-	-	-	-	-	-	-	-	-	-
SRR1723440	-	-	-	-	-	-	-	-	-	-	-	-	-	-	-	-	-	-	-	-	-
CRR027509	rpoB_p.Ser450Leu	katG_p.Ser315Thr	-	-	rpsL_p.Lys43Arg	-	-	-	-	-	-	-	-	-	-	-	-	-	-	-	-
T1475	-	-	-	-	-	-	-	-	-	-	-	-	-	-	-	-	-	-	-	-	-
CRR027510	rpoB_p.Ser450Leu	katG_p.Ser315Thr	-	embB_p.Met306Ile	rpsL_p.Lys43Arg	-	-	-	-	-	-	-	-	-	-	-	-	-	-	-	-
T2948	-	-	-	-	-	-	-	-	-	-	-	-	-	-	-	-	-	-	-	-	-
SRR1723442	-	katG_p.Gly299Cys	-	-	-	-	-	-	-	-	-	-	-	-	-	-	-	-	-	-	-
SRR1723443	-	katG_p.Gly299Cys	-	-	-	-	-	-	-	-	-	-	-	-	-	-	-	-	-	-	-
T1476	-	-	-	-	-	-	-	-	-	-	-	-	-	-	-	-	-	-	-	-	-
SRR1723444	-	-	-	-	-	-	-	-	-	-	-	-	-	-	-	-	-	-	-	-	-
SRR1723445	-	-	-	-	-	-	-	-	-	-	-	-	-	-	-	-	-	-	-	-	-
T2958	-	-	-	-	-	-	-	-	-	-	-	-	-	-	-	-	-	-	-	-	-
CRR027511	rpoB_p.Ser450Leu	katG_p.Ser315Thr	-	embB_p.Met306Ile	rpsL_p.Lys43Arg	-	-	-	-	-	-	-	-	-	-	-	-	-	-	-	-
SRR1723448	rpoB_p.Ser450Leu	katG_p.Ser315Thr	-	-	rpsL_p.Lys43Arg	-	-	-	-	-	-	-	-	-	-	-	-	-	-	-	-
SRR1723450	rpoB_p.Asp435Gly, rpoB_p.Met434Val	katG_p.Ser315Thr	-	-	rpsL_p.Lys43Arg	-	-	-	-	-	-	-	-	-	-	-	-	-	-	-	-
T1477	-	-	-	-	-	-	-	-	-	-	-	-	-	-	-	-	-	-	-	-	-
SRR1723452	-	katG_p.Ser315Thr	-	-	rrs_n.908A>G	-	-	-	-	-	-	-	-	-	-	-	-	-	-	-	-
T2959	-	-	-	-	-	-	-	-	-	-	-	-	-	-	-	-	-	-	-	-	-
SRR2024883	rpoB_p.His445Tyr, rpoB_p.Leu430Pro	katG_p.Ser315Thr	-	embB_p.Met306Leu	rpsL_p.Lys43Arg	-	-	-	-	-	-	eis_c.-14C>T	eis_c.-14C>T	-	-	-	-	-	-	-	-
CRR027512	rpoB_p.Ser450Leu	-	-	-	-	-	-	-	-	-	-	-	-	-	-	-	-	-	-	-	-
SRR1723455	rpoB_p.Ser450Leu	fabG1_c.-15C>T	-	-	rrs_n.517C>T	gyrA_p.Ala90Val	gyrA_p.Ala90Val	gyrA_p.Ala90Val	gyrA_p.Ala90Val	gyrA_p.Ala90Val	-	-	-	-	ethA_p.Trp116*, fabG1_c.-15C>T	-	-	-	-	-	-
SRR1723456	-	-	-	-	-	-	-	-	-	-	-	-	-	-	-	-	-	-	-	-	-
T1478	-	-	-	-	-	gyrA_p.Ala90Val, gyrA_p.Asp94Ala	gyrA_p.Ala90Val, gyrA_p.Asp94Ala	gyrA_p.Ala90Val, gyrA_p.Asp94Ala	gyrA_p.Ala90Val, gyrA_p.Asp94Ala	gyrA_p.Ala90Val, gyrA_p.Asp94Ala	-	-	-	-	-	-	-	-	-	-	-
SRR1723457	rpoB_p.His445Tyr	katG_p.Ser315Thr	-	-	rpsL_p.Lys43Arg	-	-	-	-	-	-	-	-	-	-	-	-	-	-	-	-
T2960	-	-	-	-	-	-	-	-	-	-	-	-	-	-	-	-	-	-	-	-	-
SRR1723458	rpoB_c.1297_1299dupTTC	katG_p.Ser315Thr	-	embB_p.Gly406Asp, embB_p.Met306Ile	rrs_n.517C>T	gyrA_p.Ala90Val	gyrA_p.Ala90Val	gyrA_p.Ala90Val	gyrA_p.Ala90Val	gyrA_p.Ala90Val	-	-	-	-	-	-	-	-	-	-	-
SRR1723459	rpoB_p.Ser450Leu	fabG1_c.-15C>T, katG_p.Ser315Asn	-	embB_p.Met306Ile	rrs_n.514A>C	gyrA_p.Asp94Gly	gyrA_p.Asp94Gly	gyrA_p.Asp94Gly	gyrA_p.Asp94Gly	gyrA_p.Asp94Gly	-	-	-	-	ethA_c.1125_1126dupCG, fabG1_c.-15C>T	-	-	-	-	-	-
SRR1723460	rpoB_p.Ser441Leu	ahpC_c.-54C>T	-	-	-	-	-	-	-	-	-	-	-	-	-	-	-	-	-	-	-
SRR2024884	rpoB_p.Ser450Leu	katG_p.Ser315Thr	-	-	rpsL_p.Lys43Arg	-	-	-	-	-	-	-	-	-	ethA_p.Tyr408*	-	-	-	-	-	-
T1482	-	-	-	-	-	-	-	-	-	-	-	-	-	-	-	-	-	-	-	-	-
T2962	-	-	-	-	-	-	-	-	-	-	-	-	-	-	-	-	-	-	-	-	-
SRR1723463	-	-	-	-	-	-	-	-	-	-	-	-	-	-	-	-	-	-	-	-	-
T1485	-	-	-	-	-	-	-	-	-	-	-	-	-	-	-	-	-	-	-	-	-
SRR1723465	-	-	-	-	-	-	-	-	-	-	-	-	-	-	-	-	-	-	-	-	-
SRR2024885	rpoB_p.Ser450Leu	katG_p.Ser315Thr	-	-	rpsL_p.Lys43Arg	-	-	-	-	-	-	-	-	-	-	-	-	-	-	-	-
T2963	-	-	-	-	-	-	-	-	-	-	-	-	-	-	-	-	-	-	-	-	-
SRR1723466	-	ahpC_c.-52C>T, katG_p.Gly299Ala	-	-	-	-	-	-	-	-	-	-	-	-	-	-	-	-	-	-	-
SRR1723469	rpoB_p.His445Tyr	-	-	-	-	-	-	-	-	-	-	-	-	-	-	-	-	-	-	-	-
SRR2024886	rpoB_p.Ser450Leu	katG_p.Ser315Thr	-	embA_c.-16C>T	rrs_n.514A>C	-	-	-	-	-	-	-	eis_c.-10G>A	-	-	-	-	-	-	-	-
T1486	-	-	-	-	-	-	-	-	-	-	-	-	-	-	-	-	-	-	-	-	-
SRR1723470	-	-	-	-	-	-	-	-	-	-	-	-	-	-	-	-	-	-	-	-	-
SRR1723471	rpoB_p.Ser450Leu	katG_p.Ser315Thr	-	-	-	-	-	-	-	-	-	-	-	-	-	-	-	-	-	-	-
T2964	-	-	-	-	rpsL_p.Lys43Arg	-	-	-	-	-	-	-	-	-	-	-	-	-	-	-	-
SRR1723472	rpoB_p.Ser450Leu	katG_p.Ser315Thr	-	-	-	-	-	-	-	-	-	-	-	-	-	-	-	-	-	-	-
SRR1723473	rpoB_p.His445Asn, rpoB_p.Ser450Ala	katG_p.Ser315Thr	-	-	-	-	-	-	-	-	-	-	-	-	-	-	-	-	-	-	-
SRR1723474	rpoB_p.His445Asn	katG_p.Ser315Thr	-	-	-	-	-	-	-	-	-	-	-	-	-	-	-	-	-	-	-
T1487	-	-	-	-	-	-	-	-	-	-	-	-	-	-	-	-	-	-	-	-	-
SRR1723475	-	-	-	-	-	-	-	-	-	-	-	-	-	-	-	-	-	-	-	-	-
T2965	-	-	-	-	-	-	-	-	-	-	-	-	-	-	-	-	-	-	-	-	-
SRR1723477	-	-	-	-	-	-	-	-	-	-	-	-	-	-	-	-	-	-	-	-	-
CRR027517	rpoB_p.Ile480Val, rpoB_p.Ile491Phe	-	-	-	-	-	-	-	-	-	-	-	-	-	-	-	-	-	-	-	-
T148	rpoB_p.Ser450Leu, rpoC_p.Gly332Arg	-	-	-	-	-	-	-	-	-	-	-	-	-	-	-	-	-	-	-	-
SRR1723479	rpoB_p.Ser450Leu	katG_p.Ser315Thr	-	embB_p.Met306Ile	rrs_n.517C>T	-	-	-	-	-	-	-	-	-	-	-	-	-	-	-	-
SRR1723481	rpoB_p.Ser450Leu	katG_p.Ser315Thr	-	-	rpsL_p.Lys43Arg	-	-	-	-	-	-	-	-	-	-	-	-	-	-	-	-
T2967	-	-	-	-	-	-	-	-	-	-	-	-	-	-	-	-	-	-	-	-	-
SRR1723485	rpoB_p.Ser441Leu	katG_p.Ser315Thr	-	-	rpsL_p.Lys43Arg	-	-	-	-	-	-	-	-	-	-	-	-	-	-	-	-
T1490	-	-	-	-	-	-	-	-	-	-	-	-	-	-	-	-	-	-	-	-	-
CRR027518	rpoB_p.Ile480Val, rpoB_p.Ile491Phe	-	-	-	-	-	-	-	-	-	-	-	-	-	-	-	-	-	-	-	-
SRR1723486	rpoB_p.Ser450Leu	katG_p.Ser315Thr	-	-	rpsL_p.Lys43Arg	-	-	-	-	-	-	-	-	-	-	-	-	-	-	-	-
SRR1723487	rpoB_p.Ser450Leu	katG_p.Ser315Thr	-	-	rpsL_p.Lys43Arg	-	-	-	-	-	-	-	-	-	-	-	-	-	-	-	-
SRR1723488	rpoB_p.Asp435Gly, rpoB_p.His445Asn	-	-	embB_p.Gly406Ala	rpsL_p.Arg86Pro	-	-	-	-	-	-	-	-	-	-	-	-	-	-	-	-
T2974	-	-	-	-	-	-	-	-	-	-	-	-	-	-	-	-	-	-	-	-	-
SRR1723493	rpoB_p.Leu430Pro	-	-	-	-	-	-	-	-	-	-	-	-	-	-	thyA_p.His75Asn	-	-	-	-	-
T1491	-	-	-	-	-	-	-	-	-	-	-	-	-	-	-	-	-	-	-	-	-
SRR1723494	-	-	-	-	-	-	-	-	-	-	-	-	-	-	-	thyA_p.His75Asn	-	-	-	-	-
CRR027519	rpoB_p.His445Asp	fabG1_c.-15C>T	-	embA_c.-12C>T	-	-	-	-	-	-	-	-	-	-	fabG1_c.-15C>T	-	-	-	-	-	-
T2976	-	-	-	-	-	-	-	-	-	-	-	-	-	-	-	-	-	-	-	-	-
SRR1723496	-	katG_p.Ser315Thr	-	-	rpsL_p.Lys43Arg	-	-	-	-	-	-	-	-	-	-	thyA_p.His75Asn	-	-	-	-	-
T1495	-	-	-	-	-	-	-	-	-	-	-	-	-	-	-	-	-	-	-	-	-
SRR1723497	-	-	-	-	-	-	-	-	-	-	-	-	-	-	-	thyA_p.His75Asn	-	-	-	-	-
T2977	-	-	-	-	-	-	-	-	-	-	-	-	-	-	-	-	-	-	-	-	-
SRR1723498	rpoB_p.Ser450Leu	katG_p.Ser315Thr	-	-	rpsL_p.Lys43Arg	-	-	-	-	-	-	-	-	-	-	thyA_p.His75Asn	-	-	-	-	-
CRR027520	rpoB_p.Ser441Leu	katG_p.Ser315Thr	-	-	rpsL_p.Lys43Arg	-	-	-	-	-	-	-	-	-	-	-	-	-	-	-	-
T1507	-	-	-	-	-	-	-	-	-	-	-	-	-	-	-	-	-	-	-	-	-
SRR1723499	-	katG_p.Ser315Thr	-	-	rpsL_p.Lys43Arg	-	-	-	-	-	-	-	-	-	-	thyA_p.His75Asn	-	-	-	-	-
SRR1723500	rpoB_p.Gln432Pro	katG_p.Ser315Thr	-	-	rpsL_p.Lys43Arg	-	-	-	-	-	-	-	-	-	-	thyA_p.His75Asn	-	-	-	-	-
T2978	-	-	-	-	-	gyrA_p.Ala90Val	gyrA_p.Ala90Val	gyrA_p.Ala90Val	gyrA_p.Ala90Val	gyrA_p.Ala90Val	-	-	-	-	-	-	-	-	-	-	-
CRR027521	rpoB_p.Ser450Leu	katG_p.Ala264Thr	-	-	-	-	-	-	-	-	-	-	-	-	-	-	-	-	-	-	-
SRR1723501	-	-	-	-	-	-	-	-	-	-	-	-	-	-	-	thyA_p.His75Asn	-	-	-	-	-
T1509	-	-	-	-	-	-	-	-	-	-	-	-	-	-	-	-	-	-	-	-	-
SRR1723502	-	-	-	-	-	-	-	-	-	-	-	-	-	-	-	thyA_p.His75Asn	-	-	-	-	-
T2981	-	-	-	-	-	-	-	-	-	-	-	-	-	-	-	-	-	-	-	-	-
SRR2024891	rpoB_p.Ser450Leu	katG_p.Ser315Thr	-	-	rpsL_p.Lys88Arg	-	-	-	-	-	-	-	-	-	-	-	-	-	-	-	-
SRR1723503	-	katG_p.Ser315Thr	-	-	-	-	-	-	-	-	-	-	-	-	-	thyA_p.His75Asn	-	-	-	-	-
SRR1723504	-	-	-	-	-	-	-	-	-	-	-	-	-	-	-	thyA_p.His75Asn	-	-	-	-	-
T1511	-	-	-	-	-	-	-	-	-	-	-	-	-	-	-	-	-	-	-	-	-
SRR1723506	rpoB_p.His445Tyr	-	-	-	rpsL_p.Lys43Arg	-	-	-	-	-	-	-	-	-	-	-	-	-	-	-	-
T2983	-	katG_p.Ser315Thr	-	-	rpsL_p.Lys88Arg	-	-	-	-	-	-	-	-	-	-	-	-	-	-	-	-
SRR1723508	rpoB_p.Asp435Gly, rpoB_p.Leu430Pro	katG_p.Ser315Thr	-	-	rpsL_p.Lys43Arg	-	-	-	-	-	-	-	-	-	-	thyA_p.Trp83Cys, thyX_c.-16C>T	-	-	-	-	-
SRR2024892	rpoB_p.His445Tyr	katG_p.Ser315Thr	-	-	rrs_n.514A>C	-	-	-	-	-	-	-	eis_c.-37G>T	-	-	-	-	-	-	-	-
SRR1723509	-	-	-	-	-	-	-	-	-	-	-	-	-	-	-	-	-	-	-	-	-
T1531	-	-	-	-	-	-	-	-	-	-	-	-	-	-	-	-	-	-	-	-	-
SRR1723510	rpoB_p.Ser450Leu	ahpC_c.-48G>A	-	embB_p.Gly406Ala	rrs_n.514A>C	-	-	-	-	-	-	-	-	-	-	-	-	-	-	-	-
T2984	-	-	-	-	-	-	-	-	-	-	-	-	-	-	-	-	-	-	-	-	-
SRR1723511	-	katG_p.Ser315Thr	-	-	-	-	-	-	-	-	-	-	-	-	-	-	-	-	-	-	-
SRR1723513	rpoB_p.Asp435Val, rpoB_p.Ser431Gly	katG_p.Ser315Thr	-	embB_p.Met306Val	rpsL_p.Lys43Arg	gyrA_p.Asp94Gly	gyrA_p.Asp94Gly	gyrA_p.Asp94Gly	gyrA_p.Asp94Gly	gyrA_p.Asp94Gly	-	-	-	-	-	-	-	-	-	-	-
T1532	-	-	-	-	-	-	-	-	-	-	-	-	-	-	-	-	-	-	-	-	-
T2985	-	-	-	-	-	-	-	-	-	-	-	-	-	-	-	-	-	-	-	-	-
SRR1723517	-	katG_p.Ser315Thr	-	-	-	-	-	-	-	-	-	-	-	-	-	-	-	-	-	-	-
T1533	-	-	-	-	-	-	-	-	-	-	-	-	-	-	-	-	-	-	-	-	-
T2986	-	-	-	-	rpsL_p.Lys43Arg	gyrB_p.Asn499Lys, gyrB_p.Asp461Asn	gyrB_p.Asn499Lys, gyrB_p.Asp461Asn	gyrB_p.Asn499Lys, gyrB_p.Asp461Asn	gyrB_p.Asn499Lys, gyrB_p.Asp461Asn	gyrB_p.Asn499Lys, gyrB_p.Asp461Asn	-	-	-	-	-	-	-	-	-	-	-
SRR1723518	-	-	-	-	-	-	-	-	-	-	-	-	-	-	-	-	-	-	-	-	-
CRR027525	rpoB_p.Ser450Leu	katG_p.Ser315Thr	-	-	rrs_n.908A>G	-	-	-	-	-	-	-	-	-	-	-	-	-	-	-	-
SRR1723519	rpoB_p.Leu430Pro	-	-	-	-	-	-	-	-	-	-	-	-	-	-	-	-	-	-	-	-
T1534	-	-	-	-	-	-	-	-	-	-	-	-	-	-	-	-	-	-	-	-	-
T2987	-	-	-	-	-	-	-	-	-	-	-	-	-	-	-	-	-	-	-	-	-
CRR027526	rpoB_p.Ser450Leu	fabG1_c.-15C>T	-	embB_p.Gln497Arg	rpsL_p.Lys43Arg	gyrA_p.Asp94Ala	gyrA_p.Asp94Ala	gyrA_p.Asp94Ala	gyrA_p.Asp94Ala	gyrA_p.Asp94Ala	rrs_n.1401A>G, rrs_n.1402C>A	rrs_n.1401A>G, rrs_n.1402C>A	rrs_n.1401A>G, rrs_n.1402C>A	rrs_n.1401A>G, rrs_n.1402C>A	fabG1_c.-15C>T	-	-	-	-	-	-
SRR1723521	-	katG_p.Ser315Thr	-	-	-	-	-	-	-	-	-	-	-	-	-	-	-	-	-	-	-
SRR1723522	-	-	-	-	-	-	-	-	-	-	-	-	-	-	-	-	-	-	-	-	-
SRR1723523	rpoB_p.Ile491Phe, rpoB_p.Ser493Leu	katG_p.Ser315Thr	-	-	rpsL_p.Lys43Arg	-	-	-	-	-	-	-	-	-	-	-	-	-	-	-	-
SRR1723524	rpoB_p.Ile491Phe, rpoB_p.Ser493Leu	katG_p.Ser315Thr	-	-	rpsL_p.Lys43Arg	-	-	-	-	-	-	-	-	-	-	-	-	-	-	-	-
T1535	-	-	-	-	-	-	-	-	-	-	-	-	-	-	-	-	-	-	-	-	-
T3000	-	fabG1_c.-15C>T	-	-	-	-	-	-	-	-	-	-	-	-	fabG1_c.-15C>T	-	-	-	-	-	-
SRR1723525	-	-	-	-	-	-	-	-	-	-	-	-	-	-	-	-	-	-	-	-	-
SRR2024895	rpoB_p.Ser450Leu	katG_p.Ser315Thr	-	-	rpsL_p.Lys43Arg	-	-	-	-	-	-	-	-	-	ethA_p.Tyr408*	-	-	-	-	-	-
SRR1723527	-	-	-	-	-	-	-	-	-	-	-	-	-	-	-	-	-	-	-	-	-
CRR027527	rpoB_p.Ser450Leu	fabG1_c.-15C>T	-	embB_p.Gln497Arg	rpsL_p.Lys43Arg	gyrA_p.Asp94Ala	gyrA_p.Asp94Ala	gyrA_p.Asp94Ala	gyrA_p.Asp94Ala	gyrA_p.Asp94Ala	rrs_n.1401A>G, rrs_n.1402C>A, rrs_n.1484G>T	rrs_n.1401A>G, rrs_n.1402C>A, rrs_n.1484G>T	rrs_n.1401A>G, rrs_n.1402C>A, rrs_n.1484G>T	rrs_n.1401A>G, rrs_n.1402C>A, rrs_n.1484G>T	fabG1_c.-15C>T	-	-	-	-	-	-
T1541	-	-	-	-	-	-	-	-	-	-	-	-	-	-	-	-	-	-	-	-	-
T3001	-	-	-	-	-	gyrA_p.Ala90Val	gyrA_p.Ala90Val	gyrA_p.Ala90Val	gyrA_p.Ala90Val	gyrA_p.Ala90Val	-	-	-	-	-	-	-	-	-	-	-
SRR1723528	-	-	-	-	-	-	-	-	-	-	-	-	-	-	-	-	-	-	-	-	-
SRR1723530	-	-	-	-	-	-	-	-	-	-	-	-	-	-	-	-	-	-	-	-	-
SRR1723531	-	-	-	-	-	-	-	-	-	-	-	-	-	-	-	-	-	-	-	-	-
T1543	-	inhA_c.-154G>A	-	-	rpsL_p.Lys43Arg	-	-	-	-	-	-	-	-	-	inhA_c.-154G>A	-	-	-	-	-	-
T3005	-	-	-	-	-	-	-	-	-	-	-	-	-	-	-	-	-	-	-	-	-
SRR1723532	-	katG_p.Ser315Thr	-	-	-	-	-	-	-	-	-	-	-	-	-	-	-	-	-	-	-
SRR1723533	-	-	-	-	-	-	-	-	-	-	-	-	-	-	-	-	-	-	-	-	-
T1544	-	-	-	-	-	-	-	-	-	-	-	-	-	-	-	-	-	-	-	-	-
T3006	-	-	-	-	-	-	-	-	-	-	-	-	-	-	-	-	-	-	-	-	-
SRR1723536	-	katG_p.Ser315Thr	-	-	-	-	-	-	-	-	-	-	-	-	-	-	-	-	-	-	-
CRR027529	rpoB_p.Ser450Leu	katG_p.Ser315Thr	-	embB_p.Met306Ile	rpsL_p.Lys43Arg	-	-	-	-	-	-	-	-	-	-	-	-	-	-	-	-
SRR1723537	-	fabG1_c.-15C>T	-	-	-	gyrA_p.Asp94Ala, gyrB_p.Asp461Asn	gyrA_p.Asp94Ala, gyrB_p.Asp461Asn	gyrA_p.Asp94Ala, gyrB_p.Asp461Asn	gyrA_p.Asp94Ala, gyrB_p.Asp461Asn	gyrA_p.Asp94Ala, gyrB_p.Asp461Asn	-	-	-	-	fabG1_c.-15C>T	-	-	-	-	-	-
SRR1723540	rpoB_p.His445Tyr	katG_p.Ser315Asn	-	-	-	-	-	-	-	-	-	-	-	-	-	-	-	-	-	-	-
T1545	-	-	-	-	-	-	-	-	-	-	-	-	-	-	-	-	-	-	-	-	-
T3007	-	-	-	-	-	-	-	-	-	-	-	-	-	-	-	-	-	-	-	-	-
SRR2024898	rpoB_p.Ser450Leu	katG_p.Ser315Thr	-	-	rpsL_p.Lys43Arg	-	-	-	-	-	-	-	-	-	-	-	-	-	-	-	-
SRR1723541	rpoB_p.His445Tyr	katG_p.Ser315Asn	-	-	-	-	-	-	-	-	-	-	-	-	-	-	-	-	-	-	-
SRR1723544	rpoB_p.Ser450Leu, rpoC_p.Leu527Val	katG_p.Ser315Thr	-	embB_p.Met306Ile	rpsL_p.Lys43Arg	-	-	-	-	-	-	-	-	-	-	-	-	-	-	-	-
SRR1723545	-	-	-	-	-	-	-	-	-	-	-	-	-	-	-	-	-	-	-	-	-
CRR027530	rpoB_p.Ser450Leu	katG_p.Ser315Thr	-	embB_p.Gln497Pro, embB_p.Met306Ile	rpsL_p.Lys43Arg	gyrA_p.Asp94Tyr	gyrA_p.Asp94Tyr	gyrA_p.Asp94Tyr	gyrA_p.Asp94Tyr	gyrA_p.Asp94Tyr	-	-	-	-	-	-	-	-	-	-	-
SRR1723547	-	-	-	-	-	-	-	-	-	-	-	-	-	-	-	-	-	-	-	-	-
SRR1723548	rpoB_p.Ser428Arg	ahpC_c.-48G>A, katG_p.Trp198*	-	-	-	-	-	-	-	-	-	-	-	-	-	-	-	-	-	-	-
T1547	-	-	-	-	-	-	-	-	-	-	-	-	-	-	-	-	-	-	-	-	-
T3008	-	-	-	-	rpsL_p.Lys43Arg	-	-	-	-	-	-	-	-	-	-	-	-	-	-	-	-
SRR1723550	rpoB_p.Ser450Leu	ahpC_c.-48G>A	-	-	rpsL_p.Lys43Arg	-	-	-	-	-	-	-	-	-	ethA_c.34_35delGC	-	-	-	-	-	-
SRR1723551	rpoB_p.Ser450Leu	ahpC_c.-48G>A, katG_c.371delG	-	-	rpsL_p.Lys43Arg	-	-	-	-	-	-	-	-	-	ethA_c.34_35delGC	-	-	-	-	-	-
SRR2024899	rpoB_p.Ile480Val, rpoB_p.Ser450Leu	fabG1_c.-15C>T	-	embB_p.His1002Arg	rpsL_p.Lys43Arg	gyrA_p.Ala90Val	gyrA_p.Ala90Val	gyrA_p.Ala90Val	gyrA_p.Ala90Val	gyrA_p.Ala90Val	rrs_n.1401A>G	rrs_n.1401A>G	rrs_n.1401A>G	rrs_n.1401A>G	fabG1_c.-15C>T	-	-	-	-	-	-
T300	-	-	-	-	-	-	-	-	-	-	-	-	-	-	-	-	-	-	-	-	-
SRR1723553	-	katG_p.Ser315Asn	-	-	-	-	-	-	-	-	-	-	-	-	-	-	-	-	-	-	-
SRR1723554	rpoB_p.His445Arg	katG_p.Ser315Thr	-	-	rpsL_p.Lys43Arg	-	-	-	-	-	-	-	-	-	-	-	-	-	-	-	-
SRR1723555	rpoB_p.Ser450Leu	fabG1_c.-15C>T	-	-	rpsL_p.Lys43Arg	-	-	-	-	-	-	-	-	-	fabG1_c.-15C>T	-	-	-	-	-	-
SRR1723560	-	-	-	-	-	-	-	-	-	-	-	-	-	-	-	-	-	-	-	-	-
SRR1723562	-	-	-	-	-	-	-	-	-	-	-	-	-	-	-	-	-	-	-	-	-
T301	-	-	-	-	-	-	-	-	-	-	-	-	-	-	-	-	-	-	-	-	-
T1552	-	-	-	-	-	-	-	-	-	-	-	-	-	-	-	-	-	-	-	-	-
SRR1723563	-	-	-	-	-	-	-	-	-	-	-	-	-	-	-	-	-	-	-	-	-
SRR2024900	rpoB_p.Ser450Leu	fabG1_c.-15C>T	-	embB_p.His1002Arg	rpsL_p.Lys43Arg	-	-	-	-	-	-	-	-	-	fabG1_c.-15C>T	-	-	-	-	-	-
CRR027532	rpoB_c.1297_1299dupTTC	katG_p.Ser315Thr	-	-	-	-	-	-	-	-	rrs_n.1401A>G	rrs_n.1401A>G	rrs_n.1401A>G	rrs_n.1401A>G	-	-	-	-	-	-	-
SRR1723564	-	katG_p.Ser315Thr	-	-	-	-	-	-	-	-	-	-	-	-	-	-	-	-	-	-	-
SRR1723565	-	-	-	-	-	-	-	-	-	-	-	-	-	-	-	-	-	-	-	-	-
T303	-	-	-	-	-	-	-	-	-	-	-	-	-	-	-	-	-	-	-	-	-
T1553	-	-	-	-	-	gyrA_p.Asp94Gly	gyrA_p.Asp94Gly	gyrA_p.Asp94Gly	gyrA_p.Asp94Gly	gyrA_p.Asp94Gly	-	-	-	-	-	-	-	-	-	-	-
SRR1723569	rpoB_p.Ser450Leu, rpoC_p.Leu527Val	katG_p.Ser315Thr	-	embA_c.-11C>A	rpsL_p.Lys43Arg	-	-	-	-	-	-	-	-	-	-	-	-	-	-	-	-
SRR1723571	rpoB_p.Ser450Leu	fabG1_c.-15C>T	-	-	rpsL_p.Lys43Arg	-	-	-	-	-	-	-	-	-	fabG1_c.-15C>T	-	-	-	-	-	-
CRR027533	rpoB_p.His445Asp	katG_p.Ser315Asn	-	-	rrs_n.514A>C	-	-	-	-	-	-	-	-	-	-	-	-	-	-	-	-
SRR1723572	rpoB_p.Ser450Leu	fabG1_c.-15C>T	-	-	rpsL_p.Lys43Arg	-	-	-	-	-	-	-	-	-	fabG1_c.-15C>T	-	-	-	-	-	-
SRR1723573	rpoB_p.Ser450Leu	ahpC_c.-48G>A, katG_p.Glu588*	-	-	rrs_n.517C>T	-	-	-	-	-	-	-	-	-	-	-	-	-	-	-	-
T305	-	-	-	-	-	-	-	-	-	-	-	-	-	-	-	-	-	-	-	-	-
SRR1723574	rpoB_p.Ser450Leu	ahpC_c.-48G>A, katG_p.Glu588*	-	-	rrs_n.517C>T	-	-	-	-	-	-	-	-	-	-	-	-	-	-	-	-
T1555	-	-	-	-	rpsL_p.Lys43Arg	-	-	-	-	-	-	-	-	-	-	-	-	-	-	-	-
SRR1723575	-	fabG1_c.-15C>T	-	-	-	-	-	-	-	-	-	-	-	-	fabG1_c.-15C>T	-	-	-	-	-	-
SRR1723576	-	-	-	-	-	-	-	-	-	-	-	-	-	-	-	-	-	-	-	-	-
T308	-	-	-	-	-	-	-	-	-	-	-	-	-	-	-	-	-	-	-	-	-
T1564	-	fabG1_c.-15C>T	-	-	-	-	-	-	-	-	-	-	-	-	fabG1_c.-15C>T	-	-	-	-	-	-
SRR1723579	rpoB_p.Ser450Leu	katG_p.Ser315Thr	-	embB_p.Met306Ile	rpsL_p.Lys43Arg	-	-	-	-	-	-	-	-	-	ethA_c.1341delC	-	-	-	-	-	-
SRR1723580	-	-	-	-	-	-	-	-	-	-	-	-	-	-	-	-	-	-	-	-	-
SRR1723581	-	-	-	-	-	-	-	-	-	-	-	-	-	-	-	-	-	-	-	-	-
T310	-	-	-	-	-	gyrA_p.Ser91Pro	gyrA_p.Ser91Pro	gyrA_p.Ser91Pro	gyrA_p.Ser91Pro	gyrA_p.Ser91Pro	-	-	-	-	-	-	-	-	-	-	-
SRR1723583	rpoB_p.Ser450Leu	katG_p.Ser315Thr	-	embB_p.Gly406Ala	rpsL_p.Lys43Arg	-	-	-	-	-	-	-	-	-	-	folC_p.Ser150Gly	-	-	-	-	-
SRR1723584	rpoB_p.Ser450Leu	katG_p.Asn138His	-	-	-	gyrA_p.Asp94Gly	gyrA_p.Asp94Gly	gyrA_p.Asp94Gly	gyrA_p.Asp94Gly	gyrA_p.Asp94Gly	-	-	-	-	-	-	-	-	-	-	-
T1570	-	-	-	-	-	-	-	-	-	-	-	-	-	-	-	thyA_p.His75Asn	-	-	-	-	-
CRR027535	rpoB_p.Asn437Asp, rpoB_p.Asp435Val	katG_p.Ser315Asn	-	embB_p.Met306Val	rpsL_p.Lys88Arg	-	-	-	-	-	-	-	-	-	-	-	-	-	-	-	-
SRR2024904	rpoB_p.His445Tyr	katG_p.Ser315Thr	-	embB_p.Met306Leu	rpsL_p.Lys43Arg	-	-	-	-	-	-	-	-	-	-	-	-	-	-	-	-
CRR027536	rpoB_p.Asp435Gly, rpoB_p.Met434Val	katG_p.Ser315Thr	-	-	rpsL_p.Lys43Arg	-	-	-	-	-	-	-	-	-	-	-	-	-	-	-	-
SRR1723587	rpoB_p.His445Phe	-	-	-	-	-	-	-	-	-	-	-	-	-	-	-	-	-	-	-	-
T312	-	-	-	-	-	-	-	-	-	-	-	-	-	-	-	-	-	-	-	-	-
SRR1723588	rpoB_p.Asp435Val	katG_p.Tyr337Cys	-	-	rpsL_p.Lys88Arg	-	-	-	-	-	-	-	-	-	-	-	-	-	-	-	-
SRR1723589	rpoB_p.Leu452Pro	katG_p.Ser315Thr	-	-	rpsL_p.Lys88Arg	-	-	-	-	-	-	-	-	-	-	-	-	-	-	-	-
T1575	rpoB_p.His445Arg	fabG1_c.-15C>T	-	-	rpsL_p.Lys43Arg	-	-	-	-	-	-	-	-	-	fabG1_c.-15C>T	-	-	-	-	-	-
SRR1723590	rpoB_p.Ser450Leu	-	-	-	rpsL_p.Lys88Gln	-	-	-	-	-	-	-	-	-	-	-	-	-	-	-	-
SRR1723592	rpoB_p.Ser450Leu	-	-	-	-	-	-	-	-	-	-	-	-	-	-	-	-	-	-	-	-
SRR1723593	rpoB_p.Ser450Leu	katG_p.Ser315Thr	-	embB_p.Asp354Ala	rpsL_p.Lys43Arg	-	-	-	-	-	-	-	-	-	-	-	-	-	-	-	-
T313	-	-	-	-	-	-	-	-	-	-	-	-	-	-	-	-	-	-	-	-	-
SRR1723594	rpoB_p.His445Gln, rpoB_p.Leu430Pro	katG_p.Ser315Thr	-	-	rpsL_p.Lys43Arg	-	-	-	-	-	-	-	-	-	-	-	-	-	-	-	-
T1579	-	-	-	-	-	-	-	-	-	-	-	-	-	-	-	-	-	-	-	-	-
SRR1723597	-	-	-	-	-	-	-	-	-	-	-	-	-	-	-	-	-	-	-	-	-
SRR1723598	-	-	-	-	rpsL_p.Lys43Arg	-	-	-	-	-	-	-	-	-	-	-	-	-	-	-	-
T316	-	-	-	-	-	-	-	-	-	-	-	-	-	-	-	-	-	-	-	-	-
CRR027537	rpoB_p.Asp435Gly, rpoB_p.Met434Val	katG_p.Ser315Thr	-	-	rpsL_p.Lys43Arg	-	-	-	-	-	-	-	-	-	-	-	-	-	-	-	-
SRR2024906	rpoB_p.Ser450Leu	katG_p.Ser315Thr	-	-	rpsL_p.Lys43Arg	-	-	-	-	-	-	-	-	-	-	-	-	-	-	-	-
SRR1723599	-	-	-	-	-	-	-	-	-	-	-	-	-	-	-	-	-	-	-	-	-
T1580	-	-	-	-	-	-	-	-	-	-	-	-	-	-	-	-	-	-	-	-	-
SRR1723600	rpoB_p.Ser450Leu	fabG1_c.-15C>T	-	-	rpsL_p.Lys43Arg	-	-	-	-	-	-	-	-	-	fabG1_c.-15C>T	-	-	-	-	-	-
SRR1723601	rpoB_p.Asn437Asp, rpoB_p.Leu430Pro	katG_p.Ser315Thr	-	embB_p.Met306Val	rpsL_p.Lys43Arg	-	-	-	-	-	-	-	-	-	-	-	-	-	-	-	-
T318	-	-	-	-	-	-	-	-	-	-	-	-	-	-	-	-	-	-	-	-	-
SRR1723602	-	-	-	-	-	-	-	-	-	-	-	-	-	-	-	-	-	-	-	-	-
SRR1723604	rpoB_p.His445Tyr	ahpC_c.-52C>T	-	-	-	-	-	-	-	-	-	-	-	-	-	-	-	-	-	-	-
T1581	-	-	-	-	-	-	-	-	-	-	-	-	-	-	-	-	-	-	-	-	-
SRR1723605	rpoB_p.His445Tyr	ahpC_c.-52C>T	-	-	-	-	-	-	-	-	-	-	-	-	-	-	-	-	-	-	-
SRR1723606	-	-	-	-	-	-	-	-	-	-	-	-	-	-	-	-	-	-	-	-	-
SRR2024907	rpoB_p.Asp435Val	katG_p.Ser315Thr	-	embB_p.Met306Val	-	gyrA_p.Asp94Asn	gyrA_p.Asp94Asn	gyrA_p.Asp94Asn	gyrA_p.Asp94Asn	gyrA_p.Asp94Asn	-	-	-	-	-	-	-	-	-	-	-
T324	-	-	-	-	-	-	-	-	-	-	-	-	-	-	-	-	-	-	-	-	-
SRR1723610	rpoB_p.His445Leu	katG_p.Ser315Thr	-	embB_p.Met306Ile	-	gyrA_p.Ala90Val, gyrA_p.Asp94Gly, gyrB_p.Ala504Val, gyrB_p.Arg446Cys	gyrA_p.Ala90Val, gyrA_p.Asp94Gly, gyrB_p.Ala504Val, gyrB_p.Arg446Cys	gyrA_p.Ala90Val, gyrA_p.Asp94Gly, gyrB_p.Ala504Val, gyrB_p.Arg446Cys	gyrA_p.Ala90Val, gyrA_p.Asp94Gly, gyrB_p.Ala504Val, gyrB_p.Arg446Cys	gyrA_p.Ala90Val, gyrA_p.Asp94Gly, gyrB_p.Ala504Val, gyrB_p.Arg446Cys	-	-	-	-	-	-	-	-	-	-	-
SRR1723611	rpoB_p.Ser450Leu	katG_c.702delG	-	-	-	-	-	-	-	-	-	-	-	-	ethA_p.Arg279*	-	-	-	-	-	-
T1585	-	-	-	-	-	-	-	-	-	-	-	-	-	-	-	-	-	-	-	-	-
T325	-	-	-	-	-	gyrA_p.Ala90Val	gyrA_p.Ala90Val	gyrA_p.Ala90Val	gyrA_p.Ala90Val	gyrA_p.Ala90Val	-	-	-	-	-	-	-	-	-	-	-
CRR027539	rpoB_p.Ser450Leu	katG_p.Ser315Thr	-	-	-	-	-	-	-	-	-	-	-	-	-	-	-	-	-	-	-
T1586	-	-	-	-	-	-	-	-	-	-	-	-	-	-	-	-	-	-	-	-	-
SRR1723614	-	katG_p.Ser315Thr	-	-	-	-	-	-	-	-	-	-	-	-	ethA_c.899delA	-	-	-	-	-	-
SRR2024908	rpoB_p.Ser450Leu	katG_p.Ser315Thr	-	embB_p.Met306Val	rpsL_p.Lys43Arg	-	-	-	-	-	-	-	-	-	-	-	-	-	-	-	-
T326	-	-	-	-	-	-	-	-	-	-	-	-	-	-	-	-	-	-	-	-	-
CRR027540	rpoB_p.Asp435Val, rpoB_p.Ser431Gly	katG_p.Ser315Thr	-	embB_p.Met306Val	rpsL_p.Lys43Arg	gyrA_p.Asp94Gly	gyrA_p.Asp94Gly	gyrA_p.Asp94Gly	gyrA_p.Asp94Gly	gyrA_p.Asp94Gly	-	-	-	-	-	-	-	-	-	-	-
T1604	-	-	-	-	-	-	-	-	-	-	-	-	-	-	-	-	-	-	-	-	-
SRR2024909	rpoB_p.His445Tyr	katG_p.Ser315Thr	-	-	rrs_n.514A>C	-	-	-	-	-	-	-	eis_c.-37G>T	-	-	-	-	-	-	-	-
T327	-	-	-	-	-	-	-	-	-	-	-	-	-	-	-	-	-	-	-	-	-
SRR1723615	-	-	-	-	-	-	-	-	-	-	-	-	-	-	-	-	-	-	-	-	-
SRR1723617	-	-	-	-	-	-	-	-	-	-	-	-	-	-	-	-	-	-	-	-	-
T1606	-	-	-	-	-	-	-	-	-	-	-	-	-	-	-	-	-	-	-	-	-
SRR1723618	-	-	-	-	-	-	-	-	-	-	-	-	-	-	-	-	-	-	-	-	-
T329	-	-	-	-	rpsL_p.Lys43Arg	-	-	-	-	-	-	-	-	-	-	thyA_p.His75Asn	-	-	-	-	-
SRR1723620	-	-	-	-	-	-	-	-	-	-	-	-	-	-	-	-	-	-	-	-	-
SRR2024910	rpoB_p.Ser450Leu	fabG1_c.-15C>T	-	embB_p.Met306Val	rpsL_p.Lys43Arg	gyrA_p.Asp94Gly	gyrA_p.Asp94Gly	gyrA_p.Asp94Gly	gyrA_p.Asp94Gly	gyrA_p.Asp94Gly	-	-	-	-	fabG1_c.-15C>T	-	-	-	-	-	-
SRR1723621	rpoB_p.Ile480Val, rpoB_p.Ile491Phe	-	-	-	-	-	-	-	-	-	-	-	-	-	-	-	-	-	-	-	-
SRR1723622	rpoB_p.His445Tyr	katG_p.Ser315Thr	-	-	rpsL_p.Lys43Arg	-	-	-	-	-	-	-	-	-	-	-	-	-	-	-	-
SRR1723623	rpoB_p.Ser450Leu, rpoC_p.Asp735Asn	katG_p.Ile317Val, katG_p.Ser315Asn	-	-	rpsL_p.Lys43Arg	-	-	-	-	-	-	-	-	-	-	-	-	-	-	-	-
T1611	-	-	-	-	-	-	-	-	-	-	-	-	-	-	-	-	-	-	-	-	-
SRR1723624	rpoB_p.Ser450Leu	inhA_p.Ile194Thr	-	embB_p.Met306Val	rpsL_p.Lys43Arg	-	-	-	-	-	-	-	-	-	inhA_p.Ile194Thr	thyX_c.-16C>T	-	-	-	-	-
SRR1723625	rpoB_p.Ser450Leu	inhA_p.Ile194Thr	-	embB_p.Met306Val	rpsL_p.Lys43Arg	-	-	-	-	-	-	-	-	-	inhA_p.Ile194Thr	thyX_c.-16C>T	-	-	-	-	-
CRR027542	rpoB_p.Ser450Leu	katG_p.Ser315Thr	-	-	rpsL_p.Lys43Arg	-	-	-	-	-	-	-	-	-	-	-	-	-	-	-	-
SRR1723626	-	-	-	-	-	-	-	-	-	-	-	-	-	-	-	-	-	-	-	-	-
SRR1723627	rpoB_p.Ser450Leu	katG_p.Met257Thr	-	-	rpsL_p.Lys43Arg	-	-	-	-	-	-	-	-	-	-	-	-	-	-	-	-
T1613	-	-	-	-	-	-	-	-	-	-	-	-	-	-	-	-	-	-	-	-	-
T331	-	-	-	-	-	-	-	-	-	-	-	-	-	-	-	-	-	-	-	-	-
SRR1723628	-	fabG1_c.-15C>T	-	-	-	-	-	-	-	-	-	-	-	-	fabG1_c.-15C>T	-	-	-	-	-	-
SRR1723629	-	-	-	-	-	-	-	-	-	-	-	-	-	-	-	-	-	-	-	-	-
T1614	-	-	-	-	-	-	-	-	-	-	-	-	-	-	-	-	-	-	-	-	-
SRR1723630	rpoB_p.Ser450Leu	fabG1_c.-15C>T	-	-	rpsL_p.Lys43Arg	-	-	-	-	-	-	-	-	-	fabG1_c.-15C>T	-	-	-	-	-	-
SRR2024912	rpoB_p.Ser450Leu	katG_p.Ser315Thr	-	embA_c.-12C>T	rpsL_p.Lys88Arg	gyrA_p.Asp94Asn	gyrA_p.Asp94Asn	gyrA_p.Asp94Asn	gyrA_p.Asp94Asn	gyrA_p.Asp94Asn	-	-	eis_c.-8delC	-	ethA_c.477dupG	folC_p.Glu153Gly	-	-	-	-	-
SRR1723631	-	-	-	-	rpsL_p.Lys43Arg, rpsL_p.Lys88Arg	-	-	-	-	-	-	-	-	-	-	-	-	-	-	-	-
T332	-	-	-	-	rpsL_p.Lys43Arg	-	-	-	-	-	-	-	-	-	-	-	-	-	-	-	-
SRR1723634	rpoB_p.Ser450Leu	-	-	-	-	-	-	-	-	-	-	-	-	-	-	-	-	-	-	-	-
SRR1723635	-	-	-	-	-	-	-	-	-	-	-	-	-	-	-	-	-	-	-	-	-
T1615	-	-	-	-	rrs_n.514A>C	-	-	-	-	-	-	-	-	-	-	-	-	-	-	-	-
SRR1723636	-	-	-	-	-	-	-	-	-	-	-	-	-	-	-	-	-	-	-	-	-
T334	-	-	-	-	-	-	-	-	-	-	-	-	-	-	-	-	-	-	-	-	-
SRR1723637	-	-	-	-	-	-	-	-	-	-	-	-	-	-	-	-	-	-	-	-	-
SRR2024913	rpoB_p.Ser450Leu	katG_p.Ser315Thr	-	-	rpsL_p.Lys43Arg	-	-	-	-	-	-	-	-	-	-	-	-	-	-	-	-
SRR1723638	rpoB_p.Ser450Leu, rpoC_p.Gly332Arg	fabG1_c.-15C>T, inhA_p.Ile194Thr, katG_p.Trp191Arg	-	embB_p.Gln497Arg	rpsL_p.Lys43Arg	gyrA_p.Asp94Gly	gyrA_p.Asp94Gly	gyrA_p.Asp94Gly	gyrA_p.Asp94Gly	gyrA_p.Asp94Gly	rrs_n.1401A>G	rrs_n.1401A>G	rrs_n.1401A>G	rrs_n.1401A>G	fabG1_c.-15C>T, inhA_p.Ile194Thr	-	-	-	-	-	-
CRR027544	-	katG_p.Ser315Thr	-	embB_p.Asp354Ala	rpsL_p.Lys43Arg	-	-	-	-	-	-	-	-	-	-	-	-	-	-	-	-
T1617	-	-	-	-	-	-	-	-	-	-	-	-	-	-	-	-	-	-	-	-	-
T335	-	-	-	-	-	-	-	-	-	-	-	-	-	-	-	-	-	-	-	-	-
SRR1723643	-	fabG1_c.-15C>T	-	-	-	-	-	-	-	-	-	-	-	-	fabG1_c.-15C>T	-	-	-	-	-	-
SRR1723644	rpoB_p.His445Arg	katG_p.Ser315Thr	-	embB_p.Met306Val	gid_p.Gln125*	-	-	-	-	-	-	-	-	-	-	-	-	-	-	-	-
T1619	rpoB_p.Asp435Val	katG_p.Arg249Cys, katG_p.Gly234Glu	-	-	-	gyrA_p.Asp94Gly	gyrA_p.Asp94Gly	gyrA_p.Asp94Gly	gyrA_p.Asp94Gly	gyrA_p.Asp94Gly	-	-	-	-	-	-	-	-	-	-	-
SRR1723645	rpoB_p.Ala286Val, rpoB_p.Ser450Leu	fabG1_c.-8T>C, inhA_p.Ser94Ala	-	embB_p.Gly406Ala	rpsL_p.Lys43Arg	-	-	-	-	-	rrs_n.1401A>G	rrs_n.1401A>G	rrs_n.1401A>G	rrs_n.1401A>G	fabG1_c.-8T>C, inhA_p.Ser94Ala	-	-	-	-	-	-
T337	-	-	-	-	-	-	-	-	-	-	-	-	-	-	-	-	-	-	-	-	-
CRR027546	rpoB_p.His445Leu	katG_p.Ser315Thr	-	embB_p.Met306Ile	-	gyrA_p.Ala90Val, gyrA_p.Asp94Gly, gyrB_p.Ala504Val, gyrB_p.Arg446Cys, gyrB_p.Asn499Lys	gyrA_p.Ala90Val, gyrA_p.Asp94Gly, gyrB_p.Ala504Val, gyrB_p.Arg446Cys, gyrB_p.Asn499Lys	gyrA_p.Ala90Val, gyrA_p.Asp94Gly, gyrB_p.Ala504Val, gyrB_p.Arg446Cys, gyrB_p.Asn499Lys	gyrA_p.Ala90Val, gyrA_p.Asp94Gly, gyrB_p.Ala504Val, gyrB_p.Arg446Cys, gyrB_p.Asn499Lys	gyrA_p.Ala90Val, gyrA_p.Asp94Gly, gyrB_p.Ala504Val, gyrB_p.Arg446Cys, gyrB_p.Asn499Lys	-	-	-	-	-	-	-	-	-	-	-
SRR1723648	-	-	-	-	-	-	-	-	-	-	-	-	-	-	-	-	-	-	-	-	-
SRR1723649	-	-	-	-	-	-	-	-	-	-	-	-	-	-	-	-	-	-	-	-	-
T161	-	-	-	-	-	-	-	-	-	-	-	-	-	-	-	-	-	-	-	-	-
T338	-	-	-	-	-	-	-	-	-	-	-	-	-	-	-	-	-	-	-	-	-
SRR1723650	-	fabG1_c.-15C>T	-	-	-	-	-	-	-	-	-	-	-	-	fabG1_c.-15C>T	-	-	-	-	-	-
SRR1723651	rpoB_p.His445Tyr	ahpC_c.-81C>T	-	embB_p.Gln497Arg	-	-	-	-	-	-	-	-	-	-	-	-	-	-	-	-	-
SRR1723652	rpoB_p.His445Tyr	katG_p.Ser315Thr	-	-	rpsL_p.Lys43Arg	-	-	-	-	-	-	-	-	-	-	-	-	-	-	-	-
T1622	-	-	-	-	-	-	-	-	-	-	-	-	-	-	-	-	-	-	-	-	-
T339	-	-	-	-	-	-	-	-	-	-	-	-	-	-	-	-	-	-	-	-	-
SRR1723653	-	-	-	-	-	-	-	-	-	-	-	-	-	-	-	-	-	-	-	-	-
SRR2024916	rpoB_p.His445Gln, rpoB_p.Leu430Pro	katG_p.Ser315Thr	-	embB_p.Gly406Ala	rpsL_p.Lys43Arg	-	-	-	-	-	-	-	-	-	-	-	-	-	-	-	-
SRR1723654	rpoB_p.Ser450Leu, rpoC_p.Gly332Arg	-	-	-	-	-	-	-	-	-	-	-	-	-	-	-	-	-	-	-	-
SRR1723655	rpoB_p.Ser450Leu	katG_p.Ser315Thr	-	-	rpsL_p.Lys43Arg	-	-	-	-	-	-	-	-	-	-	-	-	-	-	-	-
T1625	-	-	-	-	-	-	-	-	-	-	-	-	-	-	-	-	-	-	-	-	-
SRR1723656	-	-	-	-	-	-	-	-	-	-	-	-	-	-	-	-	-	-	-	-	-
SRR1723657	-	-	-	-	-	-	-	-	-	-	-	-	-	-	-	-	-	-	-	-	-
SRR1723658	rpoB_p.Ser450Leu	ahpC_c.-52C>T	-	-	rpsL_p.Lys43Arg	-	-	-	-	-	-	-	-	-	-	-	-	-	-	-	-
SRR1723659	rpoB_p.Ser450Leu	ahpC_c.-48G>A	-	-	rpsL_p.Lys43Arg	-	-	-	-	-	-	-	-	-	-	-	-	-	-	-	-
SRR1723660	rpoB_p.Ser450Leu	katG_p.Ser315Thr	-	embA_c.-16C>T	rpsL_p.Lys43Arg	-	-	-	-	-	-	-	-	-	-	-	-	-	-	-	-
SRR1723661	rpoB_p.Ser450Leu	katG_p.Ser315Thr	-	embB_p.Met306Ile	rpsL_p.Lys43Arg	-	-	-	-	-	-	-	-	-	-	-	-	-	-	-	-
T1626	-	-	-	-	-	-	-	-	-	-	-	-	-	-	-	-	-	-	-	-	-
T341	rpoB_p.Ser450Leu	katG_p.Ser315Thr	-	embB_p.Met306Val	-	-	-	-	-	-	-	-	-	-	-	-	-	-	-	-	-
SRR1723662	rpoB_p.His445Phe	ahpC_c.-54C>T	-	-	-	-	-	-	-	-	-	-	-	-	-	-	-	-	-	-	-
SRR1723664	rpoB_p.Ser450Leu	katG_p.Ser315Thr	-	-	rpsL_p.Lys43Arg	-	-	-	-	-	-	-	-	-	-	-	-	-	-	-	-
SRR1723665	-	-	-	-	-	-	-	-	-	-	-	-	-	-	-	-	-	-	-	-	-
T1628	rpoB_p.Asp435Val	katG_p.Arg249Cys, katG_p.Gly234Glu	-	-	-	gyrA_p.Asp94Gly	gyrA_p.Asp94Gly	gyrA_p.Asp94Gly	gyrA_p.Asp94Gly	gyrA_p.Asp94Gly	-	-	-	-	-	-	-	-	-	-	-
SRR1723666	-	fabG1_c.-15C>T	-	-	-	-	-	-	-	-	-	-	-	-	fabG1_c.-15C>T	-	-	-	-	-	-
T343	-	-	-	-	-	-	-	-	-	-	-	-	-	-	-	-	-	-	-	-	-
SRR1723667	rpoB_p.Val170Phe	katG_p.Ser315Thr	-	embB_p.Met306Ile	-	-	-	-	-	-	-	-	-	-	-	-	-	-	-	-	-
CRR027550	rpoB_p.His445Tyr	katG_p.Ser315Thr	-	-	-	-	-	-	-	-	-	-	-	-	-	-	-	-	-	-	-
T162	-	-	-	-	-	-	-	-	-	-	-	-	-	-	-	-	-	-	-	-	-
T344	-	-	-	-	-	-	-	-	-	-	-	-	-	-	-	-	-	-	-	-	-
SRR2024919	rpoB_p.Ser450Leu, rpoC_p.Asp485Asn	katG_p.Ser315Thr	-	embB_p.Gly406Cys	rpsL_p.Lys43Arg	-	-	-	-	-	-	-	-	-	-	-	-	-	-	-	-
SRR1723671	rpoB_p.Ser450Leu, rpoC_p.Ile491Thr	ahpC_c.-52C>T	-	embB_p.Met306Val	-	-	-	-	-	-	-	-	-	-	-	-	-	-	-	-	-
SRR1723672	rpoB_p.His445Asn, rpoB_p.Leu452Pro	ahpC_c.-81C>T, katG_p.Leu378Pro	-	-	rpsL_p.Lys88Arg	-	-	-	-	-	-	-	-	-	-	-	-	-	-	-	-
T1630	-	-	-	-	-	-	-	-	-	-	-	-	-	-	-	-	-	-	-	-	-
T345	-	-	-	-	-	gyrA_p.Asp94Gly	gyrA_p.Asp94Gly	gyrA_p.Asp94Gly	gyrA_p.Asp94Gly	gyrA_p.Asp94Gly	-	-	-	-	-	-	-	-	-	-	-
SRR1723677	rpoB_p.Ser450Leu	fabG1_c.-15C>T	-	embB_p.Gln497Arg	rpsL_p.Lys43Arg	gyrA_p.Asp94Ala	gyrA_p.Asp94Ala	gyrA_p.Asp94Ala	gyrA_p.Asp94Ala	gyrA_p.Asp94Ala	rrs_n.1401A>G	rrs_n.1401A>G	rrs_n.1401A>G	rrs_n.1401A>G	fabG1_c.-15C>T	-	-	-	-	-	-
SRR1723679	rpoB_p.His445Asp	katG_p.Ser315Asn	-	-	rrs_n.514A>C	-	-	-	-	-	-	-	-	-	-	-	-	-	-	-	-
SRR1723681	rpoB_p.Ser450Leu	katG_p.Ser315Asn	-	embB_p.Met306Val	-	-	-	-	-	-	-	-	-	-	-	-	-	-	-	-	-
SRR2024920	rpoB_p.His445Tyr	katG_p.Ser315Thr	-	-	rrs_n.514A>C	-	-	-	-	-	-	-	eis_c.-37G>T	-	-	-	-	-	-	-	-
SRR1723682	rpoB_p.Ser450Leu	-	-	-	-	-	-	-	-	-	-	-	-	-	-	-	-	-	-	-	-
T1634	-	-	-	-	-	-	-	-	-	-	-	-	-	-	-	-	-	-	-	-	-
SRR1723683	rpoB_p.His445Asp	fabG1_c.-15C>T, katG_p.Ser315Thr	-	embB_p.Met306Val	rpsL_p.Lys43Arg	-	-	-	-	-	-	-	-	-	fabG1_c.-15C>T	folC_p.Glu153Gly	-	-	-	-	-
T347	-	-	-	-	-	-	-	-	-	-	-	-	-	-	-	-	-	-	-	-	-
SRR1723684	rpoB_p.His445Asp	fabG1_c.-15C>T, katG_p.Ser315Thr	-	embB_p.Met306Val	rpsL_p.Lys43Arg	gyrA_p.Asp94Asn, gyrB_p.Arg446His	gyrA_p.Asp94Asn, gyrB_p.Arg446His	gyrA_p.Asp94Asn, gyrB_p.Arg446His	gyrA_p.Asp94Asn, gyrB_p.Arg446His	gyrA_p.Asp94Asn, gyrB_p.Arg446His	-	-	-	-	ethA_c.752dupG, fabG1_c.-15C>T	folC_p.Glu153Gly	-	-	-	-	-
SRR1723685	rpoB_p.His445Asp	fabG1_c.-15C>T, katG_p.Ser315Thr	-	embB_p.Met306Val	rpsL_p.Lys43Arg	gyrA_p.Asp94Asn, gyrB_p.Arg446His	gyrA_p.Asp94Asn, gyrB_p.Arg446His	gyrA_p.Asp94Asn, gyrB_p.Arg446His	gyrA_p.Asp94Asn, gyrB_p.Arg446His	gyrA_p.Asp94Asn, gyrB_p.Arg446His	-	-	-	-	ethA_c.752dupG, fabG1_c.-15C>T	folC_p.Glu153Gly	-	-	-	-	-
SRR1723686	rpoB_p.His445Asp	fabG1_c.-15C>T, katG_p.Ser315Thr	-	embB_p.Met306Val	rpsL_p.Lys43Arg	-	-	-	-	-	-	-	-	-	fabG1_c.-15C>T	folC_p.Glu153Gly	-	-	-	-	-
SRR1723687	rpoB_p.His445Asp	fabG1_c.-15C>T, katG_p.Ser315Thr	-	embB_p.Met306Val	rpsL_p.Lys43Arg	gyrA_p.Asp94Asn	gyrA_p.Asp94Asn	gyrA_p.Asp94Asn	gyrA_p.Asp94Asn	gyrA_p.Asp94Asn	-	-	-	-	fabG1_c.-15C>T	folC_p.Glu153Gly	-	-	-	-	-
SRR1723688	rpoB_p.His445Asp	fabG1_c.-15C>T, katG_p.Ser315Thr	-	embB_p.Met306Val	rpsL_p.Lys43Arg	gyrA_p.Asp94Asn, gyrB_p.Arg446His	gyrA_p.Asp94Asn, gyrB_p.Arg446His	gyrA_p.Asp94Asn, gyrB_p.Arg446His	gyrA_p.Asp94Asn, gyrB_p.Arg446His	gyrA_p.Asp94Asn, gyrB_p.Arg446His	-	-	-	-	ethA_c.752dupG, fabG1_c.-15C>T	folC_p.Glu153Gly	-	-	-	-	-
T1636	-	-	-	-	-	-	-	-	-	-	-	-	-	-	-	-	-	-	-	-	-
T348	-	-	-	-	-	-	-	-	-	-	-	-	-	-	-	-	-	-	-	-	-
SRR1723690	-	-	-	-	-	-	-	-	-	-	-	-	-	-	-	-	-	-	-	-	-
T163	-	-	-	-	gid_c.102delG	-	-	-	-	-	-	-	-	-	-	-	-	-	-	-	-
T349	-	-	-	-	-	-	-	-	-	-	-	-	-	-	-	-	-	-	-	-	-
SRR1723697	-	-	-	-	-	-	-	-	-	-	-	-	-	-	-	-	-	-	-	-	-
T1640	rpoB_p.Asp435Val	katG_p.Arg249Cys	-	-	-	gyrA_p.Asp94Gly	gyrA_p.Asp94Gly	gyrA_p.Asp94Gly	gyrA_p.Asp94Gly	gyrA_p.Asp94Gly	-	-	-	-	-	-	-	-	-	-	-
SRR1723700	-	-	-	-	-	-	-	-	-	-	-	-	-	-	-	-	-	-	-	-	-
T350	-	-	-	-	-	-	-	-	-	-	-	-	-	-	-	-	-	-	-	-	-
SRR1723701	rpoB_p.His445Arg	ahpC_c.-52C>T, fabG1_c.-8T>C	-	embB_p.Met306Val	rrs_n.514A>C	gyrA_p.Ala90Val	gyrA_p.Ala90Val	gyrA_p.Ala90Val	gyrA_p.Ala90Val	gyrA_p.Ala90Val	rrs_n.1401A>G	rrs_n.1401A>G	rrs_n.1401A>G	rrs_n.1401A>G	fabG1_c.-8T>C	-	-	-	-	-	-
SRR1723702	-	-	-	-	-	-	-	-	-	-	-	-	-	-	-	-	-	-	-	-	-
SRR1723703	-	-	-	-	-	-	-	-	-	-	-	-	-	-	-	-	-	-	-	-	-
T1642	rpoB_p.Asp435Val	katG_p.Arg249Cys, katG_p.Gly234Glu	-	-	-	gyrA_p.Asp94Gly	gyrA_p.Asp94Gly	gyrA_p.Asp94Gly	gyrA_p.Asp94Gly	gyrA_p.Asp94Gly	-	-	-	-	-	-	-	-	-	-	-
T351	rpoB_p.Ser450Leu	-	-	-	-	-	-	-	-	-	-	-	-	-	-	-	-	-	-	-	-
SRR1723704	-	-	-	-	rpsL_p.Lys88Arg	-	-	-	-	-	-	-	-	-	-	-	-	-	-	-	-
SRR1723709	-	-	-	-	-	-	-	-	-	-	-	-	-	-	-	-	-	-	-	-	-
SRR1723710	rpoB_p.His445Tyr	katG_p.Ser315Thr	-	-	rpsL_p.Lys43Arg	-	-	-	-	-	-	-	-	-	-	-	-	-	-	-	-
T1644	-	-	-	-	-	gyrB_p.Asp461Asn	gyrB_p.Asp461Asn	gyrB_p.Asp461Asn	gyrB_p.Asp461Asn	gyrB_p.Asp461Asn	-	-	-	-	-	-	-	-	-	-	-
SRR1723711	rpoB_p.Leu452Pro, rpoB_p.Ser450Leu	katG_p.Ser315Thr	-	embA_c.-12C>T	rrs_n.514A>C	-	-	-	-	-	-	-	-	-	-	-	-	-	-	-	-
T353	-	-	-	-	-	-	-	-	-	-	-	-	-	-	-	-	-	-	-	-	-
SRR1723712	rpoB_p.Leu452Pro, rpoB_p.Ser450Leu	katG_p.Ser315Thr	-	embA_c.-12C>T	rrs_n.514A>C	-	-	-	-	-	-	-	-	-	-	-	-	-	-	-	-
SRR2024923	rpoB_p.Asp435Val	katG_p.Ser315Thr	-	embB_p.Met306Val	-	gyrA_p.Asp94Asn	gyrA_p.Asp94Asn	gyrA_p.Asp94Asn	gyrA_p.Asp94Asn	gyrA_p.Asp94Asn	-	-	-	-	-	-	-	-	-	-	-
CRR027555	rpoB_p.Val170Phe	-	-	-	-	-	-	-	-	-	-	-	-	-	-	-	-	-	-	-	-
SRR1723713	-	-	-	-	-	-	-	-	-	-	-	-	-	-	-	-	-	-	-	-	-
SRR1723714	rpoB_p.Ser450Leu	ahpC_c.-52C>T	-	embB_p.Met306Ile	rpsL_p.Lys88Arg, rrs_n.517C>T	-	-	-	-	-	-	-	-	-	-	-	-	-	-	-	-
T1645	-	-	-	-	-	-	-	-	-	-	-	-	-	-	-	-	-	-	-	-	-
T355	-	-	-	-	-	-	-	-	-	-	-	-	-	-	-	-	-	-	-	-	-
SRR1723715	-	-	-	-	-	-	-	-	-	-	-	-	-	-	-	-	-	-	-	-	-
CRR027556	rpoB_p.Ser450Leu	ahpC_c.-57C>T, katG_c.306delT	-	embB_p.Met306Ile	rpsL_p.Lys88Arg, rrs_n.517C>T, rrs_n.906A>G	-	-	-	-	-	-	-	-	-	ethA_c.1415_1427delAGATCGACGACGA	-	-	-	-	-	-
SRR2024924	rpoB_p.Ser450Leu	katG_p.Ser315Thr	-	-	rpsL_p.Lys88Arg	-	-	-	-	-	-	-	-	-	-	-	-	-	-	-	-
SRR1723716	-	-	-	-	-	-	-	-	-	-	-	-	-	-	-	-	-	-	-	-	-
T1647	-	-	-	-	-	-	-	-	-	-	-	-	-	-	-	-	-	-	-	-	-
T356	rpoB_p.Ser450Leu	fabG1_c.-15C>T	-	embB_p.Met306Ile	-	gyrB_p.Ser447Phe	gyrB_p.Ser447Phe	gyrB_p.Ser447Phe	gyrB_p.Ser447Phe	gyrB_p.Ser447Phe	rrs_n.1401A>G	rrs_n.1401A>G	rrs_n.1401A>G	rrs_n.1401A>G	fabG1_c.-15C>T	-	-	-	-	-	-
SRR1723720	-	-	-	-	-	-	-	-	-	-	-	-	-	-	-	-	-	-	-	-	-
SRR1723721	rpoB_p.Ser450Leu	katG_p.Ser315Thr	-	-	rpsL_p.Lys43Arg	-	-	-	-	-	-	-	-	-	-	-	-	-	-	-	-
CRR027557	rpoB_p.His445Tyr	ahpC_c.-52C>T	-	-	rpsL_p.Lys43Arg	-	-	-	-	-	-	-	-	-	-	-	-	-	-	-	-
SRR1723722	rpoB_p.His445Asn, rpoB_p.Leu452Pro	-	-	-	-	gyrA_p.Asp94Gly	gyrA_p.Asp94Gly	gyrA_p.Asp94Gly	gyrA_p.Asp94Gly	gyrA_p.Asp94Gly	rrs_n.1401A>G	rrs_n.1401A>G	rrs_n.1401A>G	rrs_n.1401A>G	-	-	-	-	-	-	-
SRR1723723	rpoB_p.His445Asn, rpoB_p.Leu452Pro	-	-	-	-	gyrA_p.Asp94Gly	gyrA_p.Asp94Gly	gyrA_p.Asp94Gly	gyrA_p.Asp94Gly	gyrA_p.Asp94Gly	rrs_n.1401A>G	rrs_n.1401A>G	rrs_n.1401A>G	rrs_n.1401A>G	-	-	-	-	-	-	-
T164	-	-	-	-	rrs_n.517C>T	-	-	-	-	-	-	-	-	-	-	-	-	-	-	-	-
SRR1723724	-	-	-	-	-	-	-	-	-	-	-	-	-	-	-	-	-	-	-	-	-
SRR1723725	-	-	-	-	-	-	-	-	-	-	-	-	-	-	-	-	-	-	-	-	-
CRR027558	rpoB_c.1312_1314delAAC	-	-	-	rpsL_p.Lys43Arg	-	-	-	-	-	-	-	-	-	-	-	-	-	-	-	-
T361	-	-	-	-	-	-	-	-	-	-	-	-	-	-	-	-	-	-	-	-	-
T1655	-	-	-	-	-	gyrA_p.Asp94Ala	gyrA_p.Asp94Ala	gyrA_p.Asp94Ala	gyrA_p.Asp94Ala	gyrA_p.Asp94Ala	-	-	-	-	-	-	-	-	-	-	-
SRR1723726	-	fabG1_c.-15C>T	-	-	-	-	-	-	-	-	-	-	-	-	fabG1_c.-15C>T	-	-	-	-	-	-
SRR1723729	-	katG_p.Ala264Thr	-	-	-	-	-	-	-	-	-	-	-	-	-	-	-	-	-	-	-
SRR1723731	-	katG_p.Ser315Thr	-	-	rpsL_p.Lys43Arg	-	-	-	-	-	-	-	-	-	-	-	-	-	-	-	-
T363	-	-	-	-	-	-	-	-	-	-	-	-	-	-	-	-	-	-	-	-	-
T1659	-	-	-	-	-	-	-	-	-	-	-	-	-	-	-	-	-	-	-	-	-
SRR1723732	-	-	-	-	-	-	-	-	-	-	-	-	-	-	-	-	-	-	-	-	-
SRR1723733	-	katG_p.Ser315Thr	-	-	-	-	-	-	-	-	-	-	-	-	-	-	-	-	-	-	-
SRR1723735	rpoB_p.Ser450Leu	katG_p.Ser315Thr	-	embB_p.Met306Ile	rpsL_p.Lys43Arg	gyrA_p.Asp94Tyr	gyrA_p.Asp94Tyr	gyrA_p.Asp94Tyr	gyrA_p.Asp94Tyr	gyrA_p.Asp94Tyr	-	-	-	-	-	-	-	-	-	-	-
T364	-	-	-	-	-	-	-	-	-	-	-	-	-	-	-	-	-	-	-	-	-
T1663	-	katG_p.Ser315Thr	-	-	rrs_n.514A>C	-	-	-	-	-	-	-	-	-	-	-	-	-	-	-	-
SRR1723737	-	-	-	-	-	-	-	-	-	-	-	-	-	-	-	-	-	-	-	-	-
T366	-	-	-	-	-	-	-	-	-	-	-	-	-	-	-	-	-	-	-	-	-
T1665	-	-	-	-	-	-	-	-	-	-	-	-	-	-	-	-	-	-	-	-	-
CRR027561	rpoB_p.Ser450Leu	-	-	embB_p.Met306Val	-	-	-	-	-	-	-	-	-	-	-	-	-	-	-	-	-
SRR1723740	-	-	-	-	-	-	-	-	-	-	-	-	-	-	-	-	-	-	-	-	-
SRR2024928	rpoB_p.Ser450Leu	katG_p.Ser315Thr	-	-	rpsL_p.Lys43Arg	-	-	-	-	-	-	-	-	-	ethA_p.Tyr408*	-	-	-	-	-	-
SRR1723741	-	-	-	-	-	-	-	-	-	-	-	-	-	-	-	-	-	-	-	-	-
T368	-	-	-	-	-	-	-	-	-	-	-	-	-	-	-	-	-	-	-	-	-
SRR1723742	-	-	-	-	-	-	-	-	-	-	-	-	-	-	-	-	-	-	-	-	-
T1666	-	-	-	-	-	-	-	-	-	-	-	-	-	-	-	-	-	-	-	-	-
SRR1723743	-	katG_p.Ser302Arg	-	-	-	-	-	-	-	-	-	-	-	-	-	-	-	-	-	-	-
CRR027562	rpoB_p.His445Asp	katG_p.Ser315Asn	-	embB_p.Met306Val	rpsL_p.Lys43Arg	-	-	-	-	-	-	-	-	-	-	-	-	-	-	-	-
SRR1723746	rpoB_p.Leu430Pro	katG_p.Ser315Thr	-	-	rpsL_p.Lys43Arg	-	-	-	-	-	-	-	-	-	-	-	-	-	-	-	-
T369	-	-	-	-	-	-	-	-	-	-	-	-	-	-	-	-	-	-	-	-	-
SRR2024929	rpoB_p.His445Asn, rpoC_p.Leu527Val	katG_p.Ser315Thr	-	-	rpsL_p.Lys43Arg	gyrA_p.Asp94Asn	gyrA_p.Asp94Asn	gyrA_p.Asp94Asn	gyrA_p.Asp94Asn	gyrA_p.Asp94Asn	-	-	-	-	-	-	-	-	-	-	-
SRR1723751	rpoB_p.Ser450Leu	katG_p.Ser315Thr	-	embB_p.Asp328Tyr	-	gyrA_p.Ala90Val	gyrA_p.Ala90Val	gyrA_p.Ala90Val	gyrA_p.Ala90Val	gyrA_p.Ala90Val	-	-	-	-	-	-	-	-	-	-	-
T1667	-	-	-	-	-	-	-	-	-	-	-	-	-	-	-	-	-	-	-	-	-
CRR027563	-	katG_p.Ser315Asn	-	-	-	-	-	-	-	-	-	-	-	-	-	-	-	-	-	-	-
SRR1723753	-	fabG1_c.-15C>T	-	-	-	-	-	-	-	-	-	-	-	-	fabG1_c.-15C>T	folC_p.Ile43Thr	-	-	-	-	-
SRR2024930	rpoB_p.His445Asn	katG_p.Ser315Thr	-	embB_p.Asp354Ala	rpsL_p.Lys43Arg	-	-	-	-	-	-	-	-	-	-	-	-	-	-	-	-
T370	-	-	-	-	-	-	-	-	-	-	-	-	-	-	-	-	-	-	-	-	-
T1668	-	-	-	-	-	gyrA_p.Ala90Val	gyrA_p.Ala90Val	gyrA_p.Ala90Val	gyrA_p.Ala90Val	gyrA_p.Ala90Val	-	-	-	-	-	-	-	-	-	-	-
SRR1723754	-	katG_p.Ser315Thr	-	-	-	-	-	-	-	-	-	-	-	-	-	-	-	-	-	-	-
SRR1723755	-	-	-	-	-	-	-	-	-	-	-	-	-	-	-	-	-	-	-	-	-
SRR1723756	-	-	-	-	-	-	-	-	-	-	-	-	-	-	-	-	-	-	-	-	-
SRR1723757	rpoB_p.Ser450Trp	ahpC_c.-54C>T, katG_p.Thr308Pro	-	-	-	-	-	-	-	-	-	-	-	-	-	-	-	-	-	-	-
T371	-	-	-	-	-	-	-	-	-	-	-	-	-	-	-	-	-	-	-	-	-
SRR1723761	rpoB_p.Ser450Leu	katG_p.Ser315Thr	-	embB_p.Met306Val	rpsL_p.Lys43Arg	gyrA_p.Asp94Gly	gyrA_p.Asp94Gly	gyrA_p.Asp94Gly	gyrA_p.Asp94Gly	gyrA_p.Asp94Gly	-	-	-	-	ethA_p.Trp240*	-	-	-	-	-	-
T166	-	-	-	-	-	-	-	-	-	-	-	-	-	-	-	-	-	-	-	-	-
SRR1723762	-	katG_p.Ser315Thr	-	embB_p.Met306Val	rpsL_p.Lys43Arg	gyrA_p.Asp94Gly	gyrA_p.Asp94Gly	gyrA_p.Asp94Gly	gyrA_p.Asp94Gly	gyrA_p.Asp94Gly	-	-	-	-	ethA_p.Trp240*	-	-	-	-	-	-
SRR1723764	rpoB_p.Ser450Leu	katG_p.Ser315Thr	-	-	rpsL_p.Lys43Arg	-	-	-	-	-	-	-	-	-	-	-	-	-	-	-	-
SRR1723765	-	-	-	-	-	-	-	-	-	-	-	-	-	-	-	-	-	-	-	-	-
T372	-	-	-	-	-	-	-	-	-	-	-	-	-	-	-	-	-	-	-	-	-
SRR1723766	-	-	-	-	-	-	-	-	-	-	-	-	-	-	-	-	-	-	-	-	-
CRR027565	rpoB_p.Leu452Pro	ahpC_c.-52C>T, katG_c.371delG	-	embA_c.-12C>T, embB_p.Gln497Arg	-	-	-	-	-	-	-	-	-	-	-	-	-	-	-	-	-
SRR1723767	-	-	-	-	-	-	-	-	-	-	-	-	-	-	-	-	-	-	-	-	-
T1678	-	-	-	-	-	-	-	-	-	-	-	-	-	-	-	-	-	-	-	-	-
CRR027566	rpoB_p.Ser450Leu, rpoC_p.Ile491Thr	ahpC_c.-52C>T	-	embB_p.Met306Val	rpsL_p.Lys43Arg	-	-	-	-	-	-	-	-	-	-	-	-	-	-	-	-
SRR1723768	rpoB_p.Ser450Leu	fabG1_c.-15C>T	-	embB_p.Met306Val	rpsL_p.Lys43Arg	-	-	-	-	-	-	-	-	-	fabG1_c.-15C>T	-	-	-	-	-	-
SRR1723771	rpoB_p.Ser450Leu	katG_p.Ser315Thr	-	-	rpsL_p.Lys43Arg	-	-	-	-	-	-	-	-	-	-	-	-	-	-	-	-
T373	-	-	-	-	-	-	-	-	-	-	-	-	-	-	-	-	-	-	-	-	-
SRR2024932	rpoB_p.Leu452Pro	katG_p.Ser315Thr	-	-	rpsL_p.Lys43Arg	-	-	-	-	-	-	-	-	-	-	-	-	-	-	-	-
SRR1723772	-	-	-	-	-	-	-	-	-	-	-	-	-	-	-	-	-	-	-	-	-
T1679	-	-	-	-	-	-	-	-	-	-	-	-	-	-	-	-	-	-	-	-	-
SRR1723773	-	-	-	-	-	-	-	-	-	-	-	-	-	-	-	-	-	-	-	-	-
SRR1723774	-	-	-	-	-	-	-	-	-	-	-	-	-	-	-	-	-	-	-	-	-
T374	-	-	-	-	-	-	-	-	-	-	-	-	-	-	-	-	-	-	-	-	-
CRR027568	rpoB_p.His445Tyr	katG_c.464_473delACGGCAAGAA	-	embB_p.Asp354Ala	-	-	-	-	-	-	-	-	-	-	-	-	-	-	-	-	-
SRR1723775	-	katG_p.Ser315Thr	-	-	-	-	-	-	-	-	-	-	-	-	-	-	-	-	-	-	-
T167	-	-	-	-	-	-	-	-	-	-	-	-	-	-	-	-	-	-	-	-	-
SRR2024933	rpoB_p.Ser450Leu	katG_p.Ser315Thr	-	-	-	-	-	-	-	-	-	-	-	-	-	-	-	-	-	-	-
SRR1723778	rpoB_p.His445Asp	katG_p.Asn138His	-	embB_p.Gly406Ser	-	-	-	-	-	-	-	-	-	-	-	-	-	-	-	-	-
SRR1723779	-	-	-	-	rpsL_p.Lys43Arg	gyrA_p.Asp94Gly	gyrA_p.Asp94Gly	gyrA_p.Asp94Gly	gyrA_p.Asp94Gly	gyrA_p.Asp94Gly	-	-	-	-	-	-	-	-	-	-	-
T376	-	katG_p.Ser315Thr	-	-	-	-	-	-	-	-	-	-	-	-	-	-	-	-	-	-	-
SRR1723780	-	-	-	-	rpsL_p.Lys43Arg	-	-	-	-	-	-	-	-	-	-	-	-	-	-	-	-
T1686	-	-	-	-	-	-	-	-	-	-	-	-	-	-	-	-	-	-	-	-	-
SRR1723781	-	-	-	-	-	-	-	-	-	-	-	-	-	-	-	-	-	-	-	-	-
T377	-	fabG1_c.-15C>T, katG_c.-7G>A	-	-	rpsL_p.Lys43Arg	-	-	-	-	-	-	-	-	-	fabG1_c.-15C>T	-	-	-	-	-	-
SRR1723782	-	inhA_c.-154G>A	-	-	-	-	-	-	-	-	-	-	-	-	inhA_c.-154G>A	-	-	-	-	-	-
T168	-	-	-	-	-	-	-	-	-	-	-	-	-	-	-	-	-	-	-	-	-
SRR1723784	-	-	-	-	-	-	-	-	-	-	-	-	-	-	-	-	-	-	-	-	-
SRR1723786	rpoB_p.Ser450Leu	fabG1_c.-15C>T	-	embB_p.Met306Val	rpsL_p.Lys88Arg	gyrA_p.Asp94Gly	gyrA_p.Asp94Gly	gyrA_p.Asp94Gly	gyrA_p.Asp94Gly	gyrA_p.Asp94Gly	-	-	-	-	fabG1_c.-15C>T	-	-	-	-	-	-
T378	-	fabG1_c.-15C>T	-	-	rpsL_p.Lys43Arg	-	-	-	-	-	-	-	-	-	fabG1_c.-15C>T	-	-	-	-	-	-
SRR2024935	rpoB_p.Ser450Leu	katG_p.Ser315Thr	-	-	rrs_n.517C>T	-	-	-	-	-	-	-	-	-	ethA_c.140delT	-	-	-	-	-	-
SRR1723787	-	-	-	-	-	-	-	-	-	-	-	-	-	-	-	-	-	-	-	-	-
T1690	-	-	-	-	-	-	-	-	-	-	-	-	-	-	-	-	-	-	-	-	-
SRR1723788	-	-	-	-	-	-	-	-	-	-	-	-	-	-	-	-	-	-	-	-	-
T379	-	-	-	-	-	-	-	-	-	-	-	-	-	-	-	-	-	-	-	-	-
SRR1723790	-	-	-	-	-	-	-	-	-	-	-	-	-	-	-	-	-	-	-	-	-
SRR2024936	rpoB_p.Ser450Leu	katG_p.Ser315Thr	-	-	rpsL_p.Lys43Arg	-	-	-	-	-	-	-	-	-	ethA_p.Tyr408*	-	-	-	-	-	-
T1692	-	-	-	-	-	-	-	-	-	-	-	-	-	-	-	-	-	-	-	-	-
SRR1723791	-	-	-	-	-	-	-	-	-	-	-	-	-	-	-	-	-	-	-	-	-
T380	-	-	-	-	-	-	-	-	-	-	-	-	-	-	-	-	-	-	-	-	-
CRR027572	rpoB_p.Ser450Leu	fabG1_c.-15C>T	-	embB_p.Met306Ile	rpsL_p.Lys43Arg	-	-	-	-	-	-	-	-	-	fabG1_c.-15C>T	-	-	-	-	-	-
SRR1723793	rpoB_p.His445Tyr	ahpC_c.-52C>T, katG_p.Asn138Ser	-	-	-	-	-	-	-	-	-	-	-	-	-	-	-	-	-	-	-
SRR1723794	-	-	-	-	-	-	-	-	-	-	-	-	-	-	-	-	-	-	-	-	-
T1693	-	-	-	-	-	-	-	-	-	-	-	-	-	-	-	-	-	-	-	-	-
SRR1723796	-	-	-	-	-	-	-	-	-	-	-	-	-	-	-	-	-	-	-	-	-
T381	-	-	-	-	-	-	-	-	-	-	-	-	-	-	-	thyA_p.His75Asn	-	-	-	-	-
SRR1723797	-	-	-	-	-	-	-	-	-	-	-	-	-	-	-	-	-	-	-	-	-
T1694	-	-	-	-	-	-	-	-	-	-	-	-	-	-	-	-	-	-	-	-	-
SRR1723799	-	-	-	-	-	-	-	-	-	-	-	-	-	-	-	-	-	-	-	-	-
T383	-	-	-	-	-	-	-	-	-	-	-	-	-	-	-	-	-	-	-	-	-
SRR1723800	-	fabG1_c.-15C>T	-	-	-	-	-	-	-	-	-	-	-	-	fabG1_c.-15C>T	-	-	-	-	-	-
T1698	-	-	-	-	-	-	-	-	-	-	-	-	-	-	-	-	-	-	-	-	-
SRR1723801	-	-	-	-	-	-	-	-	-	-	-	-	-	-	-	-	-	-	-	-	-
T384	-	-	-	-	-	-	-	-	-	-	-	-	-	-	-	-	-	-	-	-	-
CRR027574	-	-	-	-	-	-	-	-	-	-	-	-	-	-	-	-	-	-	-	-	-
T1704	-	-	-	-	-	-	-	-	-	-	-	-	-	-	-	-	-	-	-	-	-
T385	-	-	-	-	-	-	-	-	-	-	-	-	-	-	-	-	-	-	-	-	-
SRR1723802	-	-	-	-	-	-	-	-	-	-	-	-	-	-	-	-	-	-	-	-	-
T1707	-	-	-	-	-	-	-	-	-	-	-	-	-	-	-	-	-	-	-	-	-
SRR1723805	rpoB_p.Ser450Leu	katG_p.Ser315Thr	-	-	rrs_n.514A>C	-	-	-	-	-	-	-	-	-	-	-	-	-	-	-	-
SRR2024940	rpoB_p.Ser450Leu	katG_p.Ser315Thr	-	embB_p.Gly406Cys	rpsL_p.Lys43Arg	-	-	-	-	-	-	-	-	-	-	-	-	-	-	-	-
SRR1723806	rpoB_p.Asp435Val	ahpC_c.-54C>T, ahpC_c.-81C>T	-	-	rpsL_p.Lys43Arg	-	-	-	-	-	-	-	-	-	-	-	-	-	-	-	-
T388	-	-	-	-	-	-	-	-	-	-	-	-	-	-	-	-	-	-	-	-	-
SRR1723807	rpoB_p.Asp435Tyr	katG_p.Ser315Thr	-	-	-	-	-	-	-	-	-	-	-	-	ethA_c.1034delA, ethA_c.1290delC	-	-	-	-	-	-
CRR027576	-	-	-	-	-	-	-	-	-	-	-	-	-	-	-	-	-	-	-	-	-
T1708	-	katG_p.Ser315Thr	-	-	rpsL_p.Lys43Arg	-	-	-	-	-	-	-	-	-	-	-	-	-	-	-	-
SRR1723810	rpoB_p.Ser450Leu	katG_p.Ser315Thr	-	embB_p.Met306Ile	rpsL_p.Lys43Arg	-	-	-	-	-	-	-	-	-	-	-	-	-	-	-	-
T389	-	-	-	-	-	-	-	-	-	-	-	-	-	-	-	-	-	-	-	-	-
T1715	-	-	-	-	-	-	-	-	-	-	-	-	-	-	-	-	-	-	-	-	-
CRR027577	rpoB_p.Ser450Leu	katG_p.Ser315Thr	-	embB_p.Asp328Tyr	-	gyrA_p.Ala90Val	gyrA_p.Ala90Val	gyrA_p.Ala90Val	gyrA_p.Ala90Val	gyrA_p.Ala90Val	-	-	-	-	-	-	-	-	-	-	-
SRR1723817	-	-	-	-	-	-	-	-	-	-	-	-	-	-	-	-	-	-	-	-	-
T390	-	-	-	-	-	-	-	-	-	-	-	-	-	-	-	-	-	-	-	-	-
SRR1723818	-	katG_p.Ser315Thr	-	-	-	-	-	-	-	-	-	-	-	-	-	-	-	-	-	-	-
SRR1723819	-	-	-	-	-	-	-	-	-	-	-	-	-	-	-	-	-	-	-	-	-
T1717	-	-	-	-	-	-	-	-	-	-	-	-	-	-	-	-	-	-	-	-	-
T392	rpoB_p.His445Asp	-	-	-	-	-	-	-	-	-	-	-	-	-	-	-	-	-	-	-	-
CRR027578	rpoB_p.His445Leu	-	-	embB_p.Met306Val	rpsL_p.Lys43Arg	-	-	-	-	-	-	-	-	-	-	-	-	-	-	-	-
SRR1723820	-	-	-	-	-	-	-	-	-	-	-	-	-	-	-	-	-	-	-	-	-
SRR2024943	rpoB_p.Ser450Leu	katG_p.Ser315Thr	-	embA_c.-12C>T	rpsL_p.Lys88Arg	gyrA_p.Asp94Asn	gyrA_p.Asp94Asn	gyrA_p.Asp94Asn	gyrA_p.Asp94Asn	gyrA_p.Asp94Asn	-	-	eis_c.-8delC	-	ethA_c.477dupG	folC_p.Glu153Gly	-	-	-	-	-
SRR1723821	-	-	-	-	-	-	-	-	-	-	-	-	-	-	-	-	-	-	-	-	-
SRR1723822	rpoB_p.Val170Phe	-	-	-	-	-	-	-	-	-	-	-	-	-	-	-	-	-	-	-	-
T1720	-	-	-	-	-	-	-	-	-	-	-	-	-	-	-	-	-	-	-	-	-
T393	-	-	-	-	-	-	-	-	-	-	-	-	-	-	-	-	-	-	-	-	-
SRR1723823	-	-	-	-	-	-	-	-	-	-	-	-	-	-	-	-	-	-	-	-	-
SRR1723824	-	katG_p.Ser315Thr	-	-	-	-	-	-	-	-	-	-	-	-	-	-	-	-	-	-	-
T1724	-	-	-	-	-	-	-	-	-	-	-	-	-	-	-	-	-	-	-	-	-
T394	-	-	-	-	-	-	-	-	-	-	-	-	-	-	-	-	-	-	-	-	-
SRR1723825	-	katG_p.Ser315Thr	-	-	-	-	-	-	-	-	-	-	-	-	-	-	-	-	-	-	-
SRR1723827	-	fabG1_c.-8T>G, katG_p.Ser315Thr	-	embB_p.Asp354Ala	rpsL_p.Lys43Arg	-	-	-	-	-	-	-	-	-	-	-	-	-	-	-	-
T1726	-	katG_p.Ser315Thr	-	-	-	-	-	-	-	-	-	-	-	-	-	-	-	-	-	-	-
T395	-	-	-	-	-	-	-	-	-	-	-	-	-	-	-	-	-	-	-	-	-
SRR1723830	-	-	-	-	-	-	-	-	-	-	-	-	-	-	-	-	-	-	-	-	-
SRR2024945	rpoB_p.His445Tyr	katG_p.Ser315Thr	-	-	-	-	-	-	-	-	-	-	-	-	-	-	-	-	-	-	-
SRR1723831	-	katG_p.Ser315Thr	-	-	-	-	-	-	-	-	-	-	-	-	-	-	-	-	-	-	-
T172	-	-	-	-	-	-	-	-	-	-	-	-	-	-	-	-	-	-	-	-	-
T398	-	-	-	-	-	gyrA_p.Asp94His	gyrA_p.Asp94His	gyrA_p.Asp94His	gyrA_p.Asp94His	gyrA_p.Asp94His	-	-	-	-	-	-	-	-	-	-	-
SRR1723833	-	-	-	-	-	-	-	-	-	-	-	-	-	-	-	-	-	-	-	-	-
SRR1723834	rpoB_p.His445Asp	fabG1_c.-15C>T	-	embA_c.-12C>T	-	-	-	-	-	-	-	-	-	-	fabG1_c.-15C>T	-	-	-	-	-	-
SRR2024946	rpoB_p.Gln432Pro	fabG1_c.-15C>T	-	embB_p.Met306Val	rpsL_p.Lys43Arg	-	-	-	-	-	-	-	-	-	fabG1_c.-15C>T	-	-	-	-	-	-
SRR1723836	-	-	-	-	-	-	-	-	-	-	-	-	-	-	-	-	-	-	-	-	-
T1734	rpoB_p.Ser450Leu	katG_p.Ser315Thr	-	embA_c.-12C>T, embB_p.Met1000Arg	rpsL_p.Lys88Arg	-	-	-	-	-	-	-	-	-	-	-	-	-	-	-	-
CRR027582	rpoB_p.Asp435Asn, rpoB_p.Gln432Lys	-	-	-	-	-	-	-	-	-	-	-	-	-	-	-	-	-	-	-	-
T399	-	-	-	-	-	-	-	-	-	-	-	-	-	-	-	-	-	-	-	-	-
SRR1723837	-	-	-	-	-	-	-	-	-	-	-	-	-	-	-	-	-	-	-	-	-
SRR1723839	-	-	-	-	-	-	-	-	-	-	-	-	-	-	-	-	-	-	-	-	-
SRR1723840	rpoB_c.1296_1304delATTCATGGA	katG_p.Trp191Arg	-	embB_p.Asp354Ala	rpsL_p.Lys43Arg	-	-	-	-	-	-	-	-	-	-	-	-	-	-	-	-
T1741	-	fabG1_c.-15C>T	-	-	-	-	-	-	-	-	-	-	-	-	fabG1_c.-15C>T	-	-	-	-	-	-
T400	-	-	-	-	-	-	-	-	-	-	-	-	-	-	-	-	-	-	-	-	-
SRR1723841	rpoB_p.Ser450Leu	fabG1_c.-15C>T, katG_p.Ala106Val	-	-	rpsL_p.Lys43Arg	-	-	-	-	-	-	-	-	-	fabG1_c.-15C>T	-	-	-	-	-	-
CRR027583	rpoB_p.Ser450Leu	katG_p.Ser315Thr	-	embB_p.Met306Ile	rpsL_p.Lys43Arg	-	-	-	-	-	-	-	-	-	ethA_c.1341delC	-	-	-	-	-	-
SRR2024948	rpoB_p.Ser450Leu	katG_p.Ser315Thr	-	embB_p.Gly406Cys	rpsL_p.Lys43Arg	-	-	-	-	-	-	-	-	-	-	-	-	-	-	-	-
T403	-	-	-	-	-	-	-	-	-	-	-	-	-	-	-	-	-	-	-	-	-
T1743	-	-	-	-	-	-	-	-	-	-	-	-	-	-	-	-	-	-	-	-	-
SRR1723848	rpoB_p.His445Arg	katG_p.Ser315Thr	-	embB_p.Gln497Pro	rpsL_p.Lys43Arg	gyrA_p.Asp94Gly	gyrA_p.Asp94Gly	gyrA_p.Asp94Gly	gyrA_p.Asp94Gly	gyrA_p.Asp94Gly	rrs_n.1401A>G	rrs_n.1401A>G	rrs_n.1401A>G	rrs_n.1401A>G	-	-	-	-	-	-	-
CRR027584	rpoB_p.Asp435Val	ahpC_c.-54C>T, ahpC_c.-81C>T	-	-	rpsL_p.Lys43Arg	-	-	-	-	-	-	-	-	-	-	-	-	-	-	-	-
SRR1723849	-	-	-	-	-	-	-	-	-	-	-	-	-	-	-	-	-	-	-	-	-
SRR1723850	-	-	-	-	-	-	-	-	-	-	-	-	-	-	-	-	-	-	-	-	-
T405	-	-	-	-	-	-	-	-	-	-	-	-	-	-	-	-	-	-	-	-	-
T1744	-	-	-	-	-	-	-	-	-	-	-	-	-	-	-	-	-	-	-	-	-
SRR2024950	rpoB_p.His445Tyr	katG_p.Ser315Thr	-	-	-	-	-	-	-	-	-	-	-	-	-	-	-	-	-	-	-
CRR027585	rpoB_p.His445Tyr	fabG1_c.-15C>T	-	-	rpsL_p.Lys43Arg	-	-	-	-	-	-	-	-	-	fabG1_c.-15C>T	-	-	-	-	-	-
T406	-	-	-	-	-	-	-	-	-	-	-	-	-	-	-	-	-	-	-	-	-
T1746	-	-	-	-	-	-	-	-	-	-	-	-	-	-	-	-	-	-	-	-	-
SRR1723852	rpoB_p.Leu430Pro, rpoB_p.Pro454His	fabG1_c.-15C>T	-	-	-	-	-	-	-	-	-	-	-	-	fabG1_c.-15C>T	-	-	-	-	-	-
SRR1723853	rpoB_p.Ser450Leu	katG_p.Ser315Thr	-	-	rpsL_p.Lys43Arg	-	-	-	-	-	-	-	-	-	-	-	-	-	-	-	-
SRR1723854	rpoB_p.Ser450Leu	katG_p.Ser315Thr	-	-	rpsL_p.Lys43Arg	-	-	-	-	-	-	-	-	-	-	-	-	-	-	-	-
T407	-	-	-	-	rpsL_p.Lys43Arg	gyrA_p.Asp94Asn	gyrA_p.Asp94Asn	gyrA_p.Asp94Asn	gyrA_p.Asp94Asn	gyrA_p.Asp94Asn	-	-	-	-	-	-	-	-	-	-	-
SRR1723856	-	-	-	-	-	-	-	-	-	-	-	-	-	-	-	-	-	-	-	-	-
T174	-	-	-	-	-	-	-	-	-	-	-	-	-	-	-	-	-	-	-	-	-
CRR027586	rpoB_p.Ser441Leu, rpoB_p.Ser450Trp	-	-	-	-	-	-	-	-	-	-	-	-	-	-	-	-	-	-	-	-
SRR1723858	-	-	-	-	-	-	-	-	-	-	-	-	-	-	-	-	-	-	-	-	-
T409	-	-	-	-	-	-	-	-	-	-	-	-	-	-	-	-	-	-	-	-	-
T1750	-	-	-	-	-	-	-	-	-	-	-	-	-	-	-	-	-	-	-	-	-
SRR1723859	-	katG_p.Ala109Val, katG_p.Met176Ile	-	-	-	-	-	-	-	-	-	-	-	-	-	-	-	-	-	-	-
SRR1723860	-	-	-	-	-	-	-	-	-	-	-	-	-	-	-	-	-	-	-	-	-
CRR027587	rpoB_p.Ser450Leu	katG_p.Ser315Thr	-	embB_p.Met306Val	gid_c.102delG, rpsL_p.Lys43Arg	-	-	-	-	-	-	-	-	-	-	-	-	-	-	-	-
SRR1723861	-	-	-	-	-	-	-	-	-	-	-	-	-	-	-	-	-	-	-	-	-
SRR2024953	rpoB_p.Ser450Leu, rpoC_p.Gly332Arg	katG_p.Ser315Thr	-	-	rpsL_p.Lys43Arg	-	-	-	-	-	-	-	-	-	-	-	-	-	-	-	-
T410	-	-	-	-	-	-	-	-	-	-	-	-	-	-	-	-	-	-	-	-	-
SRR1723865	rpoB_p.Ser450Leu	ahpC_c.-54C>T	-	embB_p.Met306Val	-	gyrA_p.Ser91Pro	gyrA_p.Ser91Pro	gyrA_p.Ser91Pro	gyrA_p.Ser91Pro	gyrA_p.Ser91Pro	-	-	-	-	-	-	-	-	-	-	-
T1753	-	-	-	-	-	-	-	-	-	-	-	-	-	-	-	-	-	-	-	-	-
SRR1723866	-	-	-	-	-	-	-	-	-	-	-	-	-	-	-	-	-	-	-	-	-
T411	-	-	-	-	-	-	-	-	-	-	-	-	-	-	-	-	-	-	-	-	-
CRR027589	rpoB_p.Ser450Leu	ahpC_c.-52C>T, katG_c.1974_*667del	-	-	rpsL_p.Lys43Arg	-	-	-	-	-	-	-	-	-	-	-	-	-	-	-	-
SRR1723873	-	katG_p.Ser315Thr	-	embB_p.Gln497Arg	rpsL_p.Lys88Arg	gyrA_p.Ala90Val	gyrA_p.Ala90Val	gyrA_p.Ala90Val	gyrA_p.Ala90Val	gyrA_p.Ala90Val	-	-	-	-	-	-	-	-	-	-	-
SRR1723874	-	-	-	-	-	-	-	-	-	-	-	-	-	-	-	-	-	-	-	-	-
SRR1723875	-	-	-	-	-	-	-	-	-	-	-	-	-	-	-	-	-	-	-	-	-
SRR1723876	rpoB_p.Ser450Leu	-	-	-	-	-	-	-	-	-	-	-	-	-	-	-	-	-	-	-	-
T1759	-	inhA_c.-154G>A	-	-	rpsL_p.Lys43Arg	-	-	-	-	-	-	-	-	-	inhA_c.-154G>A	-	-	-	-	-	-
CRR027590	-	-	-	-	-	-	-	-	-	-	-	-	-	-	-	-	-	-	-	-	-
SRR1723879	-	fabG1_c.-15C>T	-	-	-	-	-	-	-	-	-	-	-	-	fabG1_c.-15C>T	-	-	-	-	-	-
T413	-	-	-	-	-	-	-	-	-	-	-	-	-	-	-	-	-	-	-	-	-
SRR1723880	-	-	-	-	-	-	-	-	-	-	-	-	-	-	-	-	-	-	-	-	-
T1760	-	-	-	-	-	-	-	-	-	-	-	-	-	-	-	-	-	-	-	-	-
SRR1723881	rpoB_p.Asp435Val	katG_p.Ser315Thr	-	-	rpsL_p.Lys43Arg	-	-	-	-	-	-	-	-	-	-	-	-	-	-	-	-
SRR1723882	-	-	-	-	-	-	-	-	-	-	-	-	-	-	-	-	-	-	-	-	-
T414	-	katG_p.Ser315Thr	-	-	rpsL_p.Lys43Arg	-	-	-	-	-	-	-	-	-	-	-	-	-	-	-	-
CRR027591	rpoB_p.Ser450Leu	katG_p.Ser315Thr	-	-	rpsL_p.Lys43Arg	-	-	-	-	-	-	-	-	-	-	-	-	-	-	-	-
SRR1723883	-	ahpC_c.-57C>T, ahpC_c.-81C>T	-	-	-	-	-	-	-	-	-	-	-	-	-	-	-	-	-	-	-
T1764	-	-	-	-	rpsL_p.Lys43Arg	-	-	-	-	-	-	-	-	-	-	-	-	-	-	-	-
SRR2024956	rpoB_p.His445Arg	katG_p.Ser315Thr	-	-	rrs_n.517C>T	gyrA_p.Asp94Asn	gyrA_p.Asp94Asn	gyrA_p.Asp94Asn	gyrA_p.Asp94Asn	gyrA_p.Asp94Asn	-	-	-	-	ethA_c.140delT	-	-	-	-	-	-
T417	-	-	-	-	-	-	-	-	-	-	-	-	-	-	-	-	-	-	-	-	-
SRR1723885	-	fabG1_c.-15C>T	-	-	-	-	-	-	-	-	-	-	-	-	fabG1_c.-15C>T	-	-	-	-	-	-
SRR1723887	-	katG_p.Ser315Thr	-	-	-	-	-	-	-	-	-	-	-	-	-	-	-	-	-	-	-
T1765	-	-	-	-	-	-	-	-	-	-	-	-	-	-	-	-	-	-	-	-	-
SRR1723888	-	-	-	-	-	-	-	-	-	-	-	-	-	-	-	-	-	-	-	-	-
CRR027592	-	-	-	-	-	-	-	-	-	-	-	-	-	-	-	-	-	-	-	-	-
T418	-	-	-	-	rpsL_p.Lys43Arg	-	-	-	-	-	-	-	-	-	-	-	-	-	-	-	-
SRR1723889	-	-	-	-	-	-	-	-	-	-	-	-	-	-	-	-	-	-	-	-	-
T1769	-	-	-	-	-	-	-	-	-	-	-	-	-	-	-	-	-	-	-	-	-
SRR1723890	-	-	-	-	-	-	-	-	-	-	-	-	-	-	-	-	-	-	-	-	-
T419	-	-	-	-	-	-	-	-	-	-	-	-	-	-	-	-	-	-	-	-	-
SRR2024958	rpoB_p.Ser450Leu	katG_p.Ser315Thr	-	-	-	-	-	-	-	-	-	-	-	-	-	-	-	-	-	-	-
SRR1723891	-	-	-	-	-	-	-	-	-	-	-	-	-	-	-	-	-	-	-	-	-
CRR027593	rpoB_p.Ser450Leu	fabG1_c.-15C>T, katG_p.Ser315Asn	-	embB_p.Met306Ile	rrs_n.514A>C	gyrA_p.Asp94Gly	gyrA_p.Asp94Gly	gyrA_p.Asp94Gly	gyrA_p.Asp94Gly	gyrA_p.Asp94Gly	-	-	-	-	ethA_c.1125_1126dupCG, ethA_c.7dupG, fabG1_c.-15C>T	-	-	-	-	-	-
T176	-	-	-	-	-	-	-	-	-	-	-	-	-	-	-	-	-	-	-	-	-
SRR1723892	-	-	-	-	-	-	-	-	-	-	-	-	-	-	-	-	-	-	-	-	-
SRR1723893	-	-	-	-	-	-	-	-	-	-	-	-	-	-	-	-	-	-	-	-	-
T424	-	-	-	-	-	-	-	-	-	-	-	-	-	-	-	-	-	-	-	-	-
SRR1723894	rpoB_p.His445Leu	katG_c.1322delC	-	-	-	-	-	-	-	-	-	-	-	-	-	-	-	-	-	-	-
SRR1723895	-	-	-	-	-	-	-	-	-	-	-	-	-	-	-	-	-	-	-	-	-
T1770	-	-	-	-	-	-	-	-	-	-	-	-	-	-	-	-	-	-	-	-	-
SRR2024960	rpoB_p.Ser450Trp	katG_p.Ser315Thr	-	-	rpsL_p.Lys43Arg	-	-	-	-	-	-	-	-	-	-	-	-	-	-	-	-
SRR1723896	-	-	-	-	-	-	-	-	-	-	-	-	-	-	-	-	-	-	-	-	-
CRR027594	rpoB_p.Ser450Leu	katG_p.Ser315Thr	-	embB_p.Gly406Ser, embB_p.Met306Ile	rpsL_p.Lys43Arg, rrs_n.517C>T	-	-	-	-	-	-	-	-	-	-	-	-	-	-	-	-
T430	-	-	-	-	-	-	-	-	-	-	-	-	-	-	-	-	-	-	-	-	-
SRR1723897	-	-	-	-	-	-	-	-	-	-	-	-	-	-	-	-	-	-	-	-	-
T1772	-	katG_p.Ser315Thr	-	-	-	-	-	-	-	-	-	-	-	-	-	-	-	-	-	-	-
SRR1723898	-	katG_p.Ser315Asn	-	-	-	-	-	-	-	-	-	-	-	-	-	-	-	-	-	-	-
SRR1723899	rpoB_p.Gln432Leu	-	-	-	-	-	-	-	-	-	-	-	-	-	-	-	-	-	-	-	-
SRR1723901	-	-	-	-	-	-	-	-	-	-	-	-	-	-	-	-	-	-	-	-	-
T1776	rpoB_p.Ser450Leu	katG_p.Ser315Thr	-	embA_c.-12C>T, embB_p.Asp354Ala	rpsL_p.Lys43Arg	gyrA_p.Asp94Ala	gyrA_p.Asp94Ala	gyrA_p.Asp94Ala	gyrA_p.Asp94Ala	gyrA_p.Asp94Ala	-	-	-	-	ethA_c.1343delA	-	-	-	-	-	-
SRR1723902	-	fabG1_c.-15C>T	-	-	-	-	-	-	-	-	-	-	-	-	fabG1_c.-15C>T	-	-	-	-	-	-
T466	-	-	-	-	-	-	-	-	-	-	-	-	-	-	-	-	-	-	-	-	-
SRR1723903	-	-	-	-	-	-	-	-	-	-	-	-	-	-	-	-	-	-	-	-	-
T1777	-	katG_p.Gln127Pro	-	-	-	-	-	-	-	-	-	-	-	-	-	-	-	-	-	-	-
SRR2024962	rpoB_p.Asp435Val	katG_p.Ser315Thr	-	embB_p.Met306Val	rpsL_p.Lys43Arg, rrs_n.514A>C	gyrA_p.Asp94Asn	gyrA_p.Asp94Asn	gyrA_p.Asp94Asn	gyrA_p.Asp94Asn	gyrA_p.Asp94Asn	-	-	-	-	-	-	-	-	-	-	-
SRR1723906	rpoB_p.His445Asp	ahpC_c.-81C>T	-	-	-	-	-	-	-	-	-	-	-	-	-	-	-	-	-	-	-
SRR1723907	rpoB_p.His445Leu	katG_p.Ser315Asn	-	embB_p.Met306Ile	rpsL_p.Lys88Thr	-	-	-	-	-	-	-	-	-	-	-	-	-	-	-	-
T469	-	-	-	-	-	-	-	-	-	-	-	-	-	-	-	-	-	-	-	-	-
SRR1723908	rpoB_p.His445Leu	katG_p.Ser315Asn	-	embB_p.Met306Ile	-	-	-	-	-	-	-	-	-	-	-	-	-	-	-	-	-
CRR027596	rpoB_p.Ser450Leu	katG_p.Ser315Thr	-	-	gid_p.Gln125*	-	-	-	-	-	-	-	-	-	-	-	-	-	-	-	-
SRR1723909	-	-	-	-	-	-	-	-	-	-	-	-	-	-	-	-	-	-	-	-	-
T1781	-	-	-	-	-	-	-	-	-	-	-	-	-	-	-	-	-	-	-	-	-
SRR1723910	-	-	-	-	-	-	-	-	-	-	-	-	-	-	-	-	-	-	-	-	-
SRR1723911	rpoB_p.Asp435Val	-	-	-	gid_c.102delG	gyrA_p.Ala90Val	gyrA_p.Ala90Val	gyrA_p.Ala90Val	gyrA_p.Ala90Val	gyrA_p.Ala90Val	-	-	-	-	-	-	-	-	-	-	-
SRR1723912	-	-	-	-	-	-	-	-	-	-	-	-	-	-	-	-	-	-	-	-	-
SRR2024963	rpoB_p.Ser450Leu	katG_p.Ser315Thr	-	embB_p.Met306Val	rpsL_p.Lys43Arg	-	-	-	-	-	-	-	-	-	-	-	-	-	-	-	-
T1783	-	-	-	-	-	-	-	-	-	-	-	-	-	-	-	-	-	-	-	-	-
SRR1723913	-	katG_p.Ser315Asn	-	-	-	-	-	-	-	-	-	-	-	-	-	-	-	-	-	-	-
SRR1723914	-	-	-	-	-	-	-	-	-	-	-	-	-	-	-	-	-	-	-	-	-
CRR027597	rpoB_p.Ser450Leu	katG_p.Ser315Thr	-	-	rpsL_p.Lys88Arg	-	-	-	-	-	-	-	-	-	-	-	-	-	-	-	-
SRR1723915	-	-	-	-	-	-	-	-	-	-	-	-	-	-	-	-	-	-	-	-	-
SRR1723916	rpoB_p.Ser450Leu	katG_p.Ser315Thr	-	-	-	-	-	-	-	-	-	-	-	-	-	-	-	-	-	-	-
T473	-	-	-	-	-	-	-	-	-	-	-	-	-	-	-	-	-	-	-	-	-
SRR1723917	rpoB_p.His445Asp	ahpC_c.-52C>T	-	-	-	-	-	-	-	-	-	-	-	-	-	-	-	-	-	-	-
SRR1723918	rpoB_p.His445Asp	ahpC_c.-52C>T	-	-	-	-	-	-	-	-	-	-	-	-	-	-	-	-	-	-	-
SRR1723919	-	-	-	-	-	-	-	-	-	-	-	-	-	-	-	-	-	-	-	-	-
T1784	-	-	-	-	-	-	-	-	-	-	-	-	-	-	-	-	-	-	-	-	-
SRR1723920	-	-	-	-	-	-	-	-	-	-	-	-	-	-	-	-	-	-	-	-	-
SRR1723921	-	-	-	-	-	-	-	-	-	-	-	-	-	-	-	-	-	-	-	-	-
SRR1723922	rpoB_c.1300_1305delATGGAC	katG_p.Ser315Ile	-	-	-	-	-	-	-	-	-	-	-	-	-	-	-	-	-	-	-
T475	-	-	-	-	-	-	-	-	-	-	-	-	-	-	-	-	-	-	-	-	-
T1786	-	-	-	-	-	-	-	-	-	-	-	-	-	-	-	-	-	-	-	-	-
SRR1723926	-	katG_p.Ser315Asn	-	-	-	-	-	-	-	-	-	-	-	-	-	-	-	-	-	-	-
T5001	-	-	-	-	-	-	-	-	-	-	-	-	-	-	-	-	-	-	-	-	-
SRR1723929	-	-	-	-	-	-	-	-	-	-	-	-	-	-	-	-	-	-	-	-	-
SRR1723930	-	-	-	-	-	-	-	-	-	-	-	-	-	-	-	-	-	-	-	-	-
T1787	-	-	-	-	-	gyrA_p.Gly88Cys	gyrA_p.Gly88Cys	gyrA_p.Gly88Cys	gyrA_p.Gly88Cys	gyrA_p.Gly88Cys	-	-	-	-	-	-	-	-	-	-	-
SRR1723932	rpoB_p.Ser450Leu	-	-	embB_p.Met306Ile	-	gyrA_p.Ala90Val, gyrA_p.Asp94Gly	gyrA_p.Ala90Val, gyrA_p.Asp94Gly	gyrA_p.Ala90Val, gyrA_p.Asp94Gly	gyrA_p.Ala90Val, gyrA_p.Asp94Gly	gyrA_p.Ala90Val, gyrA_p.Asp94Gly	-	-	-	-	-	-	-	-	-	-	-
T5002	-	-	-	-	-	-	-	-	-	-	-	-	-	-	-	-	-	-	-	-	-
SRR1723933	-	-	-	-	-	-	-	-	-	-	-	-	-	-	-	-	-	-	-	-	-
T1788	-	-	-	-	-	-	-	-	-	-	-	-	-	-	-	-	-	-	-	-	-
SRR1723935	rpoB_p.Ser450Leu	ahpC_c.-81C>T, katG_c.1749_1750insG	-	embB_p.Asp328Tyr	-	-	-	-	-	-	-	-	-	-	-	-	-	-	-	-	-
SRR1723936	-	-	-	-	-	-	-	-	-	-	-	-	-	-	-	-	-	-	-	-	-
SRR1723937	-	-	-	-	-	-	-	-	-	-	-	-	-	-	-	-	-	-	-	-	-
T5003	-	-	-	-	-	-	-	-	-	-	-	-	-	-	-	-	-	-	-	-	-
CRR027600	rpoB_p.Ser450Leu	katG_p.Ser315Thr	-	-	gid_c.351delG, rrs_n.514A>C	-	-	-	-	-	-	-	-	-	-	-	-	-	-	-	-
SRR2024967	rpoB_p.Ser450Leu	katG_p.Ser315Thr	-	embB_p.Met306Val	rpsL_p.Lys43Arg	gyrA_p.Asp94Ala	gyrA_p.Asp94Ala	gyrA_p.Asp94Ala	gyrA_p.Asp94Ala	gyrA_p.Asp94Ala	-	-	-	-	-	-	-	-	-	-	-
SRR1723938	-	-	-	-	-	-	-	-	-	-	-	-	-	-	-	-	-	-	-	-	-
T1789	-	-	-	-	-	-	-	-	-	-	-	-	-	-	-	-	-	-	-	-	-
SRR1723939	-	katG_p.Ser315Thr	-	-	-	-	-	-	-	-	-	-	-	-	-	-	-	-	-	-	-
SRR1723940	-	-	-	-	-	-	-	-	-	-	-	-	-	-	-	-	-	-	-	-	-
T5004	-	-	-	-	rpsL_p.Lys43Arg	-	-	-	-	-	-	-	-	-	-	-	-	-	-	-	-
SRR1723941	-	katG_p.Ser315Thr	-	embB_p.Gly406Ser	-	-	-	-	-	-	-	-	-	-	-	-	-	-	-	-	-
SRR1723942	rpoB_p.His445Tyr	katG_p.Ser315Thr	-	-	rrs_n.906A>G	-	-	-	-	-	-	-	-	-	-	-	-	-	-	-	-
T1790	rpoB_p.His445Asp	katG_p.Ala172Thr	-	embB_p.Met306Ile	rrs_n.514A>C	gyrA_p.Asp89Asn	gyrA_p.Asp89Asn	gyrA_p.Asp89Asn	gyrA_p.Asp89Asn	gyrA_p.Asp89Asn	-	-	-	-	-	-	-	-	-	-	-
CRR027601	rpoB_p.Ser450Leu	katG_p.Asn138His	-	-	-	gyrA_p.Asp94Gly	gyrA_p.Asp94Gly	gyrA_p.Asp94Gly	gyrA_p.Asp94Gly	gyrA_p.Asp94Gly	-	-	-	-	-	-	-	-	-	-	-
SRR1723943	-	-	-	-	-	-	-	-	-	-	-	-	-	-	-	-	-	-	-	-	-
T5005	-	-	-	-	-	-	-	-	-	-	-	-	-	-	-	-	-	-	-	-	-
SRR1723946	rpoB_p.Asp435Val	katG_p.Ser315Thr	-	-	-	-	-	-	-	-	-	-	-	-	-	-	-	-	-	-	-
SRR1723947	rpoB_p.His445Tyr	ahpC_c.-81C>T	-	-	-	-	-	-	-	-	-	-	-	-	-	-	-	-	-	-	-
SRR1723948	rpoB_p.His445Tyr	ahpC_c.-81C>T	-	-	-	-	-	-	-	-	-	-	-	-	-	-	-	-	-	-	-
T1792	-	-	-	-	-	-	-	-	-	-	-	-	-	-	-	-	-	-	-	-	-
SRR1723949	-	fabG1_c.-15C>T	-	-	-	-	-	-	-	-	-	-	-	-	fabG1_c.-15C>T	-	-	-	-	-	-
CRR027602	rpoB_p.His445Asn	katG_p.Ser315Thr	-	-	-	-	-	-	-	-	-	-	-	-	-	-	-	-	-	-	-
T5006	-	-	-	-	rpsL_p.Lys43Arg	-	-	-	-	-	-	-	-	-	-	-	-	-	-	-	-
SRR1723951	-	katG_p.Ser315Thr	-	-	-	-	-	-	-	-	-	-	-	-	-	-	-	-	-	-	-
T1793	rpoB_p.Asp435Val	katG_p.Arg249Cys	-	-	-	gyrA_p.Asp94Gly	gyrA_p.Asp94Gly	gyrA_p.Asp94Gly	gyrA_p.Asp94Gly	gyrA_p.Asp94Gly	-	-	-	-	-	-	-	-	-	-	-
CRR027603	rpoB_p.His445Asn, rpoB_p.Ser450Ala	katG_p.Ser315Thr	-	-	-	-	-	-	-	-	-	-	-	-	-	-	-	-	-	-	-
SRR1723952	-	-	-	-	-	-	-	-	-	-	-	-	-	-	-	-	-	-	-	-	-
SRR1723953	-	-	-	-	-	-	-	-	-	-	-	-	-	-	-	-	-	-	-	-	-
T5007	-	-	-	-	-	-	-	-	-	-	-	-	-	-	-	-	-	-	-	-	-
T1795	-	-	-	-	-	-	-	-	-	-	-	-	-	-	-	-	-	-	-	-	-
SRR1723954	-	fabG1_c.-8T>A	-	-	-	-	-	-	-	-	-	-	-	-	-	-	-	-	-	-	-
T5009	-	-	-	-	-	-	-	-	-	-	-	-	-	-	-	-	-	-	-	-	-
SRR1723956	-	-	-	-	-	-	-	-	-	-	-	-	-	-	-	-	-	-	-	-	-
SRR1723957	rpoB_p.His445Arg	katG_p.Ser315Thr	-	-	-	-	-	-	-	-	-	-	-	-	-	-	-	-	-	-	-
T1796	-	-	-	-	-	-	-	-	-	-	-	-	-	-	-	-	-	-	-	-	-
SRR1723958	-	-	-	-	-	-	-	-	-	-	-	-	-	-	-	-	-	-	-	-	-
CRR027605	rpoB_p.His445Asp	katG_p.Asn138His	-	embB_p.Gly406Ser	-	-	-	-	-	-	-	-	-	-	-	-	-	-	-	-	-
SRR1723959	-	-	-	-	-	-	-	-	-	-	-	-	-	-	-	-	-	-	-	-	-
T5010	-	-	-	-	-	-	-	-	-	-	-	-	-	-	-	-	-	-	-	-	-
SRR1723960	-	-	-	-	-	-	-	-	-	-	-	-	-	-	-	-	-	-	-	-	-
T1797	-	-	-	-	-	-	-	-	-	-	-	-	-	-	-	-	-	-	-	-	-
SRR1723961	-	-	-	-	-	-	-	-	-	-	-	-	-	-	-	-	-	-	-	-	-
SRR2024973	rpoB_p.Leu430Pro	katG_p.Ser315Thr	-	-	rrs_n.514A>C	-	-	-	-	-	-	-	-	-	-	-	-	-	-	-	-
SRR1723962	-	-	-	-	-	-	-	-	-	-	-	-	-	-	-	-	-	-	-	-	-
T5011	-	-	-	-	-	-	-	-	-	-	-	-	-	-	-	-	-	-	-	-	-
SRR1723963	-	katG_p.Ser315Thr	-	-	-	-	-	-	-	-	-	-	-	-	-	-	-	-	-	-	-
T1802	-	-	-	-	-	gyrA_p.Asp94Gly	gyrA_p.Asp94Gly	gyrA_p.Asp94Gly	gyrA_p.Asp94Gly	gyrA_p.Asp94Gly	-	-	-	-	-	-	-	-	-	-	-
SRR1723964	-	katG_c.-10A>C	-	-	-	-	-	-	-	-	-	-	-	-	-	-	-	-	-	-	-
SRR2024975	rpoB_p.His445Tyr	fabG1_c.-15C>T, katG_p.Ser315Gly	-	-	rpsL_p.Lys43Arg	-	-	-	-	-	-	-	-	-	fabG1_c.-15C>T	-	-	-	-	-	-
SRR1723965	-	-	-	-	-	-	-	-	-	-	-	-	-	-	-	-	-	-	-	-	-
T5012	-	-	-	-	-	-	-	-	-	-	-	-	-	-	-	-	-	-	-	-	-
T1804	-	-	-	-	-	-	-	-	-	-	-	-	-	-	-	-	-	-	-	-	-
SRR1723966	-	-	-	-	-	-	-	-	-	-	-	-	-	-	-	-	-	-	-	-	-
SRR2024976	rpoB_p.His445Arg	katG_p.Ser315Thr	-	-	rrs_n.514A>C	-	-	-	-	-	-	-	-	-	-	-	-	-	-	-	-
SRR1723967	-	-	-	-	-	-	-	-	-	-	-	-	-	-	-	-	-	-	-	-	-
T5014	-	-	-	-	-	-	-	-	-	-	-	-	-	-	-	-	-	-	-	-	-
SRR1723968	-	-	-	-	-	-	-	-	-	-	-	-	-	-	-	-	-	-	-	-	-
T1805	-	ahpC_c.-48G>A	-	-	rpsL_p.Lys88Arg	gyrA_p.Ala90Val, gyrB_p.Thr500Pro	gyrA_p.Ala90Val, gyrB_p.Thr500Pro	gyrA_p.Ala90Val, gyrB_p.Thr500Pro	gyrA_p.Ala90Val, gyrB_p.Thr500Pro	gyrA_p.Ala90Val, gyrB_p.Thr500Pro	-	-	-	-	-	-	-	-	-	-	-
SRR1723969	-	-	-	-	-	-	-	-	-	-	-	-	-	-	-	-	-	-	-	-	-
SRR1723970	-	-	-	-	-	-	-	-	-	-	-	-	-	-	-	-	-	-	-	-	-
SRR1723971	rpoB_p.His445Asp	-	-	-	-	-	-	-	-	-	-	-	-	-	-	-	-	-	-	-	-
SRR1723972	-	-	-	-	-	-	-	-	-	-	-	-	-	-	-	-	-	-	-	-	-
T5015	-	-	-	-	-	-	-	-	-	-	-	-	-	-	-	-	-	-	-	-	-
T1809	-	-	-	-	-	-	-	-	-	-	-	-	-	-	-	-	-	-	-	-	-
CRR027609	rpoB_p.Ser450Leu	katG_p.Ser315Thr	-	-	rpsL_p.Lys43Arg	-	-	-	-	-	-	-	-	-	-	-	-	-	-	-	-
SRR1723973	-	-	-	-	-	-	-	-	-	-	-	-	-	-	-	-	-	-	-	-	-
T5016	-	-	-	-	-	-	-	-	-	-	-	-	-	-	-	-	-	-	-	-	-
SRR1723974	-	-	-	-	-	-	-	-	-	-	-	-	-	-	-	-	-	-	-	-	-
T1811	-	-	-	-	-	-	-	-	-	-	-	-	-	-	-	-	-	-	-	-	-
SRR2024978	rpoB_p.Ser450Leu	katG_p.Ser315Asn	-	-	rpsL_p.Lys88Arg	-	-	-	-	-	-	-	-	-	-	-	-	-	-	-	-
SRR1723975	-	katG_p.Ser315Asn	-	-	-	-	-	-	-	-	-	-	-	-	-	-	-	-	-	-	-
SRR1723976	rpoB_p.Ser450Leu	-	-	embB_p.Asp328Tyr	gid_p.Ala80Pro	-	-	-	-	-	-	-	-	-	-	-	-	-	-	-	-
CRR027610	rpoB_p.Ser450Leu	katG_p.Ser315Asn	-	embB_p.Met306Val	-	-	-	-	-	-	-	-	-	-	-	-	-	-	-	-	-
T5017	-	-	-	-	-	-	-	-	-	-	-	-	-	-	-	-	-	-	-	-	-
SRR1723977	-	-	-	-	-	-	-	-	-	-	-	-	-	-	-	-	-	-	-	-	-
T1812	-	-	-	-	-	-	-	-	-	-	-	-	-	-	-	-	-	-	-	-	-
SRR1723978	-	-	-	-	-	-	-	-	-	-	-	-	-	-	-	-	-	-	-	-	-
SRR1723979	-	-	-	-	-	-	-	-	-	-	-	-	-	-	-	-	-	-	-	-	-
SRR1723980	rpoB_p.Ser450Leu	ahpC_c.-52C>T	-	embB_p.Met306Val	gid_p.Gly73Ala	gyrA_p.Ala90Val	gyrA_p.Ala90Val	gyrA_p.Ala90Val	gyrA_p.Ala90Val	gyrA_p.Ala90Val	-	-	-	-	-	-	-	-	-	-	-
T5018	-	-	-	-	-	-	-	-	-	-	-	-	-	-	-	-	-	-	-	-	-
SRR1723981	-	katG_p.Ser315Thr	-	-	-	-	-	-	-	-	-	-	-	-	-	-	-	-	-	-	-
T1814	-	katG_p.Ser315Thr	-	-	rpsL_p.Lys43Arg	-	-	-	-	-	-	-	-	-	-	folC_p.Glu40Gly	-	-	-	-	-
SRR1723982	rpoB_p.Leu452Pro	ahpC_c.-52C>T, katG_c.371delG	-	embA_c.-12C>T, embB_p.Gln497Arg	-	-	-	-	-	-	-	-	-	-	-	-	-	-	-	-	-
CRR027611	rpoB_p.Ser450Leu	fabG1_c.-15C>T	-	embB_p.Asp1024Asn, embB_p.Gln497Pro	rpsL_p.Lys88Arg	-	-	-	-	-	-	-	-	-	fabG1_c.-15C>T	-	-	-	-	-	-
SRR1723984	-	-	-	-	-	-	-	-	-	-	-	-	-	-	-	-	-	-	-	-	-
SRR1723985	-	-	-	-	-	-	-	-	-	-	-	-	-	-	-	-	-	-	-	-	-
T5019	-	-	-	-	-	-	-	-	-	-	-	-	-	-	-	-	-	-	-	-	-
SRR1723986	-	-	-	-	-	-	-	-	-	-	-	-	-	-	-	-	-	-	-	-	-
T1816	-	-	-	-	-	-	-	-	-	-	-	-	-	-	-	-	-	-	-	-	-
SRR1723987	-	-	-	-	-	-	-	-	-	-	-	-	-	-	-	-	-	-	-	-	-
SRR1723988	-	-	-	-	-	-	-	-	-	-	-	-	-	-	-	-	-	-	-	-	-
T5020	-	-	-	-	-	-	-	-	-	-	-	-	-	-	-	-	-	-	-	-	-
SRR1723989	-	-	-	-	-	-	-	-	-	-	-	-	-	-	-	-	-	-	-	-	-
SRR2024981	rpoB_p.Leu430Pro, rpoB_p.Ser493Leu	katG_p.Ser315Asn	-	embB_p.Asp354Ala	rpsL_p.Lys43Arg	-	-	-	-	-	-	-	-	-	-	-	-	-	-	-	-
T1817	-	-	-	-	-	-	-	-	-	-	-	-	-	-	-	-	-	-	-	-	-
SRR1723990	-	katG_c.-7G>A	-	-	-	-	-	-	-	-	-	-	-	-	-	-	-	-	-	-	-
SRR1723991	-	-	-	-	-	-	-	-	-	-	-	-	-	-	-	-	-	-	-	-	-
T5023	-	-	-	-	-	gyrA_p.Ser91Pro	gyrA_p.Ser91Pro	gyrA_p.Ser91Pro	gyrA_p.Ser91Pro	gyrA_p.Ser91Pro	-	-	-	-	-	-	-	-	-	-	-
T1824	-	-	-	-	-	-	-	-	-	-	-	-	-	-	-	-	-	-	-	-	-
CRR027613	rpoB_p.His445Arg	katG_p.Ser315Thr	-	-	rpsL_p.Lys43Arg	-	-	-	-	-	-	-	-	-	-	-	-	-	-	-	-
SRR1723995	-	-	-	-	-	-	-	-	-	-	-	-	-	-	-	-	-	-	-	-	-
SRR1723996	-	-	-	-	-	-	-	-	-	-	-	-	-	-	-	-	-	-	-	-	-
T5024	rpoB_p.Leu430Pro	-	-	-	rpsL_p.Lys43Arg	-	-	-	-	-	-	-	-	-	-	-	-	-	-	-	-
T182	-	-	-	-	-	-	-	-	-	-	-	-	-	-	-	-	-	-	-	-	-
SRR1723997	-	katG_p.Ser315Thr	-	-	-	-	-	-	-	-	-	-	-	-	-	-	-	-	-	-	-
CRR027614	rpoB_p.His445Tyr	ahpC_c.-48G>A, ahpC_c.-52C>T, katG_c.-3736_*5689del	-	-	-	-	-	-	-	-	-	-	-	-	-	-	-	-	-	-	-
T5025	-	-	-	-	-	-	-	-	-	-	-	-	-	-	-	-	-	-	-	-	-
SRR1723999	-	-	-	-	-	-	-	-	-	-	-	-	-	-	-	-	-	-	-	-	-
T1837	-	-	-	-	-	-	-	-	-	-	-	-	-	-	-	-	-	-	-	-	-
SRR1724000	-	-	-	-	-	-	-	-	-	-	-	-	-	-	-	-	-	-	-	-	-
SRR2024983	rpoB_p.Ser450Leu, rpoC_p.Gly332Arg, rpoC_p.Ile491Thr	fabG1_c.-15C>T	-	embB_p.Met306Val	rpsL_p.Lys43Arg	gyrA_p.Asp94Gly	gyrA_p.Asp94Gly	gyrA_p.Asp94Gly	gyrA_p.Asp94Gly	gyrA_p.Asp94Gly	rrs_n.1401A>G	rrs_n.1401A>G	rrs_n.1401A>G	rrs_n.1401A>G	fabG1_c.-15C>T	-	-	-	-	-	-
SRR1724001	-	-	-	-	-	-	-	-	-	-	-	-	-	-	-	-	-	-	-	-	-
SRR1724002	rpoB_p.Gln432Lys	-	-	-	-	-	-	-	-	-	-	-	-	-	-	-	-	-	-	-	-
T5026	-	-	-	-	-	-	-	-	-	-	-	-	-	-	-	-	-	-	-	-	-
CRR027615	rpoB_c.1300_1305delATGGAC	katG_p.Asn138Ser, katG_p.Ser315Ile	-	-	-	-	-	-	-	-	-	-	-	-	-	-	-	-	-	-	-
SRR1724004	rpoB_p.Ser450Leu	katG_p.Ser315Thr	-	-	-	-	-	-	-	-	-	-	-	-	-	thyX_c.-16C>T	-	-	-	-	-
T1841	-	-	-	-	-	-	-	-	-	-	-	-	-	-	-	-	-	-	-	-	-
SRR1724005	rpoB_p.Ser450Leu, rpoB_p.Thr400Ala	-	-	embB_p.Met306Ile	-	-	-	-	-	-	-	-	-	-	-	-	-	-	-	-	-
SRR1724006	-	-	-	-	-	-	-	-	-	-	-	-	-	-	-	-	-	-	-	-	-
SRR2024984	rpoB_p.Leu430Pro	katG_p.Ser315Asn	-	embB_p.Asp354Ala	rpsL_p.Lys43Arg	-	-	-	-	-	-	-	-	-	-	-	-	-	mmpR5_c.198dupG	mmpR5_c.198dupG	-
SRR1724007	rpoB_p.His445Leu	katG_p.Ser315Thr	-	-	-	-	-	-	-	-	-	-	-	-	-	-	-	-	-	-	-
T5027	-	-	-	-	-	-	-	-	-	-	-	-	-	-	-	-	-	-	-	-	-
SRR1724008	-	-	-	-	-	-	-	-	-	-	-	-	-	-	-	-	-	-	-	-	-
T1845	-	-	-	-	-	-	-	-	-	-	-	-	-	-	-	-	-	-	-	-	-
SRR1724010	rpoB_p.His445Cys	katG_p.Ser315Thr	-	-	-	-	-	-	-	-	-	-	-	-	-	-	-	-	-	-	-
SRR2024985	rpoB_p.Ser450Leu	katG_p.Ser315Thr	-	-	rpsL_p.Lys43Arg	-	-	-	-	-	-	-	-	-	-	-	-	-	-	-	-
SRR1724012	-	-	-	-	-	-	-	-	-	-	-	-	-	-	-	-	-	-	-	-	-
SRR1724013	-	-	-	embB_p.Glu368Asp	-	-	-	-	-	-	-	-	-	-	-	-	-	-	-	-	-
T5029	-	-	-	-	-	-	-	-	-	-	-	-	-	-	-	-	-	-	-	-	-
T1846	-	-	-	-	-	-	-	-	-	-	-	-	-	-	-	-	-	-	-	-	-
SRR1724014	-	fabG1_c.-15C>T, katG_c.18dupA	-	-	-	-	-	-	-	-	-	-	-	-	fabG1_c.-15C>T	-	-	-	-	-	-
[truncated: 1,204 more rows]
