# Supplementary material for: Association between fatty acid metabolism gene mutations and Mycobacterium tuberculosis transmission revealed by whole genome sequencing
Source: BMC Microbiol. 2023 Dec 1;23:379. doi: 10.1186/s12866-023-03072-9 (PMC10691062; doi:10.1186/s12866-023-03072-9)
Supplement: Supplementary file 8 — Supplementary Material 8: Supplement Table 8 Information on clustering of 3193 isolates of Mycobacterium tuberculosis [file 12866_2023_3072_MOESM8_ESM.xls]

## Sheet: Supplement Table8
Supplement Table8 Information on clustering of 3193 isolates of Mycobacterium tuberculosis
Sample	Cluster	The rank of the cluster (large cluster=3, medium cluster=2, small cluster=1)	Region
CRR027465	263	1	Northern China
CRR027466	263	1	Northern China
CRR027467	484	2	Northern China
CRR027468	484	2	Northern China
CRR027469	145	2	Northern China
CRR027470	10	2	Northern China
CRR027471	10	2	Eastern China
CRR027472	224	1	Eastern China
CRR027473	224	1	Eastern China
CRR027477	3	2	Northern China
CRR027478	3	2	Northern China
CRR027479	71	1	Eastern China
CRR027480	262	1	Northern China
CRR027481	53	1	Eastern China
CRR027482	334	1	Northern China
CRR027483	100	2	Eastern China
CRR027484	100	2	Eastern China
CRR027485	100	2	Eastern China
CRR027486	450	1	Eastern China
CRR027487	23	1	Northern China
CRR027488	342	1	Northern China
CRR027489	305	2	Eastern China
CRR027490	305	2	Eastern China
CRR027491	74	2	Eastern China
CRR027492	74	2	Eastern China
CRR027493	25	1	Eastern China
CRR027494	398	2	Eastern China
CRR027495	398	2	Eastern China
CRR027497	4	2	Eastern China
CRR027498	39	2	Eastern China
CRR027499	39	2	Eastern China
CRR027500	0	3	Northern China
CRR027502	4	2	Eastern China
CRR027504	78	1	Eastern China
CRR027505	78	1	Eastern China
CRR027508	0	3	Northern China
CRR027510	266	2	Eastern China
CRR027511	266	2	Eastern China
CRR027512	469	1	Northern China
CRR027513	210	1	Northern China
CRR027515	308	2	Eastern China
CRR027516	308	2	Eastern China
CRR027517	329	2	Northern China
CRR027518	329	2	Northern China
CRR027519	191	1	Eastern China
CRR027520	230	3	Northern China
CRR027521	128	1	Northern China
CRR027523	30	1	Eastern China
CRR027525	133	1	Eastern China
CRR027526	349	2	Eastern China
CRR027527	349	2	Eastern China
CRR027528	271	1	Eastern China
CRR027529	181	1	Eastern China
CRR027530	119	1	Eastern China
CRR027531	37	2	Eastern China
CRR027533	220	1	Eastern China
CRR027534	310	1	Northern China
CRR027536	240	2	Eastern China
CRR027537	240	2	Eastern China
CRR027538	45	3	Eastern China
CRR027539	169	2	Eastern China
CRR027540	94	1	Northern China
CRR027541	45	3	Northern China
CRR027542	127	1	Eastern China
CRR027543	45	3	Eastern China
CRR027544	0	3	Northern China
CRR027546	488	1	Eastern China
CRR027547	0	3	Eastern China
CRR027550	0	3	Northern China
CRR027551	0	3	Eastern China
CRR027552	420	1	Northern China
CRR027553	281	2	Eastern China
CRR027555	405	1	Northern China
CRR027561	2	3	Northern China
CRR027563	0	3	Northern China
CRR027564	0	3	Eastern China
CRR027565	391	1	Eastern China
CRR027566	378	1	Eastern China
CRR027570	376	1	Eastern China
CRR027571	376	1	Eastern China
CRR027572	32	3	Eastern China
CRR027573	257	1	Eastern China
CRR027574	395	1	Northern China
CRR027575	57	1	Eastern China
CRR027577	208	1	Eastern China
CRR027578	0	3	Northern China
CRR027579	131	2	Eastern China
CRR027580	409	1	Eastern China
CRR027581	497	1	Northern China
CRR027582	250	1	Northern China
CRR027583	70	1	Eastern China
CRR027584	264	1	Eastern China
CRR027585	84	1	Eastern China
CRR027588	205	2	Northern China
CRR027589	397	2	Central China
CRR027590	212	1	Northern China
CRR027591	458	1	Central China
CRR027592	256	1	Northern China
CRR027593	468	1	Central China
CRR027598	21	2	Central China
CRR027599	21	2	Central China
CRR027600	106	1	Central China
CRR027601	390	1	Northern China
CRR027602	1	3	Central China
CRR027603	1	3	Central China
CRR027604	28	1	Central China
CRR027605	296	1	Northern China
CRR027606	425	1	Northern China
CRR027608	54	2	Central China
CRR027609	453	1	Central China
CRR027610	63	1	Central China
CRR027612	158	2	Central China
CRR027613	114	1	Central China
CRR027614	370	1	Central China
CRR027615	56	1	Northern China
CRR027616	158	2	Central China
CRR027617	0	3	Central China
CRR027619	259	1	Central China
CRR027620	0	3	Northern China
CRR027621	246	2	Northern China
CRR027622	223	1	Central China
CRR027623	230	3	Central China
CRR027624	144	1	Northern China
CRR027626	392	1	Northern China
CRR027627	206	2	Northern China
CRR027628	206	2	Northern China
CRR027629	31	2	Central China
CRR027630	31	2	Central China
CRR027631	97	1	Northern China
CRR027632	97	1	Northern China
CRR027633	42	2	Central China
CRR027636	2	3	Central China
CRR027637	2	3	Northern China
CRR027638	289	3	Central China
CRR027639	156	1	Northern China
CRR027640	156	1	Northern China
CRR027641	153	2	Central China
CRR027642	153	2	Central China
CRR027643	129	2	Northern China
CRR027644	129	2	Northern China
CRR027645	318	1	Northern China
CRR027646	318	1	Northern China
CRR027647	230	3	Central China
CRR027649	43	3	Central China
CRR027650	43	3	Central China
CRR027651	43	3	Central China
CRR027652	43	3	Central China
CRR027654	243	1	Central China
CRR027655	446	1	Northern China
CRR027656	440	1	Northern China
CRR027657	228	2	Southern China
CRR027658	228	2	Southern China
CRR027659	386	2	Northern China
CRR027660	386	2	Northern China
CRR027661	44	1	Northern China
CRR027662	44	1	Northern China
CRR027663	326	2	Southern China
CRR027664	326	2	Southern China
CRR027665	231	2	Southern China
CRR027666	231	2	Southern China
CRR027667	410	1	Southern China
CRR027668	338	2	Northern China
CRR027669	437	2	Southern China
CRR027670	437	2	Southern China
CRR027671	313	1	Southern China
CRR027672	204	2	Southern China
CRR027673	204	2	Southern China
CRR027674	279	2	Southern China
CRR027675	456	1	Southern China
CRR027676	415	1	Southern China
CRR027677	467	1	Northern China
CRR027678	59	1	Southern China
CRR027679	360	1	Southern China
CRR027680	15	1	Northern China
CRR027681	495	1	Southern China
R1	250	1	Eastern China
R10	83	1	Eastern China
R102	350	2	Eastern China
R103	366	3	Eastern China
R104	0	3	Eastern China
R106	355	1	Eastern China
R108	0	3	Eastern China
R109	0	3	Eastern China
R11	277	1	Eastern China
R111	196	3	Eastern China
R112	365	1	Eastern China
R114	366	3	Eastern China
R117	0	3	Eastern China
R12	0	3	Eastern China
R13	0	3	Eastern China
R15	355	1	Eastern China
R16	317	3	Eastern China
R20	0	3	Eastern China
R21	0	3	Eastern China
R23	0	3	Eastern China
R24	366	3	Eastern China
R26	0	3	Eastern China
R27	61	1	Eastern China
R28	196	3	Eastern China
R29	0	3	Eastern China
R3	217	2	Eastern China
R30	0	3	Eastern China
R31	0	3	Eastern China
R32	244	1	Eastern China
R34	406	1	Eastern China
R35	0	3	Eastern China
R37	352	2	Eastern China
R38	466	1	Eastern China
R4	0	3	Eastern China
R40	365	1	Eastern China
R42	136	1	Eastern China
R44	366	3	Eastern China
R45	0	3	Eastern China
R58	0	3	Eastern China
R6	0	3	Eastern China
R60	136	1	Eastern China
R61	0	3	Eastern China
R62	0	3	Eastern China
R65	0	3	Eastern China
R68	90	1	Eastern China
R69	0	3	Eastern China
R7	277	1	Eastern China
R71	343	1	Eastern China
R72	0	3	Eastern China
R73	0	3	Eastern China
R74	89	2	Eastern China
R77	366	3	Eastern China
R78	219	1	Eastern China
R8	32	3	Eastern China
R80	0	3	Eastern China
R81	61	1	Eastern China
R85	0	3	Eastern China
R87	57	1	Eastern China
R89	0	3	Eastern China
R91	317	3	Eastern China
R92	317	3	Eastern China
R93	317	3	Eastern China
R94	317	3	Eastern China
R95	317	3	Eastern China
R98	350	2	Eastern China
R99	350	2	Eastern China
S100	417	2	Eastern China
S22	309	1	Eastern China
S37	98	2	Eastern China
S40	493	1	Eastern China
S41	0	3	Eastern China
S43	0	3	Eastern China
S45	0	3	Eastern China
S5	21	2	Eastern China
S50	237	1	Eastern China
S51	377	1	Eastern China
S54	374	1	Eastern China
S56	374	1	Eastern China
S65	293	1	Eastern China
S67	487	1	Eastern China
S68	487	1	Eastern China
S69	293	1	Eastern China
S74	55	1	Eastern China
S78	17	1	Eastern China
S79	17	1	Eastern China
S84	0	3	Eastern China
S85	0	3	Eastern China
S88	298	1	Eastern China
S97	35	1	Eastern China
SRR10040134	189	2	Southern China
SRR10040136	19	2	Southern China
SRR10040137	281	2	Southern China
SRR10040149	285	2	Southern China
SRR10040151	19	2	Southern China
SRR10040157	258	1	Southern China
SRR10040158	137	1	Southern China
SRR10040162	434	1	Southern China
SRR10040164	33	2	Southern China
SRR10040168	6	3	Southern China
SRR10040169	0	3	Southern China
SRR10040171	190	2	Southern China
SRR10040172	0	3	Southern China
SRR10040174	452	1	Southern China
SRR10040176	441	1	Southern China
SRR10040178	0	3	Southern China
SRR10040180	126	3	Southern China
SRR10040181	287	1	Southern China
SRR10040183	62	3	Southern China
SRR10040184	213	1	Southern China
SRR10040188	196	3	Southern China
SRR10040190	174	2	Southern China
SRR10040193	109	1	Southern China
SRR10040196	449	1	Southern China
SRR10040197	2	3	Southern China
SRR10040199	0	3	Southern China
SRR10040200	234	2	Southern China
SRR10040201	234	2	Southern China
SRR10040203	223	1	Southern China
SRR10040204	77	1	Southern China
SRR10040207	301	1	Southern China
SRR10040208	359	1	Southern China
SRR10040209	166	2	Southern China
SRR10040210	285	2	Southern China
SRR10040217	91	2	Southern China
SRR10040223	434	1	Southern China
SRR10040224	33	2	Southern China
SRR10040225	129	2	Southern China
SRR10040226	188	1	Southern China
SRR10040227	280	2	Southern China
SRR10040228	167	1	Southern China
SRR10040232	2	3	Southern China
SRR10040235	13	1	Southern China
SRR10040236	0	3	Southern China
SRR10040239	280	2	Southern China
SRR10040243	2	3	Southern China
SRR10040244	354	1	Southern China
SRR10040245	472	1	Southern China
SRR10040248	359	1	Southern China
SRR10040249	33	2	Southern China
SRR10040252	147	3	Southern China
SRR10040255	120	3	Southern China
SRR10040256	0	3	Southern China
SRR10040257	137	1	Southern China
SRR10040259	246	2	Southern China
SRR10040264	387	1	Southern China
SRR10040267	421	2	Southern China
SRR10040268	91	2	Southern China
SRR10040270	438	1	Southern China
SRR10040275	402	2	Southern China
SRR10040278	0	3	Southern China
SRR10040280	192	1	Southern China
SRR10040281	0	3	Southern China
SRR10040283	413	1	Southern China
SRR10040288	6	3	Southern China
SRR10040289	129	2	Southern China
SRR10040291	421	2	Southern China
SRR10040295	0	3	Southern China
SRR10040296	438	1	Southern China
SRR10040299	174	2	Southern China
SRR10040300	126	3	Southern China
SRR10040302	48	1	Southern China
SRR10040303	314	1	Southern China
SRR10040304	215	1	Southern China
SRR10040308	269	1	Southern China
SRR10040309	0	3	Southern China
SRR10040311	189	2	Southern China
SRR10040314	0	3	Southern China
SRR10040315	190	2	Southern China
SRR10040317	1	3	Southern China
SRR10040321	188	1	Southern China
SRR10040325	0	3	Southern China
SRR10040329	2	3	Southern China
SRR10040331	287	1	Southern China
SRR10040334	120	3	Southern China
SRR10040336	162	2	Southern China
SRR10040339	2	3	Southern China
SRR10040343	159	1	Southern China
SRR10040348	280	2	Southern China
SRR10040349	387	1	Southern China
SRR10040350	418	1	Southern China
SRR10040352	19	2	Southern China
SRR10040354	0	3	Southern China
SRR10040357	0	3	Southern China
SRR10040358	54	2	Southern China
SRR10040362	2	3	Southern China
SRR10040365	314	1	Southern China
SRR10040377	301	1	Southern China
SRR10040378	285	2	Southern China
SRR10040381	162	2	Southern China
SRR10040384	126	3	Southern China
SRR10040386	285	2	Southern China
SRR10040387	162	2	Southern China
SRR10040388	413	1	Southern China
SRR10040390	19	2	Southern China
SRR10040393	482	1	Southern China
SRR10040394	2	3	Southern China
SRR10040395	356	3	Southern China
SRR10040396	394	2	Southern China
SRR10040399	13	1	Southern China
SRR10040403	343	1	Southern China
SRR10040410	6	3	Southern China
SRR10040415	0	3	Southern China
SRR10040416	230	3	Southern China
SRR10040418	189	2	Southern China
SRR10040420	0	3	Southern China
SRR10040423	120	3	Southern China
SRR10040433	54	2	Southern China
SRR10040435	162	2	Southern China
SRR10040440	258	1	Southern China
SRR10040441	333	2	Southern China
SRR10040443	0	3	Southern China
SRR10040445	2	3	Southern China
SRR10040448	491	2	Southern China
SRR10040449	66	2	Southern China
SRR10040450	418	1	Southern China
SRR10040457	285	2	Southern China
SRR10040460	452	1	Southern China
SRR10040463	2	3	Southern China
SRR10040464	147	3	Southern China
SRR10040466	190	2	Southern China
SRR10040467	190	2	Southern China
SRR10040470	129	2	Southern China
SRR10040471	225	1	Southern China
SRR10040473	333	2	Southern China
SRR10040475	77	1	Southern China
SRR10040476	459	1	Southern China
SRR10040477	6	3	Southern China
SRR10040491	192	1	Southern China
SRR10040493	205	2	Southern China
SRR10040495	441	1	Southern China
SRR10040499	2	3	Southern China
SRR10040500	449	1	Southern China
SRR10040504	394	2	Southern China
SRR10040506	120	3	Southern China
SRR10040507	167	1	Southern China
SRR10040508	120	3	Southern China
SRR10040510	482	1	Southern China
SRR10040512	91	2	Southern China
SRR10040513	166	2	Southern China
SRR10040515	357	2	Southern China
SRR10040516	6	3	Southern China
SRR10040518	354	1	Southern China
SRR10040519	394	2	Southern China
SRR10040522	6	3	Southern China
SRR10040526	120	3	Southern China
SRR10040532	333	2	Southern China
SRR10040536	123	2	Southern China
SRR10040538	19	2	Southern China
SRR10040540	33	2	Southern China
SRR10040542	281	2	Southern China
SRR10040543	1	3	Southern China
SRR10040546	91	2	Southern China
SRR1710073	381	1	Eastern China
SRR1710075	60	2	Eastern China
SRR1710076	148	1	Eastern China
SRR1710078	165	2	Eastern China
SRR1710084	381	1	Eastern China
SRR1710087	372	2	Eastern China
SRR1710093	495	1	Southern China
SRR1710110	193	1	Eastern China
SRR1710111	46	3	Eastern China
SRR1723414	106	1	Central China
SRR1723426	476	1	Southwest China
SRR1723427	126	3	Southern China
SRR1723437	440	1	Southern China
SRR1723441	15	1	Southern China
SRR1723442	92	1	Eastern China
SRR1723443	92	1	Northwest China
SRR1723447	271	1	Eastern China
SRR1723450	240	2	Eastern China
SRR1723452	133	1	Eastern China
SRR1723453	425	1	Central China
SRR1723454	16	1	Northeast China
SRR1723455	16	1	Northeast China
SRR1723458	23	1	Northern China
SRR1723459	468	1	Central China
SRR1723460	484	2	Eastern China
SRR1723463	66	2	Southwest China
SRR1723464	66	2	Southwest China
SRR1723465	221	3	Eastern China
SRR1723469	370	1	Central China
SRR1723471	169	2	Eastern China
SRR1723472	169	2	Eastern China
SRR1723473	1	3	Central China
SRR1723474	1	3	Central China
SRR1723476	164	2	Southwest China
SRR1723479	437	2	Southern China
SRR1723481	127	1	Eastern China
SRR1723483	0	3	Eastern China
SRR1723485	230	3	Eastern China
SRR1723486	230	3	Central China
SRR1723487	230	3	Central China
SRR1723493	237	1	Northwest China
SRR1723498	402	2	Northwest China
SRR1723499	402	2	Northwest China
SRR1723500	402	2	Northwest China
SRR1723502	276	1	Northern China
SRR1723507	246	2	Central China
SRR1723508	246	2	Central China
SRR1723510	71	1	Eastern China
SRR1723513	94	1	Eastern China
SRR1723516	30	1	Eastern China
SRR1723523	338	2	Southern China
SRR1723524	338	2	Southern China
SRR1723530	222	1	Northwest China
SRR1723531	222	1	Northwest China
SRR1723539	259	1	Central China
SRR1723540	100	2	Eastern China
SRR1723541	100	2	Eastern China
SRR1723544	266	2	Eastern China
SRR1723547	256	1	Central China
SRR1723548	0	3	Central China
SRR1723550	157	1	Eastern China
SRR1723551	157	1	Eastern China
SRR1723552	410	1	Southern China
SRR1723554	114	1	Central China
SRR1723568	257	1	Eastern China
SRR1723571	379	1	Northeast China
SRR1723572	379	1	Northeast China
SRR1723573	204	2	Southern China
SRR1723574	204	2	Southern China
SRR1723579	70	1	Eastern China
SRR1723584	390	1	Central China
SRR1723589	450	1	Eastern China
SRR1723592	469	1	Eastern China
SRR1723597	335	1	Central China
SRR1723604	389	1	Central China
SRR1723605	389	1	Central China
SRR1723607	145	2	Eastern China
SRR1723608	145	2	Eastern China
SRR1723610	488	1	Eastern China
SRR1723619	497	1	Eastern China
SRR1723620	329	2	Eastern China
SRR1723621	329	2	Eastern China
SRR1723623	0	3	Northern China
SRR1723624	419	1	Northwest China
SRR1723625	419	1	Northwest China
SRR1723632	147	3	Southwest China
SRR1723633	147	3	Southwest China
SRR1723634	0	3	Northern China
SRR1723639	274	2	Northwest China
SRR1723640	274	2	Northwest China
SRR1723641	274	2	Northwest China
SRR1723642	274	2	Northwest China
SRR1723644	360	1	Southern China
SRR1723651	415	1	Southern China
SRR1723652	174	2	Northeast China
SRR1723655	366	3	Northeast China
SRR1723658	397	2	Central China
SRR1723659	397	2	Central China
SRR1723664	453	1	Central China
SRR1723667	59	1	Southern China
SRR1723669	308	2	Eastern China
SRR1723671	378	1	Eastern China
SRR1723677	349	2	Eastern China
SRR1723679	220	1	Eastern China
SRR1723681	63	1	Central China
SRR1723683	235	3	Northwest China
SRR1723684	235	3	Northwest China
SRR1723685	235	3	Northwest China
SRR1723686	235	3	Northwest China
SRR1723687	235	3	Northwest China
SRR1723688	235	3	Northwest China
SRR1723697	0	3	Eastern China
SRR1723706	21	2	Central China
SRR1723707	21	2	Central China
SRR1723711	75	1	Northern China
SRR1723712	75	1	Northern China
SRR1723717	409	1	Eastern China
SRR1723721	255	2	Northwest China
SRR1723722	185	1	Northeast China
SRR1723723	185	1	Northeast China
SRR1723726	32	3	Eastern China
SRR1723729	128	1	Eastern China
SRR1723730	74	2	Eastern China
SRR1723735	119	1	Eastern China
SRR1723738	206	2	Central China
SRR1723739	467	1	Southern China
SRR1723744	262	1	Eastern China
SRR1723746	0	3	Northwest China
SRR1723751	208	1	Eastern China
SRR1723752	144	1	Central China
SRR1723757	446	1	Southern China
SRR1723758	45	3	Eastern China
SRR1723759	45	3	Eastern China
SRR1723760	45	3	Eastern China
SRR1723761	45	3	Eastern China
SRR1723762	45	3	Eastern China
SRR1723771	458	1	Central China
SRR1723772	213	1	Central China
SRR1723778	296	1	Central China
SRR1723783	231	2	Southern China
SRR1723786	31	2	Central China
SRR1723790	443	1	Eastern China
SRR1723791	443	1	Eastern China
SRR1723792	313	1	Southern China
SRR1723794	0	3	Eastern China
SRR1723798	158	2	Central China
SRR1723804	0	3	Central China
SRR1723806	264	1	Eastern China
SRR1723810	181	1	Eastern China
SRR1723815	310	1	Eastern China
SRR1723816	456	1	Southern China
SRR1723822	405	1	Eastern China
SRR1723827	0	3	Eastern China
SRR1723832	28	1	Central China
SRR1723834	191	1	Eastern China
SRR1723842	290	2	Northern China
SRR1723846	290	2	Northern China
SRR1723847	290	2	Northern China
SRR1723851	131	2	Eastern China
SRR1723853	43	3	Central China
SRR1723854	43	3	Central China
SRR1723857	210	1	Eastern China
SRR1723865	420	1	Eastern China
SRR1723870	205	2	Central China
SRR1723877	228	2	Southern China
SRR1723885	386	2	Southern China
SRR1723886	53	1	Eastern China
SRR1723887	445	1	Eastern China
SRR1723896	241	1	Eastern China
SRR1723897	241	1	Eastern China
SRR1723899	212	1	Central China
SRR1723907	10	2	Eastern China
SRR1723908	10	2	Eastern China
SRR1723917	42	2	Central China
SRR1723918	42	2	Central China
SRR1723922	56	1	Central China
SRR1723925	305	2	Eastern China
SRR1723935	398	2	Eastern China
SRR1723942	4	2	Eastern China
SRR1723945	153	2	Central China
SRR1723946	39	2	Eastern China
SRR1723947	67	1	Eastern China
SRR1723948	67	1	Eastern China
SRR1723982	391	1	Eastern China
SRR1723983	342	1	Eastern China
SRR1723987	473	1	Eastern China
SRR1723989	395	1	Eastern China
SRR1723991	3	2	Central China
SRR1723993	25	1	Eastern China
SRR1723998	243	1	Central China
SRR1724002	392	1	Central China
SRR1724005	334	1	Eastern China
SRR1724009	326	2	Southern China
SRR1724010	279	2	Southern China
SRR1724011	279	2	Southern China
SRR2024879	130	2	Eastern China
SRR2024880	37	2	Eastern China
SRR2024881	118	3	Eastern China
SRR2024882	147	3	Eastern China
SRR2024883	414	1	Eastern China
SRR2024884	118	3	Eastern China
SRR2024886	494	1	Eastern China
SRR2024887	147	3	Eastern China
SRR2024888	135	3	Eastern China
SRR2024889	494	1	Eastern China
SRR2024890	124	2	Eastern China
SRR2024891	288	2	Eastern China
SRR2024892	199	2	Eastern China
SRR2024893	46	3	Eastern China
SRR2024894	135	3	Eastern China
SRR2024895	118	3	Eastern China
SRR2024896	358	1	Eastern China
SRR2024897	110	2	Eastern China
SRR2024898	135	3	Eastern China
SRR2024899	444	1	Eastern China
SRR2024900	444	1	Eastern China
SRR2024901	358	1	Eastern China
SRR2024902	421	2	Eastern China
SRR2024903	477	1	Eastern China
SRR2024905	118	3	Eastern China
SRR2024906	118	3	Eastern China
SRR2024907	179	2	Eastern China
SRR2024908	132	3	Eastern China
SRR2024909	199	2	Eastern China
SRR2024910	107	1	Eastern China
SRR2024911	118	3	Eastern China
SRR2024912	368	2	Eastern China
SRR2024913	303	2	Eastern China
SRR2024914	111	1	Eastern China
SRR2024915	37	2	Eastern China
SRR2024916	37	2	Eastern China
SRR2024917	199	2	Eastern China
SRR2024918	132	3	Eastern China
SRR2024919	481	1	Eastern China
SRR2024920	199	2	Eastern China
SRR2024921	317	3	Eastern China
SRR2024923	179	2	Eastern China
SRR2024924	288	2	Eastern China
SRR2024925	303	2	Eastern China
SRR2024926	118	3	Eastern China
SRR2024927	481	1	Eastern China
SRR2024928	118	3	Eastern China
SRR2024929	160	1	Eastern China
SRR2024930	160	1	Eastern China
SRR2024931	421	2	Eastern China
SRR2024932	132	3	Eastern China
SRR2024933	388	1	Eastern China
SRR2024934	135	3	Eastern China
SRR2024935	149	1	Eastern China
SRR2024936	118	3	Eastern China
SRR2024937	111	1	Eastern China
SRR2024938	385	1	Eastern China
SRR2024939	225	1	Eastern China
SRR2024940	380	1	Eastern China
SRR2024941	199	2	Eastern China
SRR2024942	130	2	Eastern China
SRR2024943	368	2	Eastern China
SRR2024944	93	2	Eastern China
SRR2024945	139	1	Eastern China
SRR2024947	247	1	Eastern China
SRR2024948	380	1	Eastern China
SRR2024949	477	1	Eastern China
SRR2024950	139	1	Eastern China
SRR2024951	356	3	Eastern China
SRR2024952	356	3	Eastern China
SRR2024953	303	2	Eastern China
SRR2024954	135	3	Eastern China
SRR2024955	184	2	Eastern China
SRR2024956	149	1	Eastern China
SRR2024957	491	2	Eastern China
SRR2024958	388	1	Eastern China
SRR2024960	93	2	Eastern China
SRR2024961	184	2	Eastern China
SRR2024962	179	2	Eastern China
SRR2024963	132	3	Eastern China
SRR2024964	491	2	Eastern China
SRR2024965	147	3	Eastern China
SRR2024966	315	1	Eastern China
SRR2024967	132	3	Eastern China
SRR2024968	288	2	Eastern China
SRR2024969	135	3	Eastern China
SRR2024972	491	2	Eastern China
SRR2024973	260	1	Eastern China
SRR2024975	68	1	Eastern China
SRR2024976	260	1	Eastern China
SRR2024977	118	3	Eastern China
SRR2024978	110	2	Eastern China
SRR2024979	288	2	Eastern China
SRR2024980	124	2	Eastern China
SRR2024981	58	1	Eastern China
SRR2024982	317	3	Eastern China
SRR2024983	107	1	Eastern China
SRR2024984	58	1	Eastern China
SRR2024985	135	3	Eastern China
SRR2024986	124	2	Eastern China
SRR2024987	68	1	Eastern China
SRR2024988	247	1	Eastern China
SRR2024989	93	2	Eastern China
SRR2024990	109	1	Eastern China
SRR2024991	368	2	Eastern China
SRR2024992	385	1	Eastern China
SRR2024995	110	2	Eastern China
SRR2024996	132	3	Eastern China
SRR2024997	315	1	Eastern China
SRR2024998	288	2	Eastern China
SRR2024999	118	3	Eastern China
SRR2025000	414	1	Eastern China
SRR6280128	474	2	Eastern China
SRR6280129	165	2	Eastern China
SRR6280130	474	2	Eastern China
SRR6280131	295	2	Eastern China
SRR6280133	328	2	Eastern China
SRR6280134	193	1	Eastern China
SRR6280135	0	3	Eastern China
SRR6280137	46	3	Eastern China
SRR6280138	195	3	Eastern China
SRR6280139	327	2	Eastern China
SRR6280140	104	1	Eastern China
SRR6280141	327	2	Eastern China
SRR6280142	327	2	Eastern China
SRR6280143	286	2	Eastern China
SRR6280145	286	2	Eastern China
SRR6280148	121	2	Eastern China
SRR6280149	175	3	Eastern China
SRR6280150	442	2	Eastern China
SRR6280151	426	2	Eastern China
SRR6280152	299	2	Eastern China
SRR6280153	82	2	Eastern China
SRR6280154	60	2	Eastern China
SRR6280155	299	2	Eastern China
SRR6280156	356	3	Eastern China
SRR6280157	426	2	Eastern China
SRR6280158	356	3	Eastern China
SRR6280159	336	2	Eastern China
SRR6280160	372	2	Eastern China
SRR6280161	161	3	Eastern China
SRR6280162	464	1	Eastern China
SRR6280163	195	3	Eastern China
SRR6280165	321	2	Eastern China
SRR6280166	102	2	Eastern China
SRR6280167	195	3	Eastern China
SRR6280169	442	2	Eastern China
SRR6280172	104	1	Eastern China
SRR6280173	216	1	Eastern China
SRR6280174	184	2	Eastern China
SRR6280176	161	3	Eastern China
SRR6280178	372	2	Eastern China
SRR6280179	372	2	Eastern China
SRR6280181	175	3	Eastern China
SRR6280182	431	2	Eastern China
SRR6280183	87	2	Eastern China
SRR6280185	431	2	Eastern China
SRR6280186	216	1	Eastern China
SRR6280187	86	2	Eastern China
SRR6280188	254	1	Eastern China
SRR6280189	0	3	Eastern China
SRR6280191	299	2	Eastern China
SRR6280193	86	2	Eastern China
SRR6280194	295	2	Eastern China
SRR6280196	448	2	Eastern China
SRR6280198	336	2	Eastern China
SRR6280200	87	2	Eastern China
SRR6280201	324	1	Eastern China
SRR6280202	177	1	Eastern China
SRR6280203	295	2	Eastern China
SRR6280204	328	2	Eastern China
SRR6280206	0	3	Eastern China
SRR6280207	82	2	Eastern China
SRR6280209	234	2	Eastern China
SRR6280210	0	3	Eastern China
SRR6280211	383	2	Eastern China
SRR6280212	229	1	Eastern China
SRR6280213	356	3	Eastern China
SRR6280214	122	2	Eastern China
SRR6280215	102	2	Eastern China
SRR6280216	46	3	Eastern China
SRR6280219	86	2	Eastern China
SRR6280220	161	3	Eastern China
SRR6280221	86	2	Eastern China
SRR6280222	321	2	Eastern China
SRR6280224	176	2	Eastern China
SRR6280225	431	2	Eastern China
SRR6280226	460	1	Eastern China
SRR6280228	214	1	Eastern China
SRR6280230	195	3	Eastern China
SRR6280234	372	2	Eastern China
SRR6280240	460	1	Eastern China
SRR6280242	321	2	Eastern China
SRR6280243	175	3	Eastern China
SRR6280245	175	3	Eastern China
SRR6280248	229	1	Eastern China
SRR6280250	102	2	Eastern China
SRR6280251	46	3	Eastern China
SRR6280252	46	3	Eastern China
SRR6280253	439	1	Eastern China
SRR6280254	163	2	Eastern China
SRR6280257	165	2	Eastern China
SRR6280258	383	2	Eastern China
SRR6280259	108	2	Eastern China
SRR6280261	60	2	Eastern China
SRR6280263	46	3	Eastern China
SRR6280264	46	3	Eastern China
SRR6280265	448	2	Eastern China
SRR6280266	60	2	Eastern China
SRR6280267	2	3	Eastern China
SRR6280268	286	2	Eastern China
SRR6280269	464	1	Eastern China
SRR6280270	324	1	Eastern China
SRR6280271	121	2	Eastern China
SRR6280273	423	1	Eastern China
SRR6280274	108	2	Eastern China
SRR6280275	176	2	Eastern China
SRR6280276	108	2	Eastern China
SRR6280277	163	2	Eastern China
SRR6280279	177	1	Eastern China
SRR6280280	175	3	Eastern China
SRR6280281	422	1	Eastern China
SRR6280282	195	3	Eastern China
SRR6280285	328	2	Eastern China
SRR6280288	286	2	Eastern China
SRR6280289	422	1	Eastern China
SRR6280292	286	2	Eastern China
SRR6280293	426	2	Eastern China
SRR6280295	87	2	Eastern China
SRR6280297	442	2	Eastern China
SRR6280298	163	2	Eastern China
SRR6280299	176	2	Eastern China
SRR6280300	140	2	Eastern China
SRR6280301	382	1	Eastern China
SRR6280302	465	1	Eastern China
SRR6280303	295	2	Eastern China
SRR6280304	448	2	Eastern China
SRR6280305	46	3	Eastern China
SRR6280306	140	2	Eastern China
SRR6280307	140	2	Eastern China
SRR6280308	175	3	Eastern China
SRR6280309	382	1	Eastern China
SRR6280310	465	1	Eastern China
SRR6280311	46	3	Eastern China
SRR6280312	254	1	Eastern China
SRR6280313	336	2	Eastern China
SRR6280314	302	1	Eastern China
SRR6280315	140	2	Eastern China
SRR6280316	383	2	Eastern China
SRR6280317	439	1	Eastern China
SRR6280318	82	2	Eastern China
SRR6280319	302	1	Eastern China
SRR6280321	423	1	Eastern China
SRR6280322	383	2	Eastern China
SRR6280324	140	2	Eastern China
SRR6280328	321	2	Eastern China
SRR6280329	214	1	Eastern China
SRR6280330	474	2	Eastern China
SRR6280332	195	3	Eastern China
SRR6280334	82	2	Eastern China
SRR6280336	163	2	Eastern China
SRR6280337	60	2	Eastern China
SRR6280338	163	2	Eastern China
SRR6280339	161	3	Eastern China
SRR6280340	122	2	Eastern China
SRR6280341	121	2	Eastern China
SRR6280342	161	3	Eastern China
SRR6280343	122	2	Eastern China
SRR6280345	161	3	Eastern China
SRR671721	459	1	Northern China
SRR671725	432	1	Southern China
SRR671731	221	3	Northwest China
SRR671734	221	3	Northwest China
SRR671735	253	1	Northwest China
SRR671736	117	2	Northwest China
SRR671738	239	1	Southern China
SRR671739	221	3	Northwest China
SRR671742	221	3	Northwest China
SRR671743	253	1	Northwest China
SRR671744	117	2	Northwest China
SRR671745	221	3	Northwest China
SRR671746	239	1	Northwest China
SRR671761	472	1	Eastern China
SRR671769	209	1	Northern China
SRR671774	209	1	Northern China
SRR671779	62	3	Eastern China
SRR671789	233	2	Eastern China
SRR671794	466	1	Eastern China
SRR671797	123	2	Eastern China
SRR671800	282	2	Northern China
SRR671809	132	3	Eastern China
SRR671816	130	2	Eastern China
SRR671817	130	2	Eastern China
SRR671822	135	3	Northeast China
SRR671824	148	1	Northeast China
SRR671830	50	1	Northern China
SRR671834	269	1	Southwest China
SRR671836	0	3	Northern China
SRR671837	37	2	Southwest China
SRR671839	255	2	Northeast China
SRR671843	0	3	Southwest China
SRR671848	117	2	Northwest China
SRR671849	255	2	Northwest China
SRR671851	255	2	Northern China
SRR671855	123	2	Northeast China
SRR671857	215	1	Central China
SRR671861	432	1	Southern China
SRR671863	233	2	Northeast China
SRR671864	233	2	Northwest China
SRR671866	62	3	Northern China
SRR8651559	62	3	Eastern China
SRR8651562	12	1	Eastern China
SRR8651564	132	3	Eastern China
SRR8651566	347	1	Eastern China
SRR8651568	283	1	Eastern China
SRR8651570	164	2	Eastern China
SRR8651575	0	3	Eastern China
SRR8651576	2	3	Eastern China
SRR8651578	480	1	Eastern China
SRR8651580	173	1	Eastern China
SRR8651581	480	1	Eastern China
SRR8651583	357	2	Eastern China
SRR8651589	172	1	Eastern China
SRR8651593	62	3	Eastern China
SRR8651594	447	2	Eastern China
SRR8651596	357	2	Eastern China
SRR8651600	37	2	Eastern China
SRR8651603	48	1	Eastern China
SRR8651604	12	1	Eastern China
SRR8651606	196	3	Eastern China
SRR8651607	447	2	Eastern China
SRR8651611	143	2	Eastern China
SRR8651612	347	1	Eastern China
SRR8651614	62	3	Eastern China
SRR8651620	172	1	Eastern China
SRR8651622	130	2	Eastern China
SRR8651625	242	1	Eastern China
SRR8651628	173	1	Eastern China
SRR8651631	283	1	Eastern China
SRR8651632	416	1	Eastern China
SRR8651634	166	2	Eastern China
SRR8651641	196	3	Eastern China
SRR8651643	242	1	Eastern China
SRR8651644	82	2	Eastern China
SRR8651645	384	1	Eastern China
SRR8651646	447	2	Eastern China
SRR8651647	476	1	Eastern China
SRR8651648	205	2	Eastern China
SRR8651649	384	1	Eastern China
SRR8651653	196	3	Eastern China
SRR8651655	164	2	Eastern China
T104	81	2	Eastern China
T1075	151	1	Eastern China
T1102	197	2	Eastern China
T1108	407	2	Eastern China
T1112	492	1	Eastern China
T1118	116	1	Eastern China
T1136	105	1	Eastern China
T1138	155	3	Eastern China
T115	265	2	Eastern China
T1152	300	1	Eastern China
T1158	275	1	Eastern China
T116	227	2	Eastern China
T1161	196	3	Eastern China
T1179	159	1	Eastern China
T118	20	3	Eastern China
T1180	20	3	Eastern China
T1191	203	1	Eastern China
T1203	0	3	Eastern China
T1209	52	2	Eastern China
T1216	24	1	Eastern China
T1220	14	2	Eastern China
T1222	5	3	Eastern China
T1229	8	3	Eastern China
T1233	270	1	Eastern China
T1239	436	2	Eastern China
T1240	14	2	Eastern China
T1244	2	3	Eastern China
T1247	5	3	Eastern China
T1248	198	3	Eastern China
T1253	361	2	Eastern China
T1254	471	1	Eastern China
T1258	198	3	Eastern China
T1265	473	1	Eastern China
T1269	69	2	Eastern China
T1270	297	2	Eastern China
T1273	268	1	Eastern China
T1274	331	2	Eastern China
T1283	79	2	Eastern China
T1285	268	1	Eastern China
T1287	5	3	Eastern China
T1291	198	3	Eastern China
T1292	0	3	Eastern China
T1293	198	3	Eastern China
T1294	138	2	Eastern China
T130	435	1	Eastern China
T1309	462	1	Eastern China
T1311	430	2	Eastern China
T1324	5	3	Eastern China
T133	20	3	Eastern China
T1333	125	3	Eastern China
T1336	8	3	Eastern China
T1337	373	2	Eastern China
T134	498	1	Eastern China
T1344	146	2	Eastern China
T1348	89	2	Eastern China
T1353	138	2	Eastern China
T1358	79	2	Eastern China
T136	0	3	Eastern China
T1374	272	1	Eastern China
T1376	125	3	Eastern China
T1381	8	3	Eastern China
T1383	479	1	Eastern China
T1386	90	1	Eastern China
T1389	369	2	Eastern China
T139	252	1	Eastern China
T1398	76	2	Eastern China
T140	198	3	Eastern China
T141	198	3	Eastern China
T1414	186	1	Eastern China
T145	496	2	Eastern China
T1478	41	2	Eastern China
T1487	112	2	Eastern China
T1491	89	2	Eastern China
T1531	69	2	Eastern China
T1533	99	1	Eastern China
T1547	403	1	Eastern China
T1552	294	1	Eastern China
T1555	0	3	Eastern China
T1564	32	3	Eastern China
T1580	187	2	Eastern China
T1581	20	3	Eastern China
T1585	375	1	Eastern China
T1604	40	2	Eastern China
T161	112	2	Eastern China
T1615	291	2	Eastern China
T1617	0	3	Eastern China
T1619	85	3	Eastern China
T1628	85	3	Eastern China
T163	457	1	Eastern China
T1634	490	1	Eastern China
T1636	373	2	Eastern China
T164	198	3	Eastern China
T1640	85	3	Eastern China
T1642	85	3	Eastern China
T1644	103	3	Eastern China
T1647	103	3	Eastern China
T1655	41	2	Eastern China
T1659	40	2	Eastern China
T1663	244	1	Eastern China
T1666	146	2	Eastern China
T1668	428	1	Eastern China
T1678	8	3	Eastern China
T1679	2	3	Eastern China
T1686	289	3	Eastern China
T1690	393	1	Eastern China
T1692	73	3	Eastern China
T1693	20	3	Eastern China
T1698	369	2	Eastern China
T1726	352	2	Eastern China
T1734	113	2	Eastern China
T1743	462	1	Eastern China
T1744	238	1	Eastern China
T1746	0	3	Eastern China
T1755	0	3	Eastern China
T1765	8	3	Eastern China
T1770	251	1	Eastern China
T1772	72	2	Eastern China
T1776	350	2	Eastern China
T1777	401	1	Eastern China
T1781	64	1	Eastern China
T1784	187	2	Eastern China
T1787	227	2	Eastern China
T1788	2	3	Eastern China
T1790	344	1	Eastern China
T1792	323	1	Eastern China
T1793	85	3	Eastern China
T1804	38	1	Eastern China
T1812	8	3	Eastern China
T1814	11	1	Eastern China
T1816	99	1	Eastern China
T1837	5	3	Eastern China
T1846	364	1	Eastern China
T1847	352	2	Eastern China
T1856	38	1	Eastern China
T1862	112	2	Eastern China
T1865	150	1	Eastern China
T1870	5	3	Eastern China
T1875	252	1	Eastern China
T1883	81	2	Eastern China
T1884	429	1	Eastern China
T1886	27	3	Eastern China
T1888	174	2	Eastern China
T1889	486	2	Eastern China
T1890	331	2	Eastern China
T1893	171	1	Eastern China
T1894	2	3	Eastern China
T1896	312	1	Eastern China
T1899	340	1	Eastern China
T1900	152	1	Eastern China
T1901	112	2	Eastern China
T1907	24	1	Eastern China
T1909	95	1	Eastern China
T1914	103	3	Eastern China
T1922	489	1	Eastern China
T1928	416	1	Eastern China
T1933	5	3	Eastern China
T1938	292	1	Eastern China
T1942	340	1	Eastern China
T1950	345	1	Eastern China
T1952	2	3	Eastern China
T1953	406	1	Eastern China
T1956	375	1	Eastern China
T1969	112	2	Eastern China
T1977	351	1	Eastern China
T1988	430	2	Eastern China
T1990	101	2	Eastern China
T2008	323	1	Eastern China
T2009	307	2	Eastern China
T2011	69	2	Eastern China
T2012	325	1	Eastern China
T2013	2	3	Eastern China
T2016	339	1	Eastern China
T2018	400	1	Eastern China
T2022	312	1	Eastern China
T2027	400	1	Eastern China
T203	485	1	Eastern China
T2031	5	3	Eastern China
T2041	8	3	Eastern China
T2047	47	1	Eastern China
T2049	202	2	Eastern China
T205	304	2	Eastern China
T2060	8	3	Eastern China
T2066	202	2	Eastern China
T2069	211	2	Eastern China
T2070	362	2	Eastern China
T2071	8	3	Eastern China
T2077	27	3	Eastern China
T2078	168	1	Eastern China
T2079	483	2	Eastern China
T2085	361	2	Eastern China
T2088	5	3	Eastern China
T209	141	1	Eastern China
T2090	455	1	Eastern China
T2093	8	3	Eastern China
T2109	26	1	Eastern China
T211	367	2	Eastern China
T2116	113	2	Eastern China
T2125	5	3	Eastern China
T2146	304	2	Eastern China
T215	2	3	Eastern China
T2150	331	2	Eastern China
T2151	194	2	Eastern China
T2157	330	1	Eastern China
T2165	14	2	Eastern China
T2167	8	3	Eastern China
T2168	182	3	Eastern China
T2173	5	3	Eastern China
T2176	27	3	Eastern China
T2183	311	1	Eastern China
T2189	8	3	Eastern China
T2208	411	1	Eastern China
T2209	270	1	Eastern China
T2213	7	2	Eastern China
T2216	0	3	Eastern China
T2222	0	3	Eastern China
T2224	155	3	Eastern China
T2226	238	1	Eastern China
T2229	198	3	Eastern China
T2231	198	3	Eastern China
T2236	8	3	Eastern China
T224	344	1	Eastern China
T2241	345	1	Eastern China
T2248	65	1	Eastern China
T2254	265	2	Eastern China
T2262	227	2	Eastern China
T2265	183	3	Eastern China
T2266	236	3	Eastern China
T2269	292	1	Eastern China
T2273	236	3	Eastern China
T2274	79	2	Eastern China
T2276	211	2	Eastern China
T2277	5	3	Eastern China
T2279	155	3	Eastern China
T2280	180	1	Eastern China
T2287	2	3	Eastern China
T2301	134	2	Eastern China
T2307	463	1	Eastern China
T2308	451	1	Eastern China
T231	88	1	Eastern China
T2330	306	1	Eastern China
T2331	183	3	Eastern China
T2333	183	3	Eastern China
T2337	103	3	Eastern China
T234	261	2	Eastern China
T2348	289	3	Eastern China
T2349	178	1	Eastern China
T2350	202	2	Eastern China
T2355	219	1	Eastern China
T2357	5	3	Eastern China
T2359	5	3	Eastern China
T2360	348	1	Eastern China
T2361	183	3	Eastern China
T2362	115	2	Eastern China
T2363	142	1	Eastern China
T2364	412	1	Eastern China
T2366	348	1	Eastern China
T2370	309	1	Eastern China
T2371	183	3	Eastern China
T2392	8	3	Eastern China
T2395	436	2	Eastern China
T2396	168	1	Eastern China
T2397	373	2	Eastern China
T2410	5	3	Eastern China
T2414	373	2	Eastern China
T2418	9	1	Eastern China
T2419	0	3	Eastern China
T2424	236	3	Eastern China
T2425	126	3	Eastern China
T2431	8	3	Eastern China
T2435	200	1	Eastern China
T2437	73	3	Eastern China
T2442	316	1	Eastern China
T2447	399	2	Eastern China
T2449	396	1	Eastern China
T2451	401	1	Eastern China
T2452	26	1	Eastern China
T2453	8	3	Eastern China
T2454	322	2	Eastern China
T2456	125	3	Eastern China
T2460	396	1	Eastern China
T2472	103	3	Eastern China
T2474	72	2	Eastern China
T2476	178	1	Eastern China
T2479	408	1	Eastern China
T248	245	2	Eastern China
T2482	22	2	Eastern China
T2486	142	1	Eastern China
T249	337	1	Eastern China
T2491	429	1	Eastern China
T250	251	1	Eastern China
T2521	115	2	Eastern China
T2527	85	3	Eastern China
T2528	5	3	Eastern China
T2535	79	2	Eastern China
T2538	2	3	Eastern China
T2542	2	3	Eastern China
T2548	218	1	Eastern China
T2550	171	1	Eastern China
T2558	98	2	Eastern China
T2560	353	1	Eastern China
T2563	5	3	Eastern China
T2564	5	3	Eastern China
T2567	170	1	Eastern China
T2571	0	3	Eastern China
T2572	322	2	Eastern China
T2580	22	2	Eastern China
T2581	55	1	Eastern China
T2587	322	2	Eastern China
T2590	284	2	Eastern China
T2592	182	3	Eastern China
T2599	320	1	Eastern China
T2605	89	2	Eastern China
T2609	170	1	Eastern China
T2612	0	3	Eastern China
T2617	492	1	Eastern China
T2625	353	1	Eastern China
T2629	0	3	Eastern China
T2631	88	1	Eastern China
T2635	399	2	Eastern China
T2653	126	3	Eastern China
T2654	134	2	Eastern China
T2668	371	1	Eastern China
T267	113	2	Eastern China
T268	197	2	Eastern China
T2680	325	1	Eastern China
T2682	154	1	Eastern China
T2683	470	1	Eastern China
T2685	0	3	Eastern China
T2687	369	2	Eastern China
T2691	80	1	Eastern China
T2692	73	3	Eastern China
T2697	22	2	Eastern China
T2701	8	3	Eastern China
T2707	297	2	Eastern China
T2711	8	3	Eastern China
T2713	249	1	Eastern China
T2715	0	3	Eastern China
T2716	433	1	Eastern China
T2718	103	3	Eastern China
T2719	496	2	Eastern China
T2720	371	1	Eastern China
T2721	0	3	Eastern China
T2722	248	2	Eastern China
T2727	2	3	Eastern China
T273	316	1	Eastern China
T2730	249	1	Eastern China
T2731	291	2	Eastern China
T2734	182	3	Eastern China
T2735	457	1	Eastern China
T2749	47	1	Eastern China
T275	8	3	Eastern China
T2750	0	3	Eastern China
T2754	463	1	Eastern China
T276	407	2	Eastern China
T2764	83	1	Eastern China
T2769	0	3	Eastern China
T2772	0	3	Eastern China
T2773	36	1	Eastern China
T2775	14	2	Eastern China
T2778	72	2	Eastern China
T2783	265	2	Eastern China
T2784	364	1	Eastern China
T2786	217	2	Eastern China
T2787	0	3	Eastern China
T2788	461	1	Eastern China
T2797	5	3	Eastern China
T2803	115	2	Eastern China
T2806	154	1	Eastern China
T2812	433	1	Eastern China
T2815	236	3	Eastern China
T2817	363	1	Eastern China
T2818	0	3	Eastern China
T2819	29	2	Eastern China
T2820	341	1	Eastern China
T2821	18	1	Eastern China
T2826	8	3	Eastern China
T2827	0	3	Eastern China
T2828	5	3	Eastern China
T2833	291	2	Eastern China
T2843	307	2	Eastern China
T2850	2	3	Eastern China
T2852	367	2	Eastern China
T2855	408	1	Eastern China
T2861	180	1	Eastern China
T2862	29	2	Eastern China
T2863	183	3	Eastern China
T2864	273	1	Eastern China
T2870	490	1	Eastern China
T2881	5	3	Eastern China
T2884	362	2	Eastern China
T2893	297	2	Eastern China
T2894	182	3	Eastern China
T2895	5	3	Eastern China
T2896	8	3	Eastern China
T2897	248	2	Eastern China
T2898	73	3	Eastern China
T2900	470	1	Eastern China
T2915	76	2	Eastern China
T2917	201	1	Eastern China
T2931	29	2	Eastern China
T2933	2	3	Eastern China
T2934	236	3	Eastern China
T2943	362	2	Eastern China
T2944	27	3	Eastern China
T2947	141	1	Eastern China
T2963	76	2	Eastern China
T2964	436	2	Eastern China
T2967	2	3	Eastern China
T2974	182	3	Eastern China
T2981	282	2	Eastern China
T2986	454	1	Eastern China
T3005	98	2	Eastern China
T3007	451	1	Eastern China
T303	27	3	Eastern China
T305	51	1	Eastern China
T312	261	2	Eastern China
T324	362	2	Eastern China
T329	236	3	Eastern China
T330	18	1	Eastern China
T338	103	3	Eastern China
T340	32	3	Eastern China
T347	341	1	Eastern China
T350	319	1	Eastern China
T353	49	1	Eastern China
T356	32	3	Eastern China
T363	217	2	Eastern China
T366	435	1	Eastern China
T368	103	3	Eastern China
T369	116	1	Eastern China
T370	0	3	Eastern China
T371	486	2	Eastern China
T373	20	3	Eastern China
T376	134	2	Eastern China
T377	361	2	Eastern China
T380	200	1	Eastern China
T384	300	1	Eastern China
T385	155	3	Eastern China
T395	319	1	Eastern China
T398	2	3	Eastern China
T399	232	1	Eastern China
T405	8	3	Eastern China
T406	445	1	Eastern China
T407	367	2	Eastern China
T411	8	3	Eastern China
T413	182	3	Eastern China
T419	51	1	Eastern China
T424	226	1	Eastern China
T430	289	3	Eastern China
T463	307	2	Eastern China
T466	201	1	Eastern China
T469	339	1	Eastern China
T472	317	3	Eastern China
T473	207	1	Eastern China
T475	155	3	Eastern China
T5003	105	1	Eastern China
T5009	182	3	Eastern China
T5011	0	3	Eastern China
T5012	5	3	Eastern China
T5014	489	1	Eastern China
T5015	261	2	Eastern China
T5017	125	3	Eastern China
T5020	399	2	Eastern China
T5024	320	1	Eastern China
T5025	73	3	Eastern China
T5026	138	2	Eastern China
T5029	346	1	Eastern China
T5030	0	3	Eastern China
T5031	430	2	Eastern China
T5034	332	1	Eastern China
T5035	248	2	Eastern China
T5037	245	2	Eastern China
T5038	496	2	Eastern China
T5042	461	1	Eastern China
T5044	226	1	Eastern China
T5047	8	3	Eastern China
T5048	34	2	Eastern China
T5050	284	2	Eastern China
T5051	479	1	Eastern China
T5056	27	3	Eastern China
T5059	0	3	Eastern China
T5062	278	1	Eastern China
T5063	101	2	Eastern China
T5064	202	2	Eastern China
T5065	143	2	Eastern China
T5068	428	1	Eastern China
T5069	377	1	Eastern China
T5070	475	1	Eastern China
T5071	8	3	Eastern China
T5072	96	1	Eastern China
T5076	8	3	Eastern China
T5077	284	2	Eastern China
T5080	485	1	Eastern China
T5083	143	2	Eastern China
T5084	232	1	Eastern China
T5089	155	3	Eastern China
T5090	207	1	Eastern China
T5093	498	1	Eastern China
T5099	0	3	Eastern China
T5100	146	2	Eastern China
T5101	0	3	Eastern China
T5103	125	3	Eastern China
T5106	211	2	Eastern China
T5107	0	3	Eastern China
T5109	101	2	Eastern China
T5112	103	3	Eastern China
T5114	103	3	Eastern China
T5115	8	3	Eastern China
T523	267	1	Eastern China
T537	73	3	Eastern China
T541	32	3	Eastern China
T545	194	2	Eastern China
T546	289	3	Eastern China
T550	69	2	Eastern China
T552	475	1	Eastern China
T553	411	1	Eastern China
T560	143	2	Eastern China
T562	346	1	Eastern China
T566	278	1	Eastern China
T567	486	2	Eastern China
T569	393	1	Eastern China
T572	0	3	Eastern China
T575	8	3	Eastern China
T576	417	2	Eastern China
T578	0	3	Eastern China
T584	5	3	Eastern China
T586	103	3	Eastern China
T591	103	3	Eastern China
T636	73	3	Eastern China
T64	454	1	Eastern China
T642	85	3	Eastern China
T644	35	1	Eastern China
T648	84	1	Eastern China
T652	2	3	Eastern China
T654	151	1	Eastern China
T656	150	1	Eastern China
T657	183	3	Eastern China
T666	40	2	Eastern China
T667	493	1	Eastern China
T673	332	1	Eastern China
T676	404	1	Eastern China
T681	34	2	Eastern China
T684	5	3	Eastern China
T686	424	1	Eastern China
T687	81	2	Eastern China
T692	72	2	Eastern China
T716	404	1	Eastern China
T719	152	1	Eastern China
T720	294	1	Eastern China
T721	34	2	Eastern China
T723	7	2	Eastern China
T735	330	1	Eastern China
T738	50	1	Eastern China
T765	412	1	Eastern China
T766	351	1	Eastern China
T770	186	1	Eastern China
T772	478	1	Eastern China
T775	103	3	Eastern China
T776	478	1	Eastern China
T789	282	2	Eastern China
T791	483	2	Eastern China
T792	311	1	Eastern China
T797	125	3	Eastern China
T801	273	1	Eastern China
T802	455	1	Eastern China
T816	146	2	Eastern China
T817	203	1	Eastern China
T821	9	1	Eastern China
T823	424	1	Eastern China
T833	52	2	Eastern China
T837	131	2	Eastern China
T846	81	2	Eastern China
T847	80	1	Eastern China
T860	218	1	Eastern China
T861	335	1	Eastern China
T863	131	2	Eastern China
T869	196	3	Eastern China
T872	36	1	Eastern China
T874	298	1	Eastern China
T881	8	3	Eastern China
T882	245	2	Eastern China
T883	155	3	Eastern China
T886	20	3	Eastern China
T887	65	1	Eastern China
T889	52	2	Eastern China
T895	85	3	Eastern China
T897	11	1	Eastern China
T907	352	2	Eastern China
T911	8	3	Eastern China
T912	363	1	Eastern China
T913	267	1	Eastern China
T914	7	2	Eastern China
T921	2	3	Eastern China
T929	403	1	Eastern China
T930	125	3	Eastern China
T932	98	2	Eastern China
T933	0	3	Eastern China
T937	304	2	Eastern China
T938	483	2	Eastern China
T939	417	2	Eastern China
T940	5	3	Eastern China
T941	272	1	Eastern China
T944	89	2	Eastern China
T945	8	3	Eastern China
T949	197	2	Eastern China
T952	95	1	Eastern China
T958	101	2	Eastern China
T960	194	2	Eastern China
T961	306	1	Eastern China
T963	275	1	Eastern China
T965	64	1	Eastern China
T967	276	1	Eastern China
T969	407	2	Eastern China
T970	427	1	Eastern China
T972	8	3	Eastern China
T975	187	2	Eastern China
T984	194	2	Eastern China
T985	49	1	Eastern China
T987	337	1	Eastern China
T990	96	1	Eastern China
T991	41	2	Eastern China
T996	471	1	Eastern China
T998	197	2	Eastern China
T999	427	1	Eastern China
SRR10040213			Southern China
SRR10040230			Southern China
SRR10040389			Southern China
SRR10040392			Southern China
SRR10040398			Southern China
SRR1710058			Southern China
SRR1710059			Southern China
SRR1710060			Southern China
SRR1710061			Southern China
SRR1710062			Southern China
SRR1710063			Southern China
SRR1710064			Southern China
SRR1710066			Southern China
SRR1710067			Southern China
SRR1710068			Southern China
SRR1710069			Southern China
SRR1710071			Southern China
SRR1710072			Southern China
SRR8651652			Eastern China
CRR027463			Northern China
CRR027464			Northern China
CRR027496			Northern China
CRR027501			Northern China
CRR027503			Northern China
CRR027506			Northern China
CRR027507			Northern China
CRR027514			Northern China
CRR027522			Eastern China
CRR027524			Eastern China
CRR027535			Eastern China
CRR027549			Northern China
CRR027554			Eastern China
CRR027557			Eastern China
CRR027559			Eastern China
CRR027562			Eastern China
CRR027569			Eastern China
CRR027576			Northern China
CRR027586			Northern China
CRR027587			Central China
CRR027595			Central China
CRR027597			Central China
CRR027607			Central China
CRR027611			Central China
CRR027618			Northern China
CRR027635			Central China
CRR027648			Northern China
CRR027653			Northern China
CRR027682			Northern China
R100			Eastern China
R107			Eastern China
R110			Eastern China
R115			Eastern China
R14			Eastern China
R18			Eastern China
R19			Eastern China
R2			Eastern China
R22			Eastern China
R25			Eastern China
R33			Eastern China
R36			Eastern China
R41			Eastern China
R43			Eastern China
R47			Eastern China
R50			Eastern China
R51			Eastern China
R52			Eastern China
R53			Eastern China
R54			Eastern China
R55			Eastern China
R57			Eastern China
R59			Eastern China
R63			Eastern China
R66			Eastern China
R67			Eastern China
R75			Eastern China
R76			Eastern China
R79			Eastern China
R82			Eastern China
R84			Eastern China
R88			Eastern China
R9			Eastern China
R96			Eastern China
R97			Eastern China
S1			Eastern China
S101			Eastern China
S15			Eastern China
S16			Eastern China
S17			Eastern China
S18			Eastern China
S19			Eastern China
S2			Eastern China
S20			Eastern China
S23			Eastern China
S24			Eastern China
S25			Eastern China
S27			Eastern China
S28			Eastern China
S29			Eastern China
S3			Eastern China
S30			Eastern China
S31			Eastern China
S32			Eastern China
S34			Eastern China
S36			Eastern China
S4			Eastern China
S42			Eastern China
S44			Eastern China
S49			Eastern China
S52			Eastern China
S53			Eastern China
S55			Eastern China
S58			Eastern China
S59			Eastern China
S6			Eastern China
S60			Eastern China
S62			Eastern China
S63			Eastern China
S64			Eastern China
S7			Eastern China
S70			Eastern China
S71			Eastern China
S72			Eastern China
S73			Eastern China
S75			Eastern China
S76			Eastern China
S8			Eastern China
S80			Eastern China
S81			Eastern China
S83			Eastern China
S86			Eastern China
S87			Eastern China
S9			Eastern China
S91			Eastern China
S92			Eastern China
S93			Eastern China
S96			Eastern China
S98			Eastern China
SRR10040139			Southern China
SRR10040140			Southern China
SRR10040143			Southern China
SRR10040144			Southern China
SRR10040145			Southern China
SRR10040147			Southern China
SRR10040152			Southern China
SRR10040153			Southern China
SRR10040155			Southern China
SRR10040156			Southern China
SRR10040159			Southern China
SRR10040160			Southern China
SRR10040163			Southern China
SRR10040165			Southern China
SRR10040166			Southern China
SRR10040167			Southern China
SRR10040170			Southern China
SRR10040175			Southern China
SRR10040177			Southern China
SRR10040179			Southern China
SRR10040185			Southern China
SRR10040186			Southern China
SRR10040187			Southern China
SRR10040189			Southern China
SRR10040192			Southern China
SRR10040195			Southern China
SRR10040198			Southern China
SRR10040205			Southern China
SRR10040206			Southern China
SRR10040212			Southern China
SRR10040218			Southern China
SRR10040219			Southern China
SRR10040220			Southern China
SRR10040221			Southern China
SRR10040229			Southern China
SRR10040233			Southern China
SRR10040234			Southern China
SRR10040237			Southern China
SRR10040238			Southern China
SRR10040240			Southern China
SRR10040241			Southern China
SRR10040242			Southern China
SRR10040246			Southern China
SRR10040247			Southern China
SRR10040254			Southern China
SRR10040258			Southern China
SRR10040260			Southern China
SRR10040261			Southern China
SRR10040262			Southern China
SRR10040263			Southern China
SRR10040271			Southern China
SRR10040272			Southern China
SRR10040277			Southern China
SRR10040282			Southern China
SRR10040284			Southern China
SRR10040285			Southern China
SRR10040286			Southern China
SRR10040287			Southern China
SRR10040290			Southern China
SRR10040292			Southern China
SRR10040294			Southern China
SRR10040297			Southern China
SRR10040298			Southern China
SRR10040301			Southern China
SRR10040305			Southern China
SRR10040310			Southern China
SRR10040312			Southern China
SRR10040316			Southern China
SRR10040318			Southern China
SRR10040320			Southern China
SRR10040322			Southern China
SRR10040323			Southern China
SRR10040324			Southern China
SRR10040326			Southern China
SRR10040327			Southern China
SRR10040328			Southern China
SRR10040330			Southern China
SRR10040335			Southern China
SRR10040340			Southern China
SRR10040341			Southern China
SRR10040342			Southern China
SRR10040344			Southern China
SRR10040345			Southern China
SRR10040355			Southern China
SRR10040359			Southern China
SRR10040360			Southern China
SRR10040361			Southern China
SRR10040364			Southern China
SRR10040369			Southern China
SRR10040371			Southern China
SRR10040373			Southern China
SRR10040374			Southern China
SRR10040375			Southern China
SRR10040376			Southern China
SRR10040379			Southern China
SRR10040380			Southern China
SRR10040382			Southern China
SRR10040385			Southern China
SRR10040397			Southern China
SRR10040400			Southern China
SRR10040404			Southern China
SRR10040407			Southern China
SRR10040408			Southern China
SRR10040409			Southern China
SRR10040412			Southern China
SRR10040413			Southern China
SRR10040414			Southern China
SRR10040417			Southern China
SRR10040419			Southern China
SRR10040421			Southern China
SRR10040422			Southern China
SRR10040425			Southern China
SRR10040426			Southern China
SRR10040428			Southern China
SRR10040429			Southern China
SRR10040431			Southern China
SRR10040432			Southern China
SRR10040434			Southern China
SRR10040442			Southern China
SRR10040444			Southern China
SRR10040446			Southern China
SRR10040447			Southern China
SRR10040454			Southern China
SRR10040456			Southern China
SRR10040469			Southern China
SRR10040472			Southern China
SRR10040474			Southern China
SRR10040479			Southern China
SRR10040480			Southern China
SRR10040482			Southern China
SRR10040483			Southern China
SRR10040485			Southern China
SRR10040486			Southern China
SRR10040488			Southern China
SRR10040489			Southern China
SRR10040492			Southern China
SRR10040494			Southern China
SRR10040496			Southern China
SRR10040498			Southern China
SRR10040502			Southern China
SRR10040503			Southern China
SRR10040509			Southern China
SRR10040521			Southern China
SRR10040524			Southern China
SRR10040527			Southern China
SRR10040528			Southern China
SRR10040529			Southern China
SRR10040534			Southern China
SRR10040537			Southern China
SRR10040541			Southern China
SRR10040544			Southern China
SRR10040550			Southern China
SRR1710080			Eastern China
SRR1710082			Eastern China
SRR1710085			Eastern China
SRR1710086			Eastern China
SRR1710088			Southern China
SRR1710089			Southern China
SRR1710090			Southern China
SRR1710092			Southern China
SRR1710094			Southern China
SRR1710096			Southern China
SRR1710098			Northeast China
SRR1710099			Central China
SRR1710100			Central China
SRR1710101			Central China
SRR1710103			Central China
SRR1710104			Southern China
SRR1710107			Southwest China
SRR1710108			Eastern China
SRR1710109			Eastern China
SRR1710112			Southwest China
SRR1723438			Eastern China
SRR1723439			Northwest China
SRR1723440			Central China
SRR1723444			Eastern China
SRR1723445			Central China
SRR1723448			Northeast China
SRR1723456			Northern China
SRR1723457			Northwest China
SRR1723461			Northwest China
SRR1723462			Southwest China
SRR1723466			Central China
SRR1723470			Northwest China
SRR1723475			Central China
SRR1723477			Southern China
SRR1723488			Northwest China
SRR1723494			Central China
SRR1723496			Eastern China
SRR1723497			Central China
SRR1723501			Southwest China
SRR1723503			Southwest China
SRR1723504			Northern China
SRR1723505			Northern China
SRR1723506			Eastern China
SRR1723509			Southern China
SRR1723511			Central China
SRR1723517			Southwest China
SRR1723518			Central China
SRR1723519			Eastern China
SRR1723521			Central China
SRR1723522			Central China
SRR1723525			Southern China
SRR1723527			Eastern China
SRR1723528			Northwest China
SRR1723532			Central China
SRR1723533			Central China
SRR1723536			Eastern China
SRR1723537			Eastern China
SRR1723545			Northern China
SRR1723549			Northern China
SRR1723553			Northwest China
SRR1723555			Northern China
SRR1723560			Central China
SRR1723561			Northeast China
SRR1723562			Southern China
SRR1723563			Central China
SRR1723564			Eastern China
SRR1723565			Eastern China
SRR1723567			Northeast China
SRR1723569			Northeast China
SRR1723570			Northern China
SRR1723575			Northern China
SRR1723576			Northern China
SRR1723577			Northern China
SRR1723578			Northern China
SRR1723580			Northwest China
SRR1723581			Southern China
SRR1723583			Northeast China
SRR1723587			Northwest China
SRR1723588			Northern China
SRR1723590			Southwest China
SRR1723591			Northwest China
SRR1723593			Southwest China
SRR1723594			Northwest China
SRR1723598			Northwest China
SRR1723599			Southwest China
SRR1723600			Northwest China
SRR1723601			Southwest China
SRR1723602			Northern China
SRR1723606			Northern China
SRR1723611			Northeast China
SRR1723614			Eastern China
SRR1723615			Northeast China
SRR1723617			Eastern China
SRR1723618			Northeast China
SRR1723622			Northern China
SRR1723626			Northeast China
SRR1723627			Northeast China
SRR1723628			Northern China
SRR1723629			Eastern China
SRR1723630			Northwest China
SRR1723631			Central China
SRR1723635			Northeast China
SRR1723636			Northern China
SRR1723637			Eastern China
SRR1723638			Northwest China
SRR1723643			Northwest China
SRR1723645			Northern China
SRR1723648			Northwest China
SRR1723649			Southwest China
SRR1723650			Southwest China
SRR1723653			Central China
SRR1723654			Northeast China
SRR1723656			Northern China
[truncated: 1,195 more rows]
