# Supplementary material for: Association between fatty acid metabolism gene mutations and Mycobacterium tuberculosis transmission revealed by whole genome sequencing
Source: BMC Microbiol. 2023 Dec 1;23:379. doi: 10.1186/s12866-023-03072-9 (PMC10691062; doi:10.1186/s12866-023-03072-9)
Supplement: Supplementary file 9 — Supplementary Material 9: Supplement Table 9 Mutations of fatty acid metabolism genes in 3193 isolates of Mycobacterium tuberculosis [file 12866_2023_3072_MOESM9_ESM.xlsx]

## Sheet: Supplement Table9
Supplement Table9 Mutations of fatty acid metabolism genes in 3193 isolates of Mycobacterium tuberculosis
	a	Chrom	Pos	Type	REF	ALT	Evidence	FTYPE	Strand	NT_POS	AA_POS	Effect	Locus_tag	Gene	Product	Sample_name
21	21	NC_000962	37305	snp	C	G	G:21 C:0	CDS	+	47/1689	16/562	missense_variant c.47C>G p.Ser16Trp	Rv0035	fadD34	fatty-acid--CoA ligase FadD34	SRR1723761
22	22	NC_000962	37334	snp	A	T	T:19 A:0	CDS	+	76/1689	26/562	missense_variant c.76A>T p.Thr26Ser	Rv0035	fadD34	fatty-acid--CoA ligase FadD34	SRR1723761
144	144	NC_000962	460413	snp	C	T	T:23 C:0	CDS	-	1590/2547	530/848	synonymous_variant c.1590G>A p.Lys530Lys	Rv0384c	clpB	chaperone protein ClpB	SRR1723761
152	152	NC_000962	491742	snp	T	C	C:16 T:0	CDS	+	960/1011	320/336	synonymous_variant c.960T>C p.Phe320Phe	Rv0407	fgd1	F420-dependent glucose-6-phosphate dehydrogenase	SRR1723761
179	179	NC_000962	590436	snp	T	C	C:12 T:0	CDS	+	354/888	118/295	synonymous_variant c.354T>C p.Ala118Ala	Rv0500	proC	pyrroline-5-carboxylate reductase	SRR1723761
259	259	NC_000962	893733	snp	T	G	G:18 T:0	CDS	+	416/1302	139/433	missense_variant c.416T>G p.Leu139Arg	Rv0800	pepC	M18 family aminopeptidase	SRR1723761
276	276	NC_000962	951702	snp	C	T	T:11 C:0	CDS	+	71/1080	24/359	missense_variant c.71C>T p.Ala24Val	Rv0855	far	fatty-acid-CoA racemase	SRR1723761
279	279	NC_000962	957117	snp	T	C	C:13 T:0	CDS	+	825/2163	275/720	synonymous_variant c.825T>C p.Asp275Asp	Rv0860	fadB	fatty oxidation protein FadB	SRR1723761
326	326	NC_000962	1100234	snp	T	C	C:20 T:0	CDS	+	1169/1395	390/464	missense_variant c.1169T>C p.Leu390Pro	Rv0983	pepD	serine protease PepD	SRR1723761
338	338	NC_000962	1117812	snp	A	G	G:21 A:0	CDS	+	628/1209	210/402	missense_variant c.628A>G p.Thr210Ala	Rv1001	arcA	arginine deiminase	SRR1723761
392	392	NC_000962	1306259	snp	A	G	G:26 A:0	CDS	-	1968/2025	656/674	synonymous_variant c.1968T>C p.Ala656Ala	Rv1175c	fadH	NADPH dependent 2,4-dienoyl-CoA reductase FadH	SRR1723761
393	393	NC_000962	1307598	snp	C	G	G:22 C:0	CDS	-	629/2025	210/674	missense_variant c.629G>C p.Cys210Ser	Rv1175c	fadH	NADPH dependent 2,4-dienoyl-CoA reductase FadH	SRR1723761
395	395	NC_000962	1315191	snp	A	C	C:15 A:0	CDS	+	1467/1467	489/488	stop_lost&splice_region_variant c.1467A>C p.Ter489Tyrext*?	Rv1180	pks3	polyketide beta-ketoacyl synthase	SRR1723761
430	430	NC_000962	1477596	snp	C	T	T:19 C:0	CDS	-	36/498	12/165	synonymous_variant c.36G>A p.Gly12Gly	Rv1316c	ogt	methylated-DNA--protein-cysteine methyltransferase	SRR1723761
453	453	NC_000962	1576481	snp	T	G	G:18 T:0	CDS	-	316/963	106/320	missense_variant c.316A>C p.Thr106Pro	Rv1400c	lipI	lipase	SRR1723761
454	454	NC_000962	1576527	snp	G	T	T:24 G:0	CDS	-	270/963	90/320	missense_variant c.270C>A p.Phe90Leu	Rv1400c	lipI	lipase	SRR1723761
455	455	NC_000962	1576675	snp	C	T	T:12 C:1	CDS	-	122/963	41/320	missense_variant c.122G>A p.Arg41Gln	Rv1400c	lipI	lipase	SRR1723761
469	469	NC_000962	1630148	snp	A	C	C:17 A:0	CDS	-	52/2103	18/700	missense_variant c.52T>G p.Tyr18Asp	Rv1449c	tkt	transketolase	SRR1723761
499	499	NC_000962	1722200	snp	C	G	G:10 C:0	CDS	-	6210/6327	2070/2108	synonymous_variant c.6210G>C p.Val2070Val	Rv1527c	pks5	polyketide synthase	SRR1723761
500	500	NC_000962	1722228	snp	A	C	C:11 A:0	CDS	-	6182/6327	2061/2108	missense_variant c.6182T>G p.Leu2061Arg	Rv1527c	pks5	polyketide synthase	SRR1723761
525	525	NC_000962	1834177	snp	A	C	C:13 A:0	CDS	+	636/1446	212/481	synonymous_variant c.636A>C p.Arg212Arg	Rv1630	rpsA	30S ribosomal protein S1	SRR1723761
547	547	NC_000962	1917972	snp	A	G	G:12 A:0	CDS	+	33/807	11/268	synonymous_variant c.33A>G p.Leu11Leu	Rv1694	tlyA	16S/23S rRNA (cytidine-2'-O)-methyltransferase TlyA	SRR1723761
607	607	NC_000962	2147022	snp	A	C	C:23 A:0	CDS	-	612/1389	204/462	missense_variant c.612T>G p.Ile204Met	Rv1900c	lipJ	lignin peroxidase LipJ	SRR1723761
694	694	NC_000962	2362041	snp	C	A	A:20 C:0	CDS	+	1802/3042	601/1013	missense_variant c.1802C>A p.Pro601Gln	Rv2101	helZ	helicase HelZ	SRR1723761
712	712	NC_000962	2448458	snp	C	T	T:29 C:0	CDS	+	299/1803	100/600	missense_variant c.299C>T p.Thr100Ile	Rv2187	fadD15	long-chain-fatty-acid--CoA ligase FadD15	SRR1723761
818	818	NC_000962	2847281	snp	A	G	G:17 A:0	CDS	-	2052/9210	684/3069	synonymous_variant c.2052T>C p.Asp684Asp	Rv2524c	fas	fatty acid synthase	SRR1723761
855	855	NC_000962	3001498	snp	C	G	G:15 C:0	CDS	+	885/1290	295/429	synonymous_variant c.885C>G p.Thr295Thr	Rv2684	arsA	arsenic-transport integral membrane protein ArsA	SRR1723761
897	897	NC_000962	3165636	snp	G	A	A:20 G:0	CDS	+	432/1380	144/459	synonymous_variant c.432G>A p.Ser144Ser	Rv2855	mtr	mycothione reductase	SRR1723761
941	941	NC_000962	3367765	snp	G	A	A:24 G:0	CDS	-	1029/1530	343/509	synonymous_variant c.1029C>T p.Gly343Gly	Rv3009c	gatB	aspartyl/glutamyl-tRNA(Asn/Gln) amidotransferase subunit B	SRR1723761
952	952	NC_000962	3428917	snp	C	A	A:12 C:0	CDS	+	1675/2277	559/758	missense_variant c.1675C>A p.Arg559Ser	Rv3063	cstA	carbon starvation protein A	SRR1723761
983	983	NC_000962	3571828	snp	G	C	C:20 G:0	CDS	-	716/942	239/313	missense_variant c.716C>G p.Pro239Arg	Rv3199c	nudC	NADH pyrophosphatase	SRR1723761
1017	1017	NC_000962	3704596	snp	G	C	C:17 G:0	CDS	+	160/435	54/144	missense_variant c.160G>C p.Val54Leu	Rv3317	sdhD	succinate dehydrogenase hydrophobic membrane anchor subunit	SRR1723761
1018	1018	NC_000962	3704770	snp	A	G	G:18 A:0	CDS	+	334/435	112/144	missense_variant c.334A>G p.Thr112Ala	Rv3317	sdhD	succinate dehydrogenase hydrophobic membrane anchor subunit	SRR1723761
1077	1077	NC_000962	3906311	snp	G	A	A:16 G:0	CDS	-	697/834	233/277	missense_variant c.697C>T p.Arg233Cys	Rv3487c	lipF	carboxylesterase LipF	SRR1723761
1128	1128	NC_000962	4116610	snp	G	A	A:20 G:0	CDS	+	133/675	45/224	missense_variant c.133G>A p.Asp45Asn	Rv3676	crp	cAMP receptor protein	SRR1723761
1197	1197	NC_000962	4295019	snp	C	T	T:12 C:0	CDS	-	4587/6381	1529/2126	synonymous_variant c.4587G>A p.Arg1529Arg	Rv3825c	pks2	phthioceranic/hydroxyphthioceranic acid synthase	SRR1723761
1198	1198	NC_000962	4296015	snp	G	A	A:21 G:0	CDS	-	3591/6381	1197/2126	synonymous_variant c.3591C>T p.Asp1197Asp	Rv3825c	pks2	phthioceranic/hydroxyphthioceranic acid synthase	SRR1723761
1276	22	NC_000962	37305	snp	C	G	G:14 C:0	CDS	+	47/1689	16/562	missense_variant c.47C>G p.Ser16Trp	Rv0035	fadD34	fatty-acid--CoA ligase FadD34	SRR1723620
1277	23	NC_000962	37334	snp	A	T	T:12 A:0	CDS	+	76/1689	26/562	missense_variant c.76A>T p.Thr26Ser	Rv0035	fadD34	fatty-acid--CoA ligase FadD34	SRR1723620
1278	24	NC_000962	37742	del	GACT	G	G:18 GACT:0	CDS	+	485/1689	162/562	disruptive_inframe_deletion c.485_487delACT p.Asp162_Trp163delinsGly	Rv0035	fadD34	fatty-acid--CoA ligase FadD34	SRR1723620
1407	153	NC_000962	460413	snp	C	T	T:27 C:0	CDS	-	1590/2547	530/848	synonymous_variant c.1590G>A p.Lys530Lys	Rv0384c	clpB	chaperone protein ClpB	SRR1723620
1418	164	NC_000962	491742	snp	T	C	C:13 T:0	CDS	+	960/1011	320/336	synonymous_variant c.960T>C p.Phe320Phe	Rv0407	fgd1	F420-dependent glucose-6-phosphate dehydrogenase	SRR1723620
1431	177	NC_000962	536157	del	CTCG	C	C:20 CTCG:0	CDS	-	350/1284	116/427	disruptive_inframe_deletion c.348_350delCGA p.Asp116del	Rv0447c	ufaA1	cyclopropane-fatty-acyl-phospholipid synthase UfaA	SRR1723620
1448	194	NC_000962	590436	snp	T	C	C:18 T:0	CDS	+	354/888	118/295	synonymous_variant c.354T>C p.Ala118Ala	Rv0500	proC	pyrroline-5-carboxylate reductase	SRR1723620
1524	270	NC_000962	893733	snp	T	G	G:18 T:0	CDS	+	416/1302	139/433	missense_variant c.416T>G p.Leu139Arg	Rv0800	pepC	M18 family aminopeptidase	SRR1723620
1540	286	NC_000962	951702	snp	C	T	T:10 C:0	CDS	+	71/1080	24/359	missense_variant c.71C>T p.Ala24Val	Rv0855	far	fatty-acid-CoA racemase	SRR1723620
1542	288	NC_000962	957117	snp	T	C	C:11 T:0	CDS	+	825/2163	275/720	synonymous_variant c.825T>C p.Asp275Asp	Rv0860	fadB	fatty oxidation protein FadB	SRR1723620
1586	332	NC_000962	1100234	snp	T	C	C:22 T:0	CDS	+	1169/1395	390/464	missense_variant c.1169T>C p.Leu390Pro	Rv0983	pepD	serine protease PepD	SRR1723620
1647	393	NC_000962	1306259	snp	A	G	G:18 A:0	CDS	-	1968/2025	656/674	synonymous_variant c.1968T>C p.Ala656Ala	Rv1175c	fadH	NADPH dependent 2,4-dienoyl-CoA reductase FadH	SRR1723620
1648	394	NC_000962	1307598	snp	C	G	G:22 C:0	CDS	-	629/2025	210/674	missense_variant c.629G>C p.Cys210Ser	Rv1175c	fadH	NADPH dependent 2,4-dienoyl-CoA reductase FadH	SRR1723620
1649	395	NC_000962	1315191	snp	A	C	C:14 A:0	CDS	+	1467/1467	489/488	stop_lost&splice_region_variant c.1467A>C p.Ter489Tyrext*?	Rv1180	pks3	polyketide beta-ketoacyl synthase	SRR1723620
1685	431	NC_000962	1477596	snp	C	T	T:15 C:0	CDS	-	36/498	12/165	synonymous_variant c.36G>A p.Gly12Gly	Rv1316c	ogt	methylated-DNA--protein-cysteine methyltransferase	SRR1723620
1710	456	NC_000962	1576481	snp	T	G	G:16 T:0	CDS	-	316/963	106/320	missense_variant c.316A>C p.Thr106Pro	Rv1400c	lipI	lipase	SRR1723620
1711	457	NC_000962	1576527	snp	G	T	T:20 G:0	CDS	-	270/963	90/320	missense_variant c.270C>A p.Phe90Leu	Rv1400c	lipI	lipase	SRR1723620
1724	470	NC_000962	1630148	snp	A	C	C:18 A:0	CDS	-	52/2103	18/700	missense_variant c.52T>G p.Tyr18Asp	Rv1449c	tkt	transketolase	SRR1723620
1755	501	NC_000962	1722200	snp	C	G	G:11 C:0	CDS	-	6210/6327	2070/2108	synonymous_variant c.6210G>C p.Val2070Val	Rv1527c	pks5	polyketide synthase	SRR1723620
1776	522	NC_000962	1834177	snp	A	C	C:16 A:0	CDS	+	636/1446	212/481	synonymous_variant c.636A>C p.Arg212Arg	Rv1630	rpsA	30S ribosomal protein S1	SRR1723620
1797	543	NC_000962	1917972	snp	A	G	G:16 A:0	CDS	+	33/807	11/268	synonymous_variant c.33A>G p.Leu11Leu	Rv1694	tlyA	16S/23S rRNA (cytidine-2'-O)-methyltransferase TlyA	SRR1723620
1855	601	NC_000962	2147022	snp	A	C	C:16 A:0	CDS	-	612/1389	204/462	missense_variant c.612T>G p.Ile204Met	Rv1900c	lipJ	lignin peroxidase LipJ	SRR1723620
1936	682	NC_000962	2361604	snp	C	G	G:16 C:0	CDS	+	1365/3042	455/1013	synonymous_variant c.1365C>G p.Val455Val	Rv2101	helZ	helicase HelZ	SRR1723620
1937	683	NC_000962	2362041	snp	C	A	A:20 C:1	CDS	+	1802/3042	601/1013	missense_variant c.1802C>A p.Pro601Gln	Rv2101	helZ	helicase HelZ	SRR1723620
1957	703	NC_000962	2448458	snp	C	T	T:19 C:0	CDS	+	299/1803	100/600	missense_variant c.299C>T p.Thr100Ile	Rv2187	fadD15	long-chain-fatty-acid--CoA ligase FadD15	SRR1723620
2059	805	NC_000962	2839689	snp	C	T	T:10 C:0	CDS	-	242/393	81/130	missense_variant c.242G>A p.Arg81His	Rv2523c	acpS	holo-ACP synthase	SRR1723620
2060	806	NC_000962	2841022	snp	A	G	G:17 A:0	CDS	-	8311/9210	2771/3069	missense_variant c.8311T>C p.Cys2771Arg	Rv2524c	fas	fatty acid synthase	SRR1723620
2061	807	NC_000962	2847281	snp	A	G	G:16 A:0	CDS	-	2052/9210	684/3069	synonymous_variant c.2052T>C p.Asp684Asp	Rv2524c	fas	fatty acid synthase	SRR1723620
2136	882	NC_000962	3165636	snp	G	A	A:18 G:0	CDS	+	432/1380	144/459	synonymous_variant c.432G>A p.Ser144Ser	Rv2855	mtr	mycothione reductase	SRR1723620
2160	906	NC_000962	3293318	snp	A	C	C:23 A:0	CDS	-	3036/4851	1012/1616	synonymous_variant c.3036T>G p.Ala1012Ala	Rv2946c	pks1	polyketide synthase	SRR1723620
2180	926	NC_000962	3367765	snp	G	A	A:15 G:0	CDS	-	1029/1530	343/509	synonymous_variant c.1029C>T p.Gly343Gly	Rv3009c	gatB	aspartyl/glutamyl-tRNA(Asn/Gln) amidotransferase subunit B	SRR1723620
2189	935	NC_000962	3428917	snp	C	A	A:13 C:0	CDS	+	1675/2277	559/758	missense_variant c.1675C>A p.Arg559Ser	Rv3063	cstA	carbon starvation protein A	SRR1723620
2225	971	NC_000962	3571828	snp	G	C	C:13 G:0	CDS	-	716/942	239/313	missense_variant c.716C>G p.Pro239Arg	Rv3199c	nudC	NADH pyrophosphatase	SRR1723620
2256	1002	NC_000962	3704596	snp	G	C	C:21 G:0	CDS	+	160/435	54/144	missense_variant c.160G>C p.Val54Leu	Rv3317	sdhD	succinate dehydrogenase hydrophobic membrane anchor subunit	SRR1723620
2257	1003	NC_000962	3704770	snp	A	G	G:29 A:0	CDS	+	334/435	112/144	missense_variant c.334A>G p.Thr112Ala	Rv3317	sdhD	succinate dehydrogenase hydrophobic membrane anchor subunit	SRR1723620
2261	1007	NC_000962	3718969	snp	G	A	A:11 G:0	CDS	+	375/1152	125/383	synonymous_variant c.375G>A p.Pro125Pro	Rv3332	nagA	N-acetylglucosamine-6-phosphate deacetylase NagA	SRR1723620
2317	1063	NC_000962	3906311	snp	G	A	A:16 G:0	CDS	-	697/834	233/277	missense_variant c.697C>T p.Arg233Cys	Rv3487c	lipF	carboxylesterase LipF	SRR1723620
2371	1117	NC_000962	4116610	snp	G	A	A:12 G:0	CDS	+	133/675	45/224	missense_variant c.133G>A p.Asp45Asn	Rv3676	crp	cAMP receptor protein	SRR1723620
2438	1184	NC_000962	4296015	snp	G	A	A:21 G:0	CDS	-	3591/6381	1197/2126	synonymous_variant c.3591C>T p.Asp1197Asp	Rv3825c	pks2	phthioceranic/hydroxyphthioceranic acid synthase	SRR1723620
2480	1226	NC_000962	4391963	snp	C	T	T:16 C:1	CDS	-	1111/1443	371/480	missense_variant c.1111G>A p.Val371Ile	Rv3907c	pcnA	poly(A) polymerase PcnA	SRR1723620
2493	7	NC_000962	12555	snp	C	T	T:20 C:1	CDS	+	88/549	30/182	synonymous_variant c.88C>T p.Leu30Leu	Rv0009	ppiA	iron-regulated peptidyl-prolyl cis-trans isomerase PpiA	SRR1723947
2546	60	NC_000962	263345	snp	G	C	C:16 G:0	CDS	+	534/1212	178/403	synonymous_variant c.534G>C p.Ala178Ala	Rv0220	lipC	esterase LipC	SRR1723947
2590	104	NC_000962	590436	snp	T	C	C:26 T:0	CDS	+	354/888	118/295	synonymous_variant c.354T>C p.Ala118Ala	Rv0500	proC	pyrroline-5-carboxylate reductase	SRR1723947
2630	144	NC_000962	893733	snp	T	G	G:16 T:0	CDS	+	416/1302	139/433	missense_variant c.416T>G p.Leu139Arg	Rv0800	pepC	M18 family aminopeptidase	SRR1723947
2638	152	NC_000962	959167	snp	C	T	T:23 C:1	CDS	-	985/1629	329/542	missense_variant c.985G>A p.Val329Met	Rv0861c	ercc3	DNA helicase Ercc3	SRR1723947
2670	184	NC_000962	1100234	snp	T	C	C:23 T:0	CDS	+	1169/1395	390/464	missense_variant c.1169T>C p.Leu390Pro	Rv0983	pepD	serine protease PepD	SRR1723947
2697	211	NC_000962	1306322	snp	C	G	G:22 C:0	CDS	-	1905/2025	635/674	synonymous_variant c.1905G>C p.Leu635Leu	Rv1175c	fadH	NADPH dependent 2,4-dienoyl-CoA reductase FadH	SRR1723947
2698	212	NC_000962	1307598	snp	C	G	G:20 C:0	CDS	-	629/2025	210/674	missense_variant c.629G>C p.Cys210Ser	Rv1175c	fadH	NADPH dependent 2,4-dienoyl-CoA reductase FadH	SRR1723947
2700	214	NC_000962	1315191	snp	A	C	C:10 A:0	CDS	+	1467/1467	489/488	stop_lost&splice_region_variant c.1467A>C p.Ter489Tyrext*?	Rv1180	pks3	polyketide beta-ketoacyl synthase	SRR1723947
2747	261	NC_000962	1630148	snp	A	C	C:18 A:0	CDS	-	52/2103	18/700	missense_variant c.52T>G p.Tyr18Asp	Rv1449c	tkt	transketolase	SRR1723947
2793	307	NC_000962	1917972	snp	A	G	G:12 A:0	CDS	+	33/807	11/268	synonymous_variant c.33A>G p.Leu11Leu	Rv1694	tlyA	16S/23S rRNA (cytidine-2'-O)-methyltransferase TlyA	SRR1723947
2833	347	NC_000962	2147022	snp	A	C	C:25 A:0	CDS	-	612/1389	204/462	missense_variant c.612T>G p.Ile204Met	Rv1900c	lipJ	lignin peroxidase LipJ	SRR1723947
2873	387	NC_000962	2361030	snp	G	A	A:12 G:0	CDS	+	791/3042	264/1013	missense_variant c.791G>A p.Gly264Asp	Rv2101	helZ	helicase HelZ	SRR1723947
2874	388	NC_000962	2361311	snp	C	T	T:10 C:0	CDS	+	1072/3042	358/1013	missense_variant c.1072C>T p.Leu358Phe	Rv2101	helZ	helicase HelZ	SRR1723947
2875	389	NC_000962	2361604	snp	C	G	G:11 C:0	CDS	+	1365/3042	455/1013	synonymous_variant c.1365C>G p.Val455Val	Rv2101	helZ	helicase HelZ	SRR1723947
2876	390	NC_000962	2362041	snp	C	A	A:18 C:0	CDS	+	1802/3042	601/1013	missense_variant c.1802C>A p.Pro601Gln	Rv2101	helZ	helicase HelZ	SRR1723947
2982	496	NC_000962	3166400	snp	C	T	T:24 C:0	CDS	+	1196/1380	399/459	missense_variant c.1196C>T p.Thr399Ile	Rv2855	mtr	mycothione reductase	SRR1723947
3017	531	NC_000962	3428917	snp	C	A	A:18 C:0	CDS	+	1675/2277	559/758	missense_variant c.1675C>A p.Arg559Ser	Rv3063	cstA	carbon starvation protein A	SRR1723947
3050	564	NC_000962	3704596	snp	G	C	C:24 G:0	CDS	+	160/435	54/144	missense_variant c.160G>C p.Val54Leu	Rv3317	sdhD	succinate dehydrogenase hydrophobic membrane anchor subunit	SRR1723947
3089	603	NC_000962	3906881	snp	C	G	G:19 C:0	CDS	-	127/834	43/277	missense_variant c.127G>C p.Ala43Pro	Rv3487c	lipF	carboxylesterase LipF	SRR1723947
3180	20	NC_000962	37305	snp	C	G	G:12 C:0	CDS	+	47/1689	16/562	missense_variant c.47C>G p.Ser16Trp	Rv0035	fadD34	fatty-acid--CoA ligase FadD34	SRR1723573
3181	21	NC_000962	37334	snp	A	T	T:10 A:0	CDS	+	76/1689	26/562	missense_variant c.76A>T p.Thr26Ser	Rv0035	fadD34	fatty-acid--CoA ligase FadD34	SRR1723573
3325	165	NC_000962	460413	snp	C	T	T:25 C:0	CDS	-	1590/2547	530/848	synonymous_variant c.1590G>A p.Lys530Lys	Rv0384c	clpB	chaperone protein ClpB	SRR1723573
3339	179	NC_000962	491742	snp	T	C	C:17 T:0	CDS	+	960/1011	320/336	synonymous_variant c.960T>C p.Phe320Phe	Rv0407	fgd1	F420-dependent glucose-6-phosphate dehydrogenase	SRR1723573
3367	207	NC_000962	590436	snp	T	C	C:15 T:0	CDS	+	354/888	118/295	synonymous_variant c.354T>C p.Ala118Ala	Rv0500	proC	pyrroline-5-carboxylate reductase	SRR1723573
3455	295	NC_000962	893733	snp	T	G	G:28 T:0	CDS	+	416/1302	139/433	missense_variant c.416T>G p.Leu139Arg	Rv0800	pepC	M18 family aminopeptidase	SRR1723573
3475	315	NC_000962	951702	snp	C	T	T:20 C:0	CDS	+	71/1080	24/359	missense_variant c.71C>T p.Ala24Val	Rv0855	far	fatty-acid-CoA racemase	SRR1723573
3479	319	NC_000962	957117	snp	T	C	C:24 T:0	CDS	+	825/2163	275/720	synonymous_variant c.825T>C p.Asp275Asp	Rv0860	fadB	fatty oxidation protein FadB	SRR1723573
3527	367	NC_000962	1100234	snp	T	C	C:21 T:0	CDS	+	1169/1395	390/464	missense_variant c.1169T>C p.Leu390Pro	Rv0983	pepD	serine protease PepD	SRR1723573
3591	431	NC_000962	1306259	snp	A	G	G:15 A:0	CDS	-	1968/2025	656/674	synonymous_variant c.1968T>C p.Ala656Ala	Rv1175c	fadH	NADPH dependent 2,4-dienoyl-CoA reductase FadH	SRR1723573
3592	432	NC_000962	1307598	snp	C	G	G:31 C:0	CDS	-	629/2025	210/674	missense_variant c.629G>C p.Cys210Ser	Rv1175c	fadH	NADPH dependent 2,4-dienoyl-CoA reductase FadH	SRR1723573
3594	434	NC_000962	1315191	snp	A	C	C:14 A:0	CDS	+	1467/1467	489/488	stop_lost&splice_region_variant c.1467A>C p.Ter489Tyrext*?	Rv1180	pks3	polyketide beta-ketoacyl synthase	SRR1723573
3634	474	NC_000962	1477596	snp	C	T	T:28 C:0	CDS	-	36/498	12/165	synonymous_variant c.36G>A p.Gly12Gly	Rv1316c	ogt	methylated-DNA--protein-cysteine methyltransferase	SRR1723573
3659	499	NC_000962	1576481	snp	T	G	G:21 T:0	CDS	-	316/963	106/320	missense_variant c.316A>C p.Thr106Pro	Rv1400c	lipI	lipase	SRR1723573
3660	500	NC_000962	1576527	snp	G	T	T:20 G:0	CDS	-	270/963	90/320	missense_variant c.270C>A p.Phe90Leu	Rv1400c	lipI	lipase	SRR1723573
3679	519	NC_000962	1630148	snp	A	C	C:25 A:0	CDS	-	52/2103	18/700	missense_variant c.52T>G p.Tyr18Asp	Rv1449c	tkt	transketolase	SRR1723573
3690	530	NC_000962	1674624	snp	A	T	T:21 A:2	CDS	+	423/810	141/269	synonymous_variant c.423A>T p.Gly141Gly	Rv1484	inhA	NADH-dependent enoyl-[ACP] reductase	SRR1723573
3711	551	NC_000962	1722200	snp	C	G	G:16 C:0	CDS	-	6210/6327	2070/2108	synonymous_variant c.6210G>C p.Val2070Val	Rv1527c	pks5	polyketide synthase	SRR1723573
3712	552	NC_000962	1722228	snp	A	C	C:13 A:0	CDS	-	6182/6327	2061/2108	missense_variant c.6182T>G p.Leu2061Arg	Rv1527c	pks5	polyketide synthase	SRR1723573
3713	553	NC_000962	1722481	snp	A	C	C:25 A:0	CDS	-	5929/6327	1977/2108	missense_variant c.5929T>G p.Tyr1977Asp	Rv1527c	pks5	polyketide synthase	SRR1723573
3736	576	NC_000962	1834177	snp	A	C	C:15 A:0	CDS	+	636/1446	212/481	synonymous_variant c.636A>C p.Arg212Arg	Rv1630	rpsA	30S ribosomal protein S1	SRR1723573
3758	598	NC_000962	1917972	snp	A	G	G:20 A:0	CDS	+	33/807	11/268	synonymous_variant c.33A>G p.Leu11Leu	Rv1694	tlyA	16S/23S rRNA (cytidine-2'-O)-methyltransferase TlyA	SRR1723573
3817	657	NC_000962	2147022	snp	A	C	C:26 A:0	CDS	-	612/1389	204/462	missense_variant c.612T>G p.Ile204Met	Rv1900c	lipJ	lignin peroxidase LipJ	SRR1723573
3903	743	NC_000962	2361604	snp	C	G	G:21 C:0	CDS	+	1365/3042	455/1013	synonymous_variant c.1365C>G p.Val455Val	Rv2101	helZ	helicase HelZ	SRR1723573
3904	744	NC_000962	2362041	snp	C	A	A:20 C:0	CDS	+	1802/3042	601/1013	missense_variant c.1802C>A p.Pro601Gln	Rv2101	helZ	helicase HelZ	SRR1723573
3925	765	NC_000962	2448458	snp	C	T	T:19 C:0	CDS	+	299/1803	100/600	missense_variant c.299C>T p.Thr100Ile	Rv2187	fadD15	long-chain-fatty-acid--CoA ligase FadD15	SRR1723573
4035	875	NC_000962	2841022	snp	A	G	G:16 A:0	CDS	-	8311/9210	2771/3069	missense_variant c.8311T>C p.Cys2771Arg	Rv2524c	fas	fatty acid synthase	SRR1723573
4036	876	NC_000962	2847281	snp	A	G	G:12 A:0	CDS	-	2052/9210	684/3069	synonymous_variant c.2052T>C p.Asp684Asp	Rv2524c	fas	fatty acid synthase	SRR1723573
4126	966	NC_000962	3165636	snp	G	A	A:26 G:0	CDS	+	432/1380	144/459	synonymous_variant c.432G>A p.Ser144Ser	Rv2855	mtr	mycothione reductase	SRR1723573
4172	1012	NC_000962	3367765	snp	G	A	A:16 G:0	CDS	-	1029/1530	343/509	synonymous_variant c.1029C>T p.Gly343Gly	Rv3009c	gatB	aspartyl/glutamyl-tRNA(Asn/Gln) amidotransferase subunit B	SRR1723573
4181	1021	NC_000962	3428917	snp	C	A	A:16 C:0	CDS	+	1675/2277	559/758	missense_variant c.1675C>A p.Arg559Ser	Rv3063	cstA	carbon starvation protein A	SRR1723573
4216	1056	NC_000962	3571828	snp	G	C	C:18 G:0	CDS	-	716/942	239/313	missense_variant c.716C>G p.Pro239Arg	Rv3199c	nudC	NADH pyrophosphatase	SRR1723573
4251	1091	NC_000962	3704596	snp	G	C	C:33 G:0	CDS	+	160/435	54/144	missense_variant c.160G>C p.Val54Leu	Rv3317	sdhD	succinate dehydrogenase hydrophobic membrane anchor subunit	SRR1723573
4252	1092	NC_000962	3704770	snp	A	G	G:29 A:0	CDS	+	334/435	112/144	missense_variant c.334A>G p.Thr112Ala	Rv3317	sdhD	succinate dehydrogenase hydrophobic membrane anchor subunit	SRR1723573
4314	1154	NC_000962	3906311	snp	G	A	A:15 G:0	CDS	-	697/834	233/277	missense_variant c.697C>T p.Arg233Cys	Rv3487c	lipF	carboxylesterase LipF	SRR1723573
4368	1208	NC_000962	4116610	snp	G	A	A:20 G:0	CDS	+	133/675	45/224	missense_variant c.133G>A p.Asp45Asn	Rv3676	crp	cAMP receptor protein	SRR1723573
4437	1277	NC_000962	4296015	snp	G	A	A:15 G:0	CDS	-	3591/6381	1197/2126	synonymous_variant c.3591C>T p.Asp1197Asp	Rv3825c	pks2	phthioceranic/hydroxyphthioceranic acid synthase	SRR1723573
4622	134	NC_000962	590436	snp	T	C	C:15 T:0	CDS	+	354/888	118/295	synonymous_variant c.354T>C p.Ala118Ala	Rv0500	proC	pyrroline-5-carboxylate reductase	SRR1724002
4690	202	NC_000962	893733	snp	T	G	G:15 T:0	CDS	+	416/1302	139/433	missense_variant c.416T>G p.Leu139Arg	Rv0800	pepC	M18 family aminopeptidase	SRR1724002
4691	203	NC_000962	893895	snp	C	T	T:20 C:0	CDS	+	578/1302	193/433	missense_variant c.578C>T p.Ala193Val	Rv0800	pepC	M18 family aminopeptidase	SRR1724002
4701	213	NC_000962	957117	snp	T	C	C:16 T:0	CDS	+	825/2163	275/720	synonymous_variant c.825T>C p.Asp275Asp	Rv0860	fadB	fatty oxidation protein FadB	SRR1724002
4723	235	NC_000962	1100234	snp	T	C	C:21 T:0	CDS	+	1169/1395	390/464	missense_variant c.1169T>C p.Leu390Pro	Rv0983	pepD	serine protease PepD	SRR1724002
4729	241	NC_000962	1117201	snp	G	A	A:28 G:0	CDS	+	17/1209	6/402	missense_variant c.17G>A p.Gly6Glu	Rv1001	arcA	arginine deiminase	SRR1724002
4754	266	NC_000962	1306259	snp	A	G	G:23 A:0	CDS	-	1968/2025	656/674	synonymous_variant c.1968T>C p.Ala656Ala	Rv1175c	fadH	NADPH dependent 2,4-dienoyl-CoA reductase FadH	SRR1724002
4755	267	NC_000962	1306313	snp	T	G	G:16 T:0	CDS	-	1914/2025	638/674	missense_variant c.1914A>C p.Glu638Asp	Rv1175c	fadH	NADPH dependent 2,4-dienoyl-CoA reductase FadH	SRR1724002
4756	268	NC_000962	1307598	snp	C	G	G:17 C:0	CDS	-	629/2025	210/674	missense_variant c.629G>C p.Cys210Ser	Rv1175c	fadH	NADPH dependent 2,4-dienoyl-CoA reductase FadH	SRR1724002
4757	269	NC_000962	1315191	snp	A	C	C:16 A:0	CDS	+	1467/1467	489/488	stop_lost&splice_region_variant c.1467A>C p.Ter489Tyrext*?	Rv1180	pks3	polyketide beta-ketoacyl synthase	SRR1724002
4814	326	NC_000962	1630148	snp	A	C	C:19 A:0	CDS	-	52/2103	18/700	missense_variant c.52T>G p.Tyr18Asp	Rv1449c	tkt	transketolase	SRR1724002
4839	351	NC_000962	1728022	snp	C	G	G:16 C:0	CDS	-	388/6327	130/2108	missense_variant c.388G>C p.Gly130Arg	Rv1527c	pks5	polyketide synthase	SRR1724002
4880	392	NC_000962	1917972	snp	A	G	G:14 A:0	CDS	+	33/807	11/268	synonymous_variant c.33A>G p.Leu11Leu	Rv1694	tlyA	16S/23S rRNA (cytidine-2'-O)-methyltransferase TlyA	SRR1724002
4924	436	NC_000962	2146429	snp	T	C	C:22 T:0	CDS	-	1205/1389	402/462	missense_variant c.1205A>G p.His402Arg	Rv1900c	lipJ	lignin peroxidase LipJ	SRR1724002
4925	437	NC_000962	2147022	snp	A	C	C:28 A:0	CDS	-	612/1389	204/462	missense_variant c.612T>G p.Ile204Met	Rv1900c	lipJ	lignin peroxidase LipJ	SRR1724002
4982	494	NC_000962	2361492	snp	T	G	G:10 T:0	CDS	+	1253/3042	418/1013	missense_variant c.1253T>G p.Leu418Arg	Rv2101	helZ	helicase HelZ	SRR1724002
4983	495	NC_000962	2361604	snp	C	G	G:10 C:0	CDS	+	1365/3042	455/1013	synonymous_variant c.1365C>G p.Val455Val	Rv2101	helZ	helicase HelZ	SRR1724002
4984	496	NC_000962	2362041	snp	C	A	A:19 C:0	CDS	+	1802/3042	601/1013	missense_variant c.1802C>A p.Pro601Gln	Rv2101	helZ	helicase HelZ	SRR1724002
5007	519	NC_000962	2482888	snp	G	A	A:10 G:0	CDS	+	924/1662	308/553	synonymous_variant c.924G>A p.Ala308Ala	Rv2215	dlaT	pyruvate dehydrogenase E2 component dihydrolipoamide acyltransferase	SRR1724002
5009	521	NC_000962	2507412	snp	G	A	A:13 G:0	CDS	+	267/492	89/163	synonymous_variant c.267G>A p.Leu89Leu	Rv2234	ptpA	protein-tyrosine-phosphatase	SRR1724002
5153	665	NC_000962	3367765	snp	G	A	A:22 G:0	CDS	-	1029/1530	343/509	synonymous_variant c.1029C>T p.Gly343Gly	Rv3009c	gatB	aspartyl/glutamyl-tRNA(Asn/Gln) amidotransferase subunit B	SRR1724002
5165	677	NC_000962	3428917	snp	C	A	A:25 C:0	CDS	+	1675/2277	559/758	missense_variant c.1675C>A p.Arg559Ser	Rv3063	cstA	carbon starvation protein A	SRR1724002
5207	719	NC_000962	3704596	snp	G	C	C:40 G:0	CDS	+	160/435	54/144	missense_variant c.160G>C p.Val54Leu	Rv3317	sdhD	succinate dehydrogenase hydrophobic membrane anchor subunit	SRR1724002
5305	817	NC_000962	4296015	snp	G	A	A:22 G:0	CDS	-	3591/6381	1197/2126	synonymous_variant c.3591C>T p.Asp1197Asp	Rv3825c	pks2	phthioceranic/hydroxyphthioceranic acid synthase	SRR1724002
5366	20	NC_000962	37305	snp	C	G	G:18 C:0	CDS	+	47/1689	16/562	missense_variant c.47C>G p.Ser16Trp	Rv0035	fadD34	fatty-acid--CoA ligase FadD34	SRR1723507
5505	159	NC_000962	491742	snp	T	C	C:18 T:0	CDS	+	960/1011	320/336	synonymous_variant c.960T>C p.Phe320Phe	Rv0407	fgd1	F420-dependent glucose-6-phosphate dehydrogenase	SRR1723507
5530	184	NC_000962	590436	snp	T	C	C:18 T:0	CDS	+	354/888	118/295	synonymous_variant c.354T>C p.Ala118Ala	Rv0500	proC	pyrroline-5-carboxylate reductase	SRR1723507
5607	261	NC_000962	893733	snp	T	G	G:38 T:0	CDS	+	416/1302	139/433	missense_variant c.416T>G p.Leu139Arg	Rv0800	pepC	M18 family aminopeptidase	SRR1723507
5628	282	NC_000962	957117	snp	T	C	C:20 T:0	CDS	+	825/2163	275/720	synonymous_variant c.825T>C p.Asp275Asp	Rv0860	fadB	fatty oxidation protein FadB	SRR1723507
5674	328	NC_000962	1100234	snp	T	C	C:23 T:0	CDS	+	1169/1395	390/464	missense_variant c.1169T>C p.Leu390Pro	Rv0983	pepD	serine protease PepD	SRR1723507
5729	383	NC_000962	1306259	snp	A	G	G:19 A:0	CDS	-	1968/2025	656/674	synonymous_variant c.1968T>C p.Ala656Ala	Rv1175c	fadH	NADPH dependent 2,4-dienoyl-CoA reductase FadH	SRR1723507
5730	384	NC_000962	1307598	snp	C	G	G:34 C:0	CDS	-	629/2025	210/674	missense_variant c.629G>C p.Cys210Ser	Rv1175c	fadH	NADPH dependent 2,4-dienoyl-CoA reductase FadH	SRR1723507
5733	387	NC_000962	1315191	snp	A	C	C:21 A:0	CDS	+	1467/1467	489/488	stop_lost&splice_region_variant c.1467A>C p.Ter489Tyrext*?	Rv1180	pks3	polyketide beta-ketoacyl synthase	SRR1723507
5791	445	NC_000962	1576481	snp	T	G	G:18 T:0	CDS	-	316/963	106/320	missense_variant c.316A>C p.Thr106Pro	Rv1400c	lipI	lipase	SRR1723507
5792	446	NC_000962	1576527	snp	G	T	T:17 G:0	CDS	-	270/963	90/320	missense_variant c.270C>A p.Phe90Leu	Rv1400c	lipI	lipase	SRR1723507
5807	461	NC_000962	1630148	snp	A	C	C:23 A:0	CDS	-	52/2103	18/700	missense_variant c.52T>G p.Tyr18Asp	Rv1449c	tkt	transketolase	SRR1723507
5836	490	NC_000962	1722200	snp	C	G	G:21 C:0	CDS	-	6210/6327	2070/2108	synonymous_variant c.6210G>C p.Val2070Val	Rv1527c	pks5	polyketide synthase	SRR1723507
5837	491	NC_000962	1722228	snp	A	C	C:17 A:0	CDS	-	6182/6327	2061/2108	missense_variant c.6182T>G p.Leu2061Arg	Rv1527c	pks5	polyketide synthase	SRR1723507
5858	512	NC_000962	1834177	snp	A	C	C:10 A:0	CDS	+	636/1446	212/481	synonymous_variant c.636A>C p.Arg212Arg	Rv1630	rpsA	30S ribosomal protein S1	SRR1723507
5879	533	NC_000962	1917972	snp	A	G	G:22 A:0	CDS	+	33/807	11/268	synonymous_variant c.33A>G p.Leu11Leu	Rv1694	tlyA	16S/23S rRNA (cytidine-2'-O)-methyltransferase TlyA	SRR1723507
5932	586	NC_000962	2147022	snp	A	C	C:24 A:0	CDS	-	612/1389	204/462	missense_variant c.612T>G p.Ile204Met	Rv1900c	lipJ	lignin peroxidase LipJ	SRR1723507
6005	659	NC_000962	2361604	snp	C	G	G:15 C:0	CDS	+	1365/3042	455/1013	synonymous_variant c.1365C>G p.Val455Val	Rv2101	helZ	helicase HelZ	SRR1723507
6006	660	NC_000962	2362041	snp	C	A	A:14 C:0	CDS	+	1802/3042	601/1013	missense_variant c.1802C>A p.Pro601Gln	Rv2101	helZ	helicase HelZ	SRR1723507
6023	677	NC_000962	2448458	snp	C	T	T:12 C:0	CDS	+	299/1803	100/600	missense_variant c.299C>T p.Thr100Ile	Rv2187	fadD15	long-chain-fatty-acid--CoA ligase FadD15	SRR1723507
6122	776	NC_000962	2841022	snp	A	G	G:26 A:0	CDS	-	8311/9210	2771/3069	missense_variant c.8311T>C p.Cys2771Arg	Rv2524c	fas	fatty acid synthase	SRR1723507
6123	777	NC_000962	2847281	snp	A	G	G:13 A:0	CDS	-	2052/9210	684/3069	synonymous_variant c.2052T>C p.Asp684Asp	Rv2524c	fas	fatty acid synthase	SRR1723507
6238	892	NC_000962	3367765	snp	G	A	A:18 G:0	CDS	-	1029/1530	343/509	synonymous_variant c.1029C>T p.Gly343Gly	Rv3009c	gatB	aspartyl/glutamyl-tRNA(Asn/Gln) amidotransferase subunit B	SRR1723507
6248	902	NC_000962	3428917	snp	C	A	A:11 C:0	CDS	+	1675/2277	559/758	missense_variant c.1675C>A p.Arg559Ser	Rv3063	cstA	carbon starvation protein A	SRR1723507
6284	938	NC_000962	3571828	snp	G	C	C:27 G:0	CDS	-	716/942	239/313	missense_variant c.716C>G p.Pro239Arg	Rv3199c	nudC	NADH pyrophosphatase	SRR1723507
6316	970	NC_000962	3704596	snp	G	C	C:36 G:0	CDS	+	160/435	54/144	missense_variant c.160G>C p.Val54Leu	Rv3317	sdhD	succinate dehydrogenase hydrophobic membrane anchor subunit	SRR1723507
6317	971	NC_000962	3704770	snp	A	G	G:25 A:0	CDS	+	334/435	112/144	missense_variant c.334A>G p.Thr112Ala	Rv3317	sdhD	succinate dehydrogenase hydrophobic membrane anchor subunit	SRR1723507
6372	1026	NC_000962	3906311	snp	G	A	A:17 G:0	CDS	-	697/834	233/277	missense_variant c.697C>T p.Arg233Cys	Rv3487c	lipF	carboxylesterase LipF	SRR1723507
6423	1077	NC_000962	4116610	snp	G	A	A:17 G:0	CDS	+	133/675	45/224	missense_variant c.133G>A p.Asp45Asn	Rv3676	crp	cAMP receptor protein	SRR1723507
6490	1144	NC_000962	4296015	snp	G	A	A:22 G:0	CDS	-	3591/6381	1197/2126	synonymous_variant c.3591C>T p.Asp1197Asp	Rv3825c	pks2	phthioceranic/hydroxyphthioceranic acid synthase	SRR1723507
6563	24	NC_000962	37305	snp	C	G	G:19 C:0	CDS	+	47/1689	16/562	missense_variant c.47C>G p.Ser16Trp	Rv0035	fadD34	fatty-acid--CoA ligase FadD34	SRR1723540
6564	25	NC_000962	37334	snp	A	T	T:22 A:0	CDS	+	76/1689	26/562	missense_variant c.76A>T p.Thr26Ser	Rv0035	fadD34	fatty-acid--CoA ligase FadD34	SRR1723540
6705	166	NC_000962	460227	snp	C	T	T:18 C:0	CDS	-	1776/2547	592/848	synonymous_variant c.1776G>A p.Gly592Gly	Rv0384c	clpB	chaperone protein ClpB	SRR1723540
6706	167	NC_000962	460413	snp	C	T	T:22 C:0	CDS	-	1590/2547	530/848	synonymous_variant c.1590G>A p.Lys530Lys	Rv0384c	clpB	chaperone protein ClpB	SRR1723540
6716	177	NC_000962	491742	snp	T	C	C:19 T:0	CDS	+	960/1011	320/336	synonymous_variant c.960T>C p.Phe320Phe	Rv0407	fgd1	F420-dependent glucose-6-phosphate dehydrogenase	SRR1723540
6748	209	NC_000962	590436	snp	T	C	C:19 T:0	CDS	+	354/888	118/295	synonymous_variant c.354T>C p.Ala118Ala	Rv0500	proC	pyrroline-5-carboxylate reductase	SRR1723540
6835	296	NC_000962	893733	snp	T	G	G:24 T:0	CDS	+	416/1302	139/433	missense_variant c.416T>G p.Leu139Arg	Rv0800	pepC	M18 family aminopeptidase	SRR1723540
6856	317	NC_000962	957117	snp	T	C	C:17 T:0	CDS	+	825/2163	275/720	synonymous_variant c.825T>C p.Asp275Asp	Rv0860	fadB	fatty oxidation protein FadB	SRR1723540
6903	364	NC_000962	1100234	snp	T	C	C:19 T:0	CDS	+	1169/1395	390/464	missense_variant c.1169T>C p.Leu390Pro	Rv0983	pepD	serine protease PepD	SRR1723540
6969	430	NC_000962	1306259	snp	A	G	G:14 A:0	CDS	-	1968/2025	656/674	synonymous_variant c.1968T>C p.Ala656Ala	Rv1175c	fadH	NADPH dependent 2,4-dienoyl-CoA reductase FadH	SRR1723540
6970	431	NC_000962	1307598	snp	C	G	G:23 C:0	CDS	-	629/2025	210/674	missense_variant c.629G>C p.Cys210Ser	Rv1175c	fadH	NADPH dependent 2,4-dienoyl-CoA reductase FadH	SRR1723540
6973	434	NC_000962	1315191	snp	A	C	C:16 A:0	CDS	+	1467/1467	489/488	stop_lost&splice_region_variant c.1467A>C p.Ter489Tyrext*?	Rv1180	pks3	polyketide beta-ketoacyl synthase	SRR1723540
7009	470	NC_000962	1477596	snp	C	T	T:42 C:0	CDS	-	36/498	12/165	synonymous_variant c.36G>A p.Gly12Gly	Rv1316c	ogt	methylated-DNA--protein-cysteine methyltransferase	SRR1723540
7031	492	NC_000962	1575929	snp	C	G	G:16 C:0	CDS	-	868/963	290/320	missense_variant c.868G>C p.Val290Leu	Rv1400c	lipI	lipase	SRR1723540
7032	493	NC_000962	1576481	snp	T	G	G:19 T:0	CDS	-	316/963	106/320	missense_variant c.316A>C p.Thr106Pro	Rv1400c	lipI	lipase	SRR1723540
7033	494	NC_000962	1576527	snp	G	T	T:23 G:0	CDS	-	270/963	90/320	missense_variant c.270C>A p.Phe90Leu	Rv1400c	lipI	lipase	SRR1723540
7050	511	NC_000962	1630148	snp	A	C	C:19 A:0	CDS	-	52/2103	18/700	missense_variant c.52T>G p.Tyr18Asp	Rv1449c	tkt	transketolase	SRR1723540
7079	540	NC_000962	1722200	snp	C	G	G:17 C:0	CDS	-	6210/6327	2070/2108	synonymous_variant c.6210G>C p.Val2070Val	Rv1527c	pks5	polyketide synthase	SRR1723540
7080	541	NC_000962	1722228	snp	A	C	C:12 A:0	CDS	-	6182/6327	2061/2108	missense_variant c.6182T>G p.Leu2061Arg	Rv1527c	pks5	polyketide synthase	SRR1723540
7103	564	NC_000962	1834177	snp	A	C	C:40 A:0	CDS	+	636/1446	212/481	synonymous_variant c.636A>C p.Arg212Arg	Rv1630	rpsA	30S ribosomal protein S1	SRR1723540
7126	587	NC_000962	1917972	snp	A	G	G:12 A:0	CDS	+	33/807	11/268	synonymous_variant c.33A>G p.Leu11Leu	Rv1694	tlyA	16S/23S rRNA (cytidine-2'-O)-methyltransferase TlyA	SRR1723540
7186	647	NC_000962	2147022	snp	A	C	C:32 A:0	CDS	-	612/1389	204/462	missense_variant c.612T>G p.Ile204Met	Rv1900c	lipJ	lignin peroxidase LipJ	SRR1723540
7273	734	NC_000962	2361604	snp	C	G	G:18 C:0	CDS	+	1365/3042	455/1013	synonymous_variant c.1365C>G p.Val455Val	Rv2101	helZ	helicase HelZ	SRR1723540
7274	735	NC_000962	2362041	snp	C	A	A:18 C:0	CDS	+	1802/3042	601/1013	missense_variant c.1802C>A p.Pro601Gln	Rv2101	helZ	helicase HelZ	SRR1723540
7296	757	NC_000962	2448458	snp	C	T	T:30 C:0	CDS	+	299/1803	100/600	missense_variant c.299C>T p.Thr100Ile	Rv2187	fadD15	long-chain-fatty-acid--CoA ligase FadD15	SRR1723540
7301	762	NC_000962	2482860	snp	C	T	T:15 C:0	CDS	+	896/1662	299/553	missense_variant c.896C>T p.Pro299Leu	Rv2215	dlaT	pyruvate dehydrogenase E2 component dihydrolipoamide acyltransferase	SRR1723540
7406	867	NC_000962	2841022	snp	A	G	G:17 A:0	CDS	-	8311/9210	2771/3069	missense_variant c.8311T>C p.Cys2771Arg	Rv2524c	fas	fatty acid synthase	SRR1723540
7407	868	NC_000962	2847281	snp	A	G	G:20 A:0	CDS	-	2052/9210	684/3069	synonymous_variant c.2052T>C p.Asp684Asp	Rv2524c	fas	fatty acid synthase	SRR1723540
7487	948	NC_000962	3165636	snp	G	A	A:21 G:0	CDS	+	432/1380	144/459	synonymous_variant c.432G>A p.Ser144Ser	Rv2855	mtr	mycothione reductase	SRR1723540
7511	972	NC_000962	3293222	snp	G	A	A:29 G:0	CDS	-	3132/4851	1044/1616	synonymous_variant c.3132C>T p.Ala1044Ala	Rv2946c	pks1	polyketide synthase	SRR1723540
7526	987	NC_000962	3367765	snp	G	A	A:23 G:0	CDS	-	1029/1530	343/509	synonymous_variant c.1029C>T p.Gly343Gly	Rv3009c	gatB	aspartyl/glutamyl-tRNA(Asn/Gln) amidotransferase subunit B	SRR1723540
7537	998	NC_000962	3428917	snp	C	A	A:25 C:0	CDS	+	1675/2277	559/758	missense_variant c.1675C>A p.Arg559Ser	Rv3063	cstA	carbon starvation protein A	SRR1723540
7575	1036	NC_000962	3571828	snp	G	C	C:20 G:0	CDS	-	716/942	239/313	missense_variant c.716C>G p.Pro239Arg	Rv3199c	nudC	NADH pyrophosphatase	SRR1723540
7612	1073	NC_000962	3704596	snp	G	C	C:42 G:0	CDS	+	160/435	54/144	missense_variant c.160G>C p.Val54Leu	Rv3317	sdhD	succinate dehydrogenase hydrophobic membrane anchor subunit	SRR1723540
7613	1074	NC_000962	3704770	snp	A	G	G:44 A:0	CDS	+	334/435	112/144	missense_variant c.334A>G p.Thr112Ala	Rv3317	sdhD	succinate dehydrogenase hydrophobic membrane anchor subunit	SRR1723540
7678	1139	NC_000962	3906311	snp	G	A	A:21 G:0	CDS	-	697/834	233/277	missense_variant c.697C>T p.Arg233Cys	Rv3487c	lipF	carboxylesterase LipF	SRR1723540
7727	1188	NC_000962	4116610	snp	G	A	A:23 G:0	CDS	+	133/675	45/224	missense_variant c.133G>A p.Asp45Asn	Rv3676	crp	cAMP receptor protein	SRR1723540
7802	1263	NC_000962	4296015	snp	G	A	A:36 G:0	CDS	-	3591/6381	1197/2126	synonymous_variant c.3591C>T p.Asp1197Asp	Rv3825c	pks2	phthioceranic/hydroxyphthioceranic acid synthase	SRR1723540
7873	20	NC_000962	37305	snp	C	G	G:20 C:0	CDS	+	47/1689	16/562	missense_variant c.47C>G p.Ser16Trp	Rv0035	fadD34	fatty-acid--CoA ligase FadD34	SRR1723550
7874	21	NC_000962	37334	snp	A	T	T:19 A:0	CDS	+	76/1689	26/562	missense_variant c.76A>T p.Thr26Ser	Rv0035	fadD34	fatty-acid--CoA ligase FadD34	SRR1723550
8011	158	NC_000962	460413	snp	C	T	T:19 C:0	CDS	-	1590/2547	530/848	synonymous_variant c.1590G>A p.Lys530Lys	Rv0384c	clpB	chaperone protein ClpB	SRR1723550
8024	171	NC_000962	491742	snp	T	C	C:24 T:0	CDS	+	960/1011	320/336	synonymous_variant c.960T>C p.Phe320Phe	Rv0407	fgd1	F420-dependent glucose-6-phosphate dehydrogenase	SRR1723550
8053	200	NC_000962	590436	snp	T	C	C:12 T:0	CDS	+	354/888	118/295	synonymous_variant c.354T>C p.Ala118Ala	Rv0500	proC	pyrroline-5-carboxylate reductase	SRR1723550
8138	285	NC_000962	893733	snp	T	G	G:23 T:0	CDS	+	416/1302	139/433	missense_variant c.416T>G p.Leu139Arg	Rv0800	pepC	M18 family aminopeptidase	SRR1723550
8159	306	NC_000962	957117	snp	T	C	C:16 T:0	CDS	+	825/2163	275/720	synonymous_variant c.825T>C p.Asp275Asp	Rv0860	fadB	fatty oxidation protein FadB	SRR1723550
8205	352	NC_000962	1100234	snp	T	C	C:15 T:0	CDS	+	1169/1395	390/464	missense_variant c.1169T>C p.Leu390Pro	Rv0983	pepD	serine protease PepD	SRR1723550
8270	417	NC_000962	1306259	snp	A	G	G:26 A:0	CDS	-	1968/2025	656/674	synonymous_variant c.1968T>C p.Ala656Ala	Rv1175c	fadH	NADPH dependent 2,4-dienoyl-CoA reductase FadH	SRR1723550
8271	418	NC_000962	1307598	snp	C	G	G:27 C:0	CDS	-	629/2025	210/674	missense_variant c.629G>C p.Cys210Ser	Rv1175c	fadH	NADPH dependent 2,4-dienoyl-CoA reductase FadH	SRR1723550
8273	420	NC_000962	1315191	snp	A	C	C:15 A:0	CDS	+	1467/1467	489/488	stop_lost&splice_region_variant c.1467A>C p.Ter489Tyrext*?	Rv1180	pks3	polyketide beta-ketoacyl synthase	SRR1723550
8305	452	NC_000962	1449758	snp	G	T	T:16 G:0	CDS	+	384/1326	128/441	synonymous_variant c.384G>T p.Leu128Leu	Rv1294	thrA	homoserine dehydrogenase	SRR1723550
8306	453	NC_000962	1452250	snp	C	T	T:14 C:0	CDS	+	254/951	85/316	missense_variant c.254C>T p.Ala85Val	Rv1296	thrB	homoserine kinase	SRR1723550
8309	456	NC_000962	1477596	snp	C	T	T:27 C:0	CDS	-	36/498	12/165	synonymous_variant c.36G>A p.Gly12Gly	Rv1316c	ogt	methylated-DNA--protein-cysteine methyltransferase	SRR1723550
8324	471	NC_000962	1576481	snp	T	G	G:10 T:0	CDS	-	316/963	106/320	missense_variant c.316A>C p.Thr106Pro	Rv1400c	lipI	lipase	SRR1723550
8325	472	NC_000962	1576527	snp	G	T	T:19 G:0	CDS	-	270/963	90/320	missense_variant c.270C>A p.Phe90Leu	Rv1400c	lipI	lipase	SRR1723550
8341	488	NC_000962	1630148	snp	A	C	C:22 A:0	CDS	-	52/2103	18/700	missense_variant c.52T>G p.Tyr18Asp	Rv1449c	tkt	transketolase	SRR1723550
8372	519	NC_000962	1722200	snp	C	G	G:18 C:0	CDS	-	6210/6327	2070/2108	synonymous_variant c.6210G>C p.Val2070Val	Rv1527c	pks5	polyketide synthase	SRR1723550
8373	520	NC_000962	1722228	snp	A	C	C:15 A:0	CDS	-	6182/6327	2061/2108	missense_variant c.6182T>G p.Leu2061Arg	Rv1527c	pks5	polyketide synthase	SRR1723550
8395	542	NC_000962	1834177	snp	A	C	C:36 A:0	CDS	+	636/1446	212/481	synonymous_variant c.636A>C p.Arg212Arg	Rv1630	rpsA	30S ribosomal protein S1	SRR1723550
8421	568	NC_000962	1917972	snp	A	G	G:16 A:0	CDS	+	33/807	11/268	synonymous_variant c.33A>G p.Leu11Leu	Rv1694	tlyA	16S/23S rRNA (cytidine-2'-O)-methyltransferase TlyA	SRR1723550
8485	632	NC_000962	2147022	snp	A	C	C:30 A:0	CDS	-	612/1389	204/462	missense_variant c.612T>G p.Ile204Met	Rv1900c	lipJ	lignin peroxidase LipJ	SRR1723550
8566	713	NC_000962	2362041	snp	C	A	A:14 C:0	CDS	+	1802/3042	601/1013	missense_variant c.1802C>A p.Pro601Gln	Rv2101	helZ	helicase HelZ	SRR1723550
8585	732	NC_000962	2448458	snp	C	T	T:27 C:0	CDS	+	299/1803	100/600	missense_variant c.299C>T p.Thr100Ile	Rv2187	fadD15	long-chain-fatty-acid--CoA ligase FadD15	SRR1723550
8698	845	NC_000962	2841022	snp	A	G	G:17 A:0	CDS	-	8311/9210	2771/3069	missense_variant c.8311T>C p.Cys2771Arg	Rv2524c	fas	fatty acid synthase	SRR1723550
8699	846	NC_000962	2847281	snp	A	G	G:18 A:0	CDS	-	2052/9210	684/3069	synonymous_variant c.2052T>C p.Asp684Asp	Rv2524c	fas	fatty acid synthase	SRR1723550
8772	919	NC_000962	3165636	snp	G	A	A:20 G:0	CDS	+	432/1380	144/459	synonymous_variant c.432G>A p.Ser144Ser	Rv2855	mtr	mycothione reductase	SRR1723550
8814	961	NC_000962	3367765	snp	G	A	A:18 G:0	CDS	-	1029/1530	343/509	synonymous_variant c.1029C>T p.Gly343Gly	Rv3009c	gatB	aspartyl/glutamyl-tRNA(Asn/Gln) amidotransferase subunit B	SRR1723550
8824	971	NC_000962	3428917	snp	C	A	A:17 C:0	CDS	+	1675/2277	559/758	missense_variant c.1675C>A p.Arg559Ser	Rv3063	cstA	carbon starvation protein A	SRR1723550
8857	1004	NC_000962	3571828	snp	G	C	C:21 G:0	CDS	-	716/942	239/313	missense_variant c.716C>G p.Pro239Arg	Rv3199c	nudC	NADH pyrophosphatase	SRR1723550
8889	1036	NC_000962	3704596	snp	G	C	C:48 G:0	CDS	+	160/435	54/144	missense_variant c.160G>C p.Val54Leu	Rv3317	sdhD	succinate dehydrogenase hydrophobic membrane anchor subunit	SRR1723550
8890	1037	NC_000962	3704770	snp	A	G	G:46 A:0	CDS	+	334/435	112/144	missense_variant c.334A>G p.Thr112Ala	Rv3317	sdhD	succinate dehydrogenase hydrophobic membrane anchor subunit	SRR1723550
8957	1104	NC_000962	3906311	snp	G	A	A:23 G:0	CDS	-	697/834	233/277	missense_variant c.697C>T p.Arg233Cys	Rv3487c	lipF	carboxylesterase LipF	SRR1723550
9005	1152	NC_000962	4116610	snp	G	A	A:23 G:0	CDS	+	133/675	45/224	missense_variant c.133G>A p.Asp45Asn	Rv3676	crp	cAMP receptor protein	SRR1723550
9077	1224	NC_000962	4296015	snp	G	A	A:39 G:0	CDS	-	3591/6381	1197/2126	synonymous_variant c.3591C>T p.Asp1197Asp	Rv3825c	pks2	phthioceranic/hydroxyphthioceranic acid synthase	SRR1723550
9149	22	NC_000962	37305	snp	C	G	G:25 C:0	CDS	+	47/1689	16/562	missense_variant c.47C>G p.Ser16Trp	Rv0035	fadD34	fatty-acid--CoA ligase FadD34	SRR6280239
9150	23	NC_000962	37334	snp	A	T	T:24 A:0	CDS	+	76/1689	26/562	missense_variant c.76A>T p.Thr26Ser	Rv0035	fadD34	fatty-acid--CoA ligase FadD34	SRR6280239
9284	157	NC_000962	460413	snp	C	T	T:21 C:0	CDS	-	1590/2547	530/848	synonymous_variant c.1590G>A p.Lys530Lys	Rv0384c	clpB	chaperone protein ClpB	SRR6280239
9304	177	NC_000962	491742	snp	T	C	C:18 T:0	CDS	+	960/1011	320/336	synonymous_variant c.960T>C p.Phe320Phe	Rv0407	fgd1	F420-dependent glucose-6-phosphate dehydrogenase	SRR6280239
9334	207	NC_000962	590436	snp	T	C	C:20 T:0	CDS	+	354/888	118/295	synonymous_variant c.354T>C p.Ala118Ala	Rv0500	proC	pyrroline-5-carboxylate reductase	SRR6280239
9418	291	NC_000962	893733	snp	T	G	G:25 T:0	CDS	+	416/1302	139/433	missense_variant c.416T>G p.Leu139Arg	Rv0800	pepC	M18 family aminopeptidase	SRR6280239
9439	312	NC_000962	951702	snp	C	T	T:27 C:0	CDS	+	71/1080	24/359	missense_variant c.71C>T p.Ala24Val	Rv0855	far	fatty-acid-CoA racemase	SRR6280239
9443	316	NC_000962	957117	snp	T	C	C:27 T:0	CDS	+	825/2163	275/720	synonymous_variant c.825T>C p.Asp275Asp	Rv0860	fadB	fatty oxidation protein FadB	SRR6280239
9491	364	NC_000962	1100234	snp	T	C	C:17 T:0	CDS	+	1169/1395	390/464	missense_variant c.1169T>C p.Leu390Pro	Rv0983	pepD	serine protease PepD	SRR6280239
9561	434	NC_000962	1306259	snp	A	G	G:31 A:0	CDS	-	1968/2025	656/674	synonymous_variant c.1968T>C p.Ala656Ala	Rv1175c	fadH	NADPH dependent 2,4-dienoyl-CoA reductase FadH	SRR6280239
9562	435	NC_000962	1307598	snp	C	G	G:20 C:0	CDS	-	629/2025	210/674	missense_variant c.629G>C p.Cys210Ser	Rv1175c	fadH	NADPH dependent 2,4-dienoyl-CoA reductase FadH	SRR6280239
9564	437	NC_000962	1315191	snp	A	C	C:16 A:0	CDS	+	1467/1467	489/488	stop_lost&splice_region_variant c.1467A>C p.Ter489Tyrext*?	Rv1180	pks3	polyketide beta-ketoacyl synthase	SRR6280239
9601	474	NC_000962	1477596	snp	C	T	T:31 C:0	CDS	-	36/498	12/165	synonymous_variant c.36G>A p.Gly12Gly	Rv1316c	ogt	methylated-DNA--protein-cysteine methyltransferase	SRR6280239
9625	498	NC_000962	1576481	snp	T	G	G:13 T:0	CDS	-	316/963	106/320	missense_variant c.316A>C p.Thr106Pro	Rv1400c	lipI	lipase	SRR6280239
9626	499	NC_000962	1576527	snp	G	T	T:15 G:0	CDS	-	270/963	90/320	missense_variant c.270C>A p.Phe90Leu	Rv1400c	lipI	lipase	SRR6280239
9640	513	NC_000962	1630148	snp	A	C	C:19 A:0	CDS	-	52/2103	18/700	missense_variant c.52T>G p.Tyr18Asp	Rv1449c	tkt	transketolase	SRR6280239
9670	543	NC_000962	1722200	snp	C	G	G:20 C:0	CDS	-	6210/6327	2070/2108	synonymous_variant c.6210G>C p.Val2070Val	Rv1527c	pks5	polyketide synthase	SRR6280239
9671	544	NC_000962	1722228	snp	A	C	C:19 A:0	CDS	-	6182/6327	2061/2108	missense_variant c.6182T>G p.Leu2061Arg	Rv1527c	pks5	polyketide synthase	SRR6280239
9690	563	NC_000962	1834177	snp	A	C	C:31 A:0	CDS	+	636/1446	212/481	synonymous_variant c.636A>C p.Arg212Arg	Rv1630	rpsA	30S ribosomal protein S1	SRR6280239
9713	586	NC_000962	1917972	snp	A	G	G:15 A:0	CDS	+	33/807	11/268	synonymous_variant c.33A>G p.Leu11Leu	Rv1694	tlyA	16S/23S rRNA (cytidine-2'-O)-methyltransferase TlyA	SRR6280239
9778	651	NC_000962	2147022	snp	A	C	C:18 A:0	CDS	-	612/1389	204/462	missense_variant c.612T>G p.Ile204Met	Rv1900c	lipJ	lignin peroxidase LipJ	SRR6280239
9871	744	NC_000962	2361604	snp	C	G	G:11 C:0	CDS	+	1365/3042	455/1013	synonymous_variant c.1365C>G p.Val455Val	Rv2101	helZ	helicase HelZ	SRR6280239
9872	745	NC_000962	2362041	snp	C	A	A:21 C:0	CDS	+	1802/3042	601/1013	missense_variant c.1802C>A p.Pro601Gln	Rv2101	helZ	helicase HelZ	SRR6280239
9892	765	NC_000962	2448458	snp	C	T	T:20 C:0	CDS	+	299/1803	100/600	missense_variant c.299C>T p.Thr100Ile	Rv2187	fadD15	long-chain-fatty-acid--CoA ligase FadD15	SRR6280239
10004	877	NC_000962	2841022	snp	A	G	G:18 A:0	CDS	-	8311/9210	2771/3069	missense_variant c.8311T>C p.Cys2771Arg	Rv2524c	fas	fatty acid synthase	SRR6280239
10005	878	NC_000962	2847281	snp	A	G	G:13 A:0	CDS	-	2052/9210	684/3069	synonymous_variant c.2052T>C p.Asp684Asp	Rv2524c	fas	fatty acid synthase	SRR6280239
10089	962	NC_000962	3165636	snp	G	A	A:19 G:0	CDS	+	432/1380	144/459	synonymous_variant c.432G>A p.Ser144Ser	Rv2855	mtr	mycothione reductase	SRR6280239
10135	1008	NC_000962	3367765	snp	G	A	A:14 G:0	CDS	-	1029/1530	343/509	synonymous_variant c.1029C>T p.Gly343Gly	Rv3009c	gatB	aspartyl/glutamyl-tRNA(Asn/Gln) amidotransferase subunit B	SRR6280239
10150	1023	NC_000962	3428917	snp	C	A	A:15 C:0	CDS	+	1675/2277	559/758	missense_variant c.1675C>A p.Arg559Ser	Rv3063	cstA	carbon starvation protein A	SRR6280239
10187	1060	NC_000962	3571828	snp	G	C	C:23 G:0	CDS	-	716/942	239/313	missense_variant c.716C>G p.Pro239Arg	Rv3199c	nudC	NADH pyrophosphatase	SRR6280239
10220	1093	NC_000962	3704596	snp	G	C	C:28 G:0	CDS	+	160/435	54/144	missense_variant c.160G>C p.Val54Leu	Rv3317	sdhD	succinate dehydrogenase hydrophobic membrane anchor subunit	SRR6280239
10221	1094	NC_000962	3704770	snp	A	G	G:21 A:0	CDS	+	334/435	112/144	missense_variant c.334A>G p.Thr112Ala	Rv3317	sdhD	succinate dehydrogenase hydrophobic membrane anchor subunit	SRR6280239
10301	1174	NC_000962	3906311	snp	G	A	A:18 G:0	CDS	-	697/834	233/277	missense_variant c.697C>T p.Arg233Cys	Rv3487c	lipF	carboxylesterase LipF	SRR6280239
10350	1223	NC_000962	4109342	snp	G	A	A:20 G:1	CDS	+	1551/1956	517/651	synonymous_variant c.1551G>A p.Ala517Ala	Rv3667	acs	acetyl-CoAsynthetase	SRR6280239
10354	1227	NC_000962	4116610	snp	G	A	A:43 G:0	CDS	+	133/675	45/224	missense_variant c.133G>A p.Asp45Asn	Rv3676	crp	cAMP receptor protein	SRR6280239
10431	1304	NC_000962	4295464	snp	A	C	C:13 A:1	CDS	-	4142/6381	1381/2126	missense_variant c.4142T>G p.Leu1381Arg	Rv3825c	pks2	phthioceranic/hydroxyphthioceranic acid synthase	SRR6280239
10432	1305	NC_000962	4296015	snp	G	A	A:22 G:0	CDS	-	3591/6381	1197/2126	synonymous_variant c.3591C>T p.Asp1197Asp	Rv3825c	pks2	phthioceranic/hydroxyphthioceranic acid synthase	SRR6280239
10503	21	NC_000962	37305	snp	C	G	G:22 C:0	CDS	+	47/1689	16/562	missense_variant c.47C>G p.Ser16Trp	Rv0035	fadD34	fatty-acid--CoA ligase FadD34	SRR1723815
10504	22	NC_000962	37334	snp	A	T	T:21 A:0	CDS	+	76/1689	26/562	missense_variant c.76A>T p.Thr26Ser	Rv0035	fadD34	fatty-acid--CoA ligase FadD34	SRR1723815
10639	157	NC_000962	460413	snp	C	T	T:17 C:0	CDS	-	1590/2547	530/848	synonymous_variant c.1590G>A p.Lys530Lys	Rv0384c	clpB	chaperone protein ClpB	SRR1723815
10651	169	NC_000962	491742	snp	T	C	C:24 T:0	CDS	+	960/1011	320/336	synonymous_variant c.960T>C p.Phe320Phe	Rv0407	fgd1	F420-dependent glucose-6-phosphate dehydrogenase	SRR1723815
10683	201	NC_000962	590436	snp	T	C	C:17 T:0	CDS	+	354/888	118/295	synonymous_variant c.354T>C p.Ala118Ala	Rv0500	proC	pyrroline-5-carboxylate reductase	SRR1723815
10769	287	NC_000962	893733	snp	T	G	G:11 T:0	CDS	+	416/1302	139/433	missense_variant c.416T>G p.Leu139Arg	Rv0800	pepC	M18 family aminopeptidase	SRR1723815
10786	304	NC_000962	951702	snp	C	T	T:10 C:0	CDS	+	71/1080	24/359	missense_variant c.71C>T p.Ala24Val	Rv0855	far	fatty-acid-CoA racemase	SRR1723815
10790	308	NC_000962	957117	snp	T	C	C:17 T:0	CDS	+	825/2163	275/720	synonymous_variant c.825T>C p.Asp275Asp	Rv0860	fadB	fatty oxidation protein FadB	SRR1723815
10836	354	NC_000962	1100234	snp	T	C	C:31 T:1	CDS	+	1169/1395	390/464	missense_variant c.1169T>C p.Leu390Pro	Rv0983	pepD	serine protease PepD	SRR1723815
10851	369	NC_000962	1133348	snp	G	A	A:23 G:0	CDS	-	561/576	187/191	synonymous_variant c.561C>T p.Arg187Arg	Rv1014c	pth	peptidyl-tRNA hydrolase	SRR1723815
10901	419	NC_000962	1306259	snp	A	G	G:21 A:0	CDS	-	1968/2025	656/674	synonymous_variant c.1968T>C p.Ala656Ala	Rv1175c	fadH	NADPH dependent 2,4-dienoyl-CoA reductase FadH	SRR1723815
10902	420	NC_000962	1307598	snp	C	G	G:22 C:0	CDS	-	629/2025	210/674	missense_variant c.629G>C p.Cys210Ser	Rv1175c	fadH	NADPH dependent 2,4-dienoyl-CoA reductase FadH	SRR1723815
10904	422	NC_000962	1315191	snp	A	C	C:19 A:0	CDS	+	1467/1467	489/488	stop_lost&splice_region_variant c.1467A>C p.Ter489Tyrext*?	Rv1180	pks3	polyketide beta-ketoacyl synthase	SRR1723815
10947	465	NC_000962	1477596	snp	C	T	T:32 C:0	CDS	-	36/498	12/165	synonymous_variant c.36G>A p.Gly12Gly	Rv1316c	ogt	methylated-DNA--protein-cysteine methyltransferase	SRR1723815
10972	490	NC_000962	1576481	snp	T	G	G:27 T:0	CDS	-	316/963	106/320	missense_variant c.316A>C p.Thr106Pro	Rv1400c	lipI	lipase	SRR1723815
10973	491	NC_000962	1576527	snp	G	T	T:25 G:1	CDS	-	270/963	90/320	missense_variant c.270C>A p.Phe90Leu	Rv1400c	lipI	lipase	SRR1723815
10990	508	NC_000962	1630148	snp	A	C	C:38 A:0	CDS	-	52/2103	18/700	missense_variant c.52T>G p.Tyr18Asp	Rv1449c	tkt	transketolase	SRR1723815
11019	537	NC_000962	1722200	snp	C	G	G:17 C:0	CDS	-	6210/6327	2070/2108	synonymous_variant c.6210G>C p.Val2070Val	Rv1527c	pks5	polyketide synthase	SRR1723815
11020	538	NC_000962	1722228	snp	A	C	C:20 A:0	CDS	-	6182/6327	2061/2108	missense_variant c.6182T>G p.Leu2061Arg	Rv1527c	pks5	polyketide synthase	SRR1723815
11044	562	NC_000962	1834177	snp	A	C	C:31 A:0	CDS	+	636/1446	212/481	synonymous_variant c.636A>C p.Arg212Arg	Rv1630	rpsA	30S ribosomal protein S1	SRR1723815
11066	584	NC_000962	1917972	snp	A	G	G:18 A:0	CDS	+	33/807	11/268	synonymous_variant c.33A>G p.Leu11Leu	Rv1694	tlyA	16S/23S rRNA (cytidine-2'-O)-methyltransferase TlyA	SRR1723815
11124	642	NC_000962	2147022	snp	A	C	C:37 A:0	CDS	-	612/1389	204/462	missense_variant c.612T>G p.Ile204Met	Rv1900c	lipJ	lignin peroxidase LipJ	SRR1723815
11211	729	NC_000962	2361604	snp	C	G	G:15 C:0	CDS	+	1365/3042	455/1013	synonymous_variant c.1365C>G p.Val455Val	Rv2101	helZ	helicase HelZ	SRR1723815
11212	730	NC_000962	2362041	snp	C	A	A:23 C:0	CDS	+	1802/3042	601/1013	missense_variant c.1802C>A p.Pro601Gln	Rv2101	helZ	helicase HelZ	SRR1723815
11233	751	NC_000962	2448458	snp	C	T	T:30 C:0	CDS	+	299/1803	100/600	missense_variant c.299C>T p.Thr100Ile	Rv2187	fadD15	long-chain-fatty-acid--CoA ligase FadD15	SRR1723815
11338	856	NC_000962	2841022	snp	A	G	G:15 A:0	CDS	-	8311/9210	2771/3069	missense_variant c.8311T>C p.Cys2771Arg	Rv2524c	fas	fatty acid synthase	SRR1723815
11339	857	NC_000962	2847281	snp	A	G	G:20 A:0	CDS	-	2052/9210	684/3069	synonymous_variant c.2052T>C p.Asp684Asp	Rv2524c	fas	fatty acid synthase	SRR1723815
11420	938	NC_000962	3165636	snp	G	A	A:20 G:0	CDS	+	432/1380	144/459	synonymous_variant c.432G>A p.Ser144Ser	Rv2855	mtr	mycothione reductase	SRR1723815
11459	977	NC_000962	3367765	snp	G	A	A:27 G:0	CDS	-	1029/1530	343/509	synonymous_variant c.1029C>T p.Gly343Gly	Rv3009c	gatB	aspartyl/glutamyl-tRNA(Asn/Gln) amidotransferase subunit B	SRR1723815
11470	988	NC_000962	3428917	snp	C	A	A:17 C:0	CDS	+	1675/2277	559/758	missense_variant c.1675C>A p.Arg559Ser	Rv3063	cstA	carbon starvation protein A	SRR1723815
11506	1024	NC_000962	3571828	snp	G	C	C:29 G:0	CDS	-	716/942	239/313	missense_variant c.716C>G p.Pro239Arg	Rv3199c	nudC	NADH pyrophosphatase	SRR1723815
11539	1057	NC_000962	3704596	snp	G	C	C:38 G:0	CDS	+	160/435	54/144	missense_variant c.160G>C p.Val54Leu	Rv3317	sdhD	succinate dehydrogenase hydrophobic membrane anchor subunit	SRR1723815
11540	1058	NC_000962	3704770	snp	A	G	G:35 A:1	CDS	+	334/435	112/144	missense_variant c.334A>G p.Thr112Ala	Rv3317	sdhD	succinate dehydrogenase hydrophobic membrane anchor subunit	SRR1723815
11544	1062	NC_000962	3719199	snp	A	G	G:17 A:0	CDS	+	605/1152	202/383	missense_variant c.605A>G p.Asp202Gly	Rv3332	nagA	N-acetylglucosamine-6-phosphate deacetylase NagA	SRR1723815
11603	1121	NC_000962	3906311	snp	G	A	A:19 G:0	CDS	-	697/834	233/277	missense_variant c.697C>T p.Arg233Cys	Rv3487c	lipF	carboxylesterase LipF	SRR1723815
11656	1174	NC_000962	4108043	snp	C	T	T:16 C:0	CDS	+	252/1956	84/651	synonymous_variant c.252C>T p.Val84Val	Rv3667	acs	acetyl-CoAsynthetase	SRR1723815
11660	1178	NC_000962	4116610	snp	G	A	A:22 G:0	CDS	+	133/675	45/224	missense_variant c.133G>A p.Asp45Asn	Rv3676	crp	cAMP receptor protein	SRR1723815
11732	1250	NC_000962	4296015	snp	G	A	A:34 G:0	CDS	-	3591/6381	1197/2126	synonymous_variant c.3591C>T p.Asp1197Asp	Rv3825c	pks2	phthioceranic/hydroxyphthioceranic acid synthase	SRR1723815
11802	19	NC_000962	37305	snp	C	G	G:33 C:0	CDS	+	47/1689	16/562	missense_variant c.47C>G p.Ser16Trp	Rv0035	fadD34	fatty-acid--CoA ligase FadD34	SRR1723488
11803	20	NC_000962	38199	snp	C	T	T:16 C:0	CDS	+	941/1689	314/562	missense_variant c.941C>T p.Ala314Val	Rv0035	fadD34	fatty-acid--CoA ligase FadD34	SRR1723488
11948	165	NC_000962	491742	snp	T	C	C:16 T:0	CDS	+	960/1011	320/336	synonymous_variant c.960T>C p.Phe320Phe	Rv0407	fgd1	F420-dependent glucose-6-phosphate dehydrogenase	SRR1723488
11976	193	NC_000962	590436	snp	T	C	C:23 T:0	CDS	+	354/888	118/295	synonymous_variant c.354T>C p.Ala118Ala	Rv0500	proC	pyrroline-5-carboxylate reductase	SRR1723488
12064	281	NC_000962	893733	snp	T	G	G:16 T:0	CDS	+	416/1302	139/433	missense_variant c.416T>G p.Leu139Arg	Rv0800	pepC	M18 family aminopeptidase	SRR1723488
12082	299	NC_000962	957117	snp	T	C	C:17 T:0	CDS	+	825/2163	275/720	synonymous_variant c.825T>C p.Asp275Asp	Rv0860	fadB	fatty oxidation protein FadB	SRR1723488
12126	343	NC_000962	1100234	snp	T	C	C:20 T:0	CDS	+	1169/1395	390/464	missense_variant c.1169T>C p.Leu390Pro	Rv0983	pepD	serine protease PepD	SRR1723488
12182	399	NC_000962	1306259	snp	A	G	G:27 A:0	CDS	-	1968/2025	656/674	synonymous_variant c.1968T>C p.Ala656Ala	Rv1175c	fadH	NADPH dependent 2,4-dienoyl-CoA reductase FadH	SRR1723488
12183	400	NC_000962	1307598	snp	C	G	G:18 C:0	CDS	-	629/2025	210/674	missense_variant c.629G>C p.Cys210Ser	Rv1175c	fadH	NADPH dependent 2,4-dienoyl-CoA reductase FadH	SRR1723488
12186	403	NC_000962	1315191	snp	A	C	C:23 A:0	CDS	+	1467/1467	489/488	stop_lost&splice_region_variant c.1467A>C p.Ter489Tyrext*?	Rv1180	pks3	polyketide beta-ketoacyl synthase	SRR1723488
12224	441	NC_000962	1477522	snp	C	A	A:30 C:0	CDS	-	110/498	37/165	missense_variant c.110G>T p.Arg37Leu	Rv1316c	ogt	methylated-DNA--protein-cysteine methyltransferase	SRR1723488
12247	464	NC_000962	1576078	snp	G	A	A:16 G:0	CDS	-	719/963	240/320	missense_variant c.719C>T p.Ala240Val	Rv1400c	lipI	lipase	SRR1723488
12248	465	NC_000962	1576481	snp	T	G	G:22 T:0	CDS	-	316/963	106/320	missense_variant c.316A>C p.Thr106Pro	Rv1400c	lipI	lipase	SRR1723488
12249	466	NC_000962	1576527	snp	G	T	T:21 G:0	CDS	-	270/963	90/320	missense_variant c.270C>A p.Phe90Leu	Rv1400c	lipI	lipase	SRR1723488
12266	483	NC_000962	1630148	snp	A	C	C:20 A:0	CDS	-	52/2103	18/700	missense_variant c.52T>G p.Tyr18Asp	Rv1449c	tkt	transketolase	SRR1723488
12296	513	NC_000962	1722200	snp	C	G	G:24 C:0	CDS	-	6210/6327	2070/2108	synonymous_variant c.6210G>C p.Val2070Val	Rv1527c	pks5	polyketide synthase	SRR1723488
12297	514	NC_000962	1722228	snp	A	C	C:17 A:0	CDS	-	6182/6327	2061/2108	missense_variant c.6182T>G p.Leu2061Arg	Rv1527c	pks5	polyketide synthase	SRR1723488
12319	536	NC_000962	1834177	snp	A	C	C:29 A:0	CDS	+	636/1446	212/481	synonymous_variant c.636A>C p.Arg212Arg	Rv1630	rpsA	30S ribosomal protein S1	SRR1723488
12346	563	NC_000962	1917972	snp	A	G	G:15 A:0	CDS	+	33/807	11/268	synonymous_variant c.33A>G p.Leu11Leu	Rv1694	tlyA	16S/23S rRNA (cytidine-2'-O)-methyltransferase TlyA	SRR1723488
12410	627	NC_000962	2147022	snp	A	C	C:30 A:0	CDS	-	612/1389	204/462	missense_variant c.612T>G p.Ile204Met	Rv1900c	lipJ	lignin peroxidase LipJ	SRR1723488
12485	702	NC_000962	2361604	snp	C	G	G:14 C:0	CDS	+	1365/3042	455/1013	synonymous_variant c.1365C>G p.Val455Val	Rv2101	helZ	helicase HelZ	SRR1723488
12486	703	NC_000962	2362041	snp	C	A	A:23 C:0	CDS	+	1802/3042	601/1013	missense_variant c.1802C>A p.Pro601Gln	Rv2101	helZ	helicase HelZ	SRR1723488
12504	721	NC_000962	2448458	snp	C	T	T:26 C:0	CDS	+	299/1803	100/600	missense_variant c.299C>T p.Thr100Ile	Rv2187	fadD15	long-chain-fatty-acid--CoA ligase FadD15	SRR1723488
12510	727	NC_000962	2507168	snp	C	A	A:24 C:0	CDS	+	23/492	8/163	missense_variant c.23C>A p.Thr8Lys	Rv2234	ptpA	protein-tyrosine-phosphatase	SRR1723488
12511	728	NC_000962	2507413	snp	G	A	A:12 G:0	CDS	+	268/492	90/163	missense_variant c.268G>A p.Asp90Asn	Rv2234	ptpA	protein-tyrosine-phosphatase	SRR1723488
12608	825	NC_000962	2841022	snp	A	G	G:24 A:0	CDS	-	8311/9210	2771/3069	missense_variant c.8311T>C p.Cys2771Arg	Rv2524c	fas	fatty acid synthase	SRR1723488
12609	826	NC_000962	2847281	snp	A	G	G:22 A:0	CDS	-	2052/9210	684/3069	synonymous_variant c.2052T>C p.Asp684Asp	Rv2524c	fas	fatty acid synthase	SRR1723488
12721	938	NC_000962	3293134	snp	C	A	A:32 C:1	CDS	-	3220/4851	1074/1616	missense_variant c.3220G>T p.Asp1074Tyr	Rv2946c	pks1	polyketide synthase	SRR1723488
12741	958	NC_000962	3367765	snp	G	A	A:36 G:0	CDS	-	1029/1530	343/509	synonymous_variant c.1029C>T p.Gly343Gly	Rv3009c	gatB	aspartyl/glutamyl-tRNA(Asn/Gln) amidotransferase subunit B	SRR1723488
12753	970	NC_000962	3428917	snp	C	A	A:27 C:0	CDS	+	1675/2277	559/758	missense_variant c.1675C>A p.Arg559Ser	Rv3063	cstA	carbon starvation protein A	SRR1723488
12787	1004	NC_000962	3571828	snp	G	C	C:20 G:0	CDS	-	716/942	239/313	missense_variant c.716C>G p.Pro239Arg	Rv3199c	nudC	NADH pyrophosphatase	SRR1723488
12818	1035	NC_000962	3704596	snp	G	C	C:26 G:0	CDS	+	160/435	54/144	missense_variant c.160G>C p.Val54Leu	Rv3317	sdhD	succinate dehydrogenase hydrophobic membrane anchor subunit	SRR1723488
12819	1036	NC_000962	3704770	snp	A	G	G:46 A:0	CDS	+	334/435	112/144	missense_variant c.334A>G p.Thr112Ala	Rv3317	sdhD	succinate dehydrogenase hydrophobic membrane anchor subunit	SRR1723488
12887	1104	NC_000962	3906311	snp	G	A	A:21 G:0	CDS	-	697/834	233/277	missense_variant c.697C>T p.Arg233Cys	Rv3487c	lipF	carboxylesterase LipF	SRR1723488
12939	1156	NC_000962	4116610	snp	G	A	A:22 G:0	CDS	+	133/675	45/224	missense_variant c.133G>A p.Asp45Asn	Rv3676	crp	cAMP receptor protein	SRR1723488
13009	1226	NC_000962	4296015	snp	G	A	A:26 G:0	CDS	-	3591/6381	1197/2126	synonymous_variant c.3591C>T p.Asp1197Asp	Rv3825c	pks2	phthioceranic/hydroxyphthioceranic acid synthase	SRR1723488
13010	1227	NC_000962	4296225	snp	G	A	A:25 G:0	CDS	-	3381/6381	1127/2126	synonymous_variant c.3381C>T p.Ser1127Ser	Rv3825c	pks2	phthioceranic/hydroxyphthioceranic acid synthase	SRR1723488
13082	21	NC_000962	37305	snp	C	G	G:31 C:0	CDS	+	47/1689	16/562	missense_variant c.47C>G p.Ser16Trp	Rv0035	fadD34	fatty-acid--CoA ligase FadD34	SRR6280152
13083	22	NC_000962	37334	snp	A	T	T:30 A:0	CDS	+	76/1689	26/562	missense_variant c.76A>T p.Thr26Ser	Rv0035	fadD34	fatty-acid--CoA ligase FadD34	SRR6280152
13222	161	NC_000962	460413	snp	C	T	T:15 C:1	CDS	-	1590/2547	530/848	synonymous_variant c.1590G>A p.Lys530Lys	Rv0384c	clpB	chaperone protein ClpB	SRR6280152
13243	182	NC_000962	491742	snp	T	C	C:20 T:0	CDS	+	960/1011	320/336	synonymous_variant c.960T>C p.Phe320Phe	Rv0407	fgd1	F420-dependent glucose-6-phosphate dehydrogenase	SRR6280152
13274	213	NC_000962	590436	snp	T	C	C:19 T:0	CDS	+	354/888	118/295	synonymous_variant c.354T>C p.Ala118Ala	Rv0500	proC	pyrroline-5-carboxylate reductase	SRR6280152
13365	304	NC_000962	893733	snp	T	G	G:30 T:0	CDS	+	416/1302	139/433	missense_variant c.416T>G p.Leu139Arg	Rv0800	pepC	M18 family aminopeptidase	SRR6280152
13386	325	NC_000962	951702	snp	C	T	T:25 C:0	CDS	+	71/1080	24/359	missense_variant c.71C>T p.Ala24Val	Rv0855	far	fatty-acid-CoA racemase	SRR6280152
13390	329	NC_000962	957117	snp	T	C	C:22 T:0	CDS	+	825/2163	275/720	synonymous_variant c.825T>C p.Asp275Asp	Rv0860	fadB	fatty oxidation protein FadB	SRR6280152
13438	377	NC_000962	1100234	snp	T	C	C:18 T:0	CDS	+	1169/1395	390/464	missense_variant c.1169T>C p.Leu390Pro	Rv0983	pepD	serine protease PepD	SRR6280152
13507	446	NC_000962	1306259	snp	A	G	G:42 A:0	CDS	-	1968/2025	656/674	synonymous_variant c.1968T>C p.Ala656Ala	Rv1175c	fadH	NADPH dependent 2,4-dienoyl-CoA reductase FadH	SRR6280152
13508	447	NC_000962	1307598	snp	C	G	G:18 C:0	CDS	-	629/2025	210/674	missense_variant c.629G>C p.Cys210Ser	Rv1175c	fadH	NADPH dependent 2,4-dienoyl-CoA reductase FadH	SRR6280152
13510	449	NC_000962	1315191	snp	A	C	C:27 A:0	CDS	+	1467/1467	489/488	stop_lost&splice_region_variant c.1467A>C p.Ter489Tyrext*?	Rv1180	pks3	polyketide beta-ketoacyl synthase	SRR6280152
13552	491	NC_000962	1477596	snp	C	T	T:28 C:0	CDS	-	36/498	12/165	synonymous_variant c.36G>A p.Gly12Gly	Rv1316c	ogt	methylated-DNA--protein-cysteine methyltransferase	SRR6280152
13578	517	NC_000962	1576481	snp	T	G	G:18 T:0	CDS	-	316/963	106/320	missense_variant c.316A>C p.Thr106Pro	Rv1400c	lipI	lipase	SRR6280152
13579	518	NC_000962	1576527	snp	G	T	T:21 G:0	CDS	-	270/963	90/320	missense_variant c.270C>A p.Phe90Leu	Rv1400c	lipI	lipase	SRR6280152
13596	535	NC_000962	1630148	snp	A	C	C:32 A:0	CDS	-	52/2103	18/700	missense_variant c.52T>G p.Tyr18Asp	Rv1449c	tkt	transketolase	SRR6280152
13625	564	NC_000962	1722200	snp	C	G	G:21 C:0	CDS	-	6210/6327	2070/2108	synonymous_variant c.6210G>C p.Val2070Val	Rv1527c	pks5	polyketide synthase	SRR6280152
13626	565	NC_000962	1722228	snp	A	C	C:19 A:0	CDS	-	6182/6327	2061/2108	missense_variant c.6182T>G p.Leu2061Arg	Rv1527c	pks5	polyketide synthase	SRR6280152
13651	590	NC_000962	1834177	snp	A	C	C:24 A:1	CDS	+	636/1446	212/481	synonymous_variant c.636A>C p.Arg212Arg	Rv1630	rpsA	30S ribosomal protein S1	SRR6280152
13675	614	NC_000962	1917972	snp	A	G	G:21 A:0	CDS	+	33/807	11/268	synonymous_variant c.33A>G p.Leu11Leu	Rv1694	tlyA	16S/23S rRNA (cytidine-2'-O)-methyltransferase TlyA	SRR6280152
13742	681	NC_000962	2147022	snp	A	C	C:25 A:0	CDS	-	612/1389	204/462	missense_variant c.612T>G p.Ile204Met	Rv1900c	lipJ	lignin peroxidase LipJ	SRR6280152
13836	775	NC_000962	2361604	snp	C	G	G:17 C:0	CDS	+	1365/3042	455/1013	synonymous_variant c.1365C>G p.Val455Val	Rv2101	helZ	helicase HelZ	SRR6280152
13837	776	NC_000962	2362041	snp	C	A	A:20 C:0	CDS	+	1802/3042	601/1013	missense_variant c.1802C>A p.Pro601Gln	Rv2101	helZ	helicase HelZ	SRR6280152
13858	797	NC_000962	2448458	snp	C	T	T:19 C:1	CDS	+	299/1803	100/600	missense_variant c.299C>T p.Thr100Ile	Rv2187	fadD15	long-chain-fatty-acid--CoA ligase FadD15	SRR6280152
13975	914	NC_000962	2841022	snp	A	G	G:20 A:0	CDS	-	8311/9210	2771/3069	missense_variant c.8311T>C p.Cys2771Arg	Rv2524c	fas	fatty acid synthase	SRR6280152
13976	915	NC_000962	2847281	snp	A	G	G:23 A:0	CDS	-	2052/9210	684/3069	synonymous_variant c.2052T>C p.Asp684Asp	Rv2524c	fas	fatty acid synthase	SRR6280152
14064	1003	NC_000962	3165636	snp	G	A	A:23 G:0	CDS	+	432/1380	144/459	synonymous_variant c.432G>A p.Ser144Ser	Rv2855	mtr	mycothione reductase	SRR6280152
14109	1048	NC_000962	3367765	snp	G	A	A:14 G:0	CDS	-	1029/1530	343/509	synonymous_variant c.1029C>T p.Gly343Gly	Rv3009c	gatB	aspartyl/glutamyl-tRNA(Asn/Gln) amidotransferase subunit B	SRR6280152
14120	1059	NC_000962	3428917	snp	C	A	A:28 C:0	CDS	+	1675/2277	559/758	missense_variant c.1675C>A p.Arg559Ser	Rv3063	cstA	carbon starvation protein A	SRR6280152
14157	1096	NC_000962	3571828	snp	G	C	C:29 G:0	CDS	-	716/942	239/313	missense_variant c.716C>G p.Pro239Arg	Rv3199c	nudC	NADH pyrophosphatase	SRR6280152
14190	1129	NC_000962	3704596	snp	G	C	C:30 G:0	CDS	+	160/435	54/144	missense_variant c.160G>C p.Val54Leu	Rv3317	sdhD	succinate dehydrogenase hydrophobic membrane anchor subunit	SRR6280152
14191	1130	NC_000962	3704770	snp	A	G	G:27 A:0	CDS	+	334/435	112/144	missense_variant c.334A>G p.Thr112Ala	Rv3317	sdhD	succinate dehydrogenase hydrophobic membrane anchor subunit	SRR6280152
14271	1210	NC_000962	3906311	snp	G	A	A:17 G:0	CDS	-	697/834	233/277	missense_variant c.697C>T p.Arg233Cys	Rv3487c	lipF	carboxylesterase LipF	SRR6280152
14316	1255	NC_000962	4109342	snp	G	A	A:31 G:1	CDS	+	1551/1956	517/651	synonymous_variant c.1551G>A p.Ala517Ala	Rv3667	acs	acetyl-CoAsynthetase	SRR6280152
14320	1259	NC_000962	4116610	snp	G	A	A:37 G:1	CDS	+	133/675	45/224	missense_variant c.133G>A p.Asp45Asn	Rv3676	crp	cAMP receptor protein	SRR6280152
14391	1330	NC_000962	4296015	snp	G	A	A:28 G:0	CDS	-	3591/6381	1197/2126	synonymous_variant c.3591C>T p.Asp1197Asp	Rv3825c	pks2	phthioceranic/hydroxyphthioceranic acid synthase	SRR6280152
14465	21	NC_000962	37305	snp	C	G	G:35 C:1	CDS	+	47/1689	16/562	missense_variant c.47C>G p.Ser16Trp	Rv0035	fadD34	fatty-acid--CoA ligase FadD34	SRR6280266
14466	22	NC_000962	38199	snp	C	T	T:32 C:0	CDS	+	941/1689	314/562	missense_variant c.941C>T p.Ala314Val	Rv0035	fadD34	fatty-acid--CoA ligase FadD34	SRR6280266
14604	160	NC_000962	491742	snp	T	C	C:15 T:1	CDS	+	960/1011	320/336	synonymous_variant c.960T>C p.Phe320Phe	Rv0407	fgd1	F420-dependent glucose-6-phosphate dehydrogenase	SRR6280266
14628	184	NC_000962	590436	snp	T	C	C:22 T:0	CDS	+	354/888	118/295	synonymous_variant c.354T>C p.Ala118Ala	Rv0500	proC	pyrroline-5-carboxylate reductase	SRR6280266
14712	268	NC_000962	893733	snp	T	G	G:15 T:0	CDS	+	416/1302	139/433	missense_variant c.416T>G p.Leu139Arg	Rv0800	pepC	M18 family aminopeptidase	SRR6280266
14735	291	NC_000962	957117	snp	T	C	C:25 T:1	CDS	+	825/2163	275/720	synonymous_variant c.825T>C p.Asp275Asp	Rv0860	fadB	fatty oxidation protein FadB	SRR6280266
14779	335	NC_000962	1100234	snp	T	C	C:27 T:0	CDS	+	1169/1395	390/464	missense_variant c.1169T>C p.Leu390Pro	Rv0983	pepD	serine protease PepD	SRR6280266
14835	391	NC_000962	1306259	snp	A	G	G:32 A:0	CDS	-	1968/2025	656/674	synonymous_variant c.1968T>C p.Ala656Ala	Rv1175c	fadH	NADPH dependent 2,4-dienoyl-CoA reductase FadH	SRR6280266
14836	392	NC_000962	1307598	snp	C	G	G:23 C:0	CDS	-	629/2025	210/674	missense_variant c.629G>C p.Cys210Ser	Rv1175c	fadH	NADPH dependent 2,4-dienoyl-CoA reductase FadH	SRR6280266
14839	395	NC_000962	1315191	snp	A	C	C:12 A:0	CDS	+	1467/1467	489/488	stop_lost&splice_region_variant c.1467A>C p.Ter489Tyrext*?	Rv1180	pks3	polyketide beta-ketoacyl synthase	SRR6280266
14879	435	NC_000962	1477522	snp	C	A	A:44 C:1	CDS	-	110/498	37/165	missense_variant c.110G>T p.Arg37Leu	Rv1316c	ogt	methylated-DNA--protein-cysteine methyltransferase	SRR6280266
14902	458	NC_000962	1576481	snp	T	G	G:11 T:0	CDS	-	316/963	106/320	missense_variant c.316A>C p.Thr106Pro	Rv1400c	lipI	lipase	SRR6280266
14903	459	NC_000962	1576527	snp	G	T	T:16 G:0	CDS	-	270/963	90/320	missense_variant c.270C>A p.Phe90Leu	Rv1400c	lipI	lipase	SRR6280266
14919	475	NC_000962	1630148	snp	A	C	C:27 A:0	CDS	-	52/2103	18/700	missense_variant c.52T>G p.Tyr18Asp	Rv1449c	tkt	transketolase	SRR6280266
14948	504	NC_000962	1722200	snp	C	G	G:20 C:1	CDS	-	6210/6327	2070/2108	synonymous_variant c.6210G>C p.Val2070Val	Rv1527c	pks5	polyketide synthase	SRR6280266
14949	505	NC_000962	1722228	snp	A	C	C:18 A:1	CDS	-	6182/6327	2061/2108	missense_variant c.6182T>G p.Leu2061Arg	Rv1527c	pks5	polyketide synthase	SRR6280266
14965	521	NC_000962	1834177	snp	A	C	C:17 A:1	CDS	+	636/1446	212/481	synonymous_variant c.636A>C p.Arg212Arg	Rv1630	rpsA	30S ribosomal protein S1	SRR6280266
15126	682	NC_000962	2361604	snp	C	G	G:10 C:0	CDS	+	1365/3042	455/1013	synonymous_variant c.1365C>G p.Val455Val	Rv2101	helZ	helicase HelZ	SRR6280266
15127	683	NC_000962	2362041	snp	C	A	A:10 C:0	CDS	+	1802/3042	601/1013	missense_variant c.1802C>A p.Pro601Gln	Rv2101	helZ	helicase HelZ	SRR6280266
15143	699	NC_000962	2448458	snp	C	T	T:23 C:0	CDS	+	299/1803	100/600	missense_variant c.299C>T p.Thr100Ile	Rv2187	fadD15	long-chain-fatty-acid--CoA ligase FadD15	SRR6280266
15242	798	NC_000962	2847281	snp	A	G	G:14 A:0	CDS	-	2052/9210	684/3069	synonymous_variant c.2052T>C p.Asp684Asp	Rv2524c	fas	fatty acid synthase	SRR6280266
15266	822	NC_000962	2908024	snp	C	A	A:50 C:1	CDS	-	2175/2373	725/790	synonymous_variant c.2175G>T p.Leu725Leu	Rv2583c	relA	bifunctional (p)ppGpp synthase/hydrolase RelA	SRR6280266
15357	913	NC_000962	3294425	snp	C	T	T:56 C:0	CDS	-	1929/4851	643/1616	synonymous_variant c.1929G>A p.Leu643Leu	Rv2946c	pks1	polyketide synthase	SRR6280266
15372	928	NC_000962	3367765	snp	G	A	A:23 G:0	CDS	-	1029/1530	343/509	synonymous_variant c.1029C>T p.Gly343Gly	Rv3009c	gatB	aspartyl/glutamyl-tRNA(Asn/Gln) amidotransferase subunit B	SRR6280266
15385	941	NC_000962	3428917	snp	C	A	A:19 C:0	CDS	+	1675/2277	559/758	missense_variant c.1675C>A p.Arg559Ser	Rv3063	cstA	carbon starvation protein A	SRR6280266
15416	972	NC_000962	3571828	snp	G	C	C:19 G:0	CDS	-	716/942	239/313	missense_variant c.716C>G p.Pro239Arg	Rv3199c	nudC	NADH pyrophosphatase	SRR6280266
15443	999	NC_000962	3704596	snp	G	C	C:25 G:0	CDS	+	160/435	54/144	missense_variant c.160G>C p.Val54Leu	Rv3317	sdhD	succinate dehydrogenase hydrophobic membrane anchor subunit	SRR6280266
15444	1000	NC_000962	3704770	snp	A	G	G:23 A:1	CDS	+	334/435	112/144	missense_variant c.334A>G p.Thr112Ala	Rv3317	sdhD	succinate dehydrogenase hydrophobic membrane anchor subunit	SRR6280266
15505	1061	NC_000962	3906311	snp	G	A	A:24 G:0	CDS	-	697/834	233/277	missense_variant c.697C>T p.Arg233Cys	Rv3487c	lipF	carboxylesterase LipF	SRR6280266
15547	1103	NC_000962	4116610	snp	G	A	A:25 G:2	CDS	+	133/675	45/224	missense_variant c.133G>A p.Asp45Asn	Rv3676	crp	cAMP receptor protein	SRR6280266
15618	1174	NC_000962	4296015	snp	G	A	A:18 G:0	CDS	-	3591/6381	1197/2126	synonymous_variant c.3591C>T p.Asp1197Asp	Rv3825c	pks2	phthioceranic/hydroxyphthioceranic acid synthase	SRR6280266
15619	1175	NC_000962	4296225	snp	G	A	A:18 G:1	CDS	-	3381/6381	1127/2126	synonymous_variant c.3381C>T p.Ser1127Ser	Rv3825c	pks2	phthioceranic/hydroxyphthioceranic acid synthase	SRR6280266
15691	21	NC_000962	37305	snp	C	G	G:20 C:0	CDS	+	47/1689	16/562	missense_variant c.47C>G p.Ser16Trp	Rv0035	fadD34	fatty-acid--CoA ligase FadD34	SRR1723523
15692	22	NC_000962	37334	snp	A	T	T:17 A:0	CDS	+	76/1689	26/562	missense_variant c.76A>T p.Thr26Ser	Rv0035	fadD34	fatty-acid--CoA ligase FadD34	SRR1723523
15842	172	NC_000962	460413	snp	C	T	T:23 C:0	CDS	-	1590/2547	530/848	synonymous_variant c.1590G>A p.Lys530Lys	Rv0384c	clpB	chaperone protein ClpB	SRR1723523
15854	184	NC_000962	491742	snp	T	C	C:19 T:0	CDS	+	960/1011	320/336	synonymous_variant c.960T>C p.Phe320Phe	Rv0407	fgd1	F420-dependent glucose-6-phosphate dehydrogenase	SRR1723523
15885	215	NC_000962	590436	snp	T	C	C:17 T:0	CDS	+	354/888	118/295	synonymous_variant c.354T>C p.Ala118Ala	Rv0500	proC	pyrroline-5-carboxylate reductase	SRR1723523
15979	309	NC_000962	893733	snp	T	G	G:29 T:0	CDS	+	416/1302	139/433	missense_variant c.416T>G p.Leu139Arg	Rv0800	pepC	M18 family aminopeptidase	SRR1723523
15999	329	NC_000962	951702	snp	C	T	T:15 C:0	CDS	+	71/1080	24/359	missense_variant c.71C>T p.Ala24Val	Rv0855	far	fatty-acid-CoA racemase	SRR1723523
16003	333	NC_000962	957117	snp	T	C	C:21 T:0	CDS	+	825/2163	275/720	synonymous_variant c.825T>C p.Asp275Asp	Rv0860	fadB	fatty oxidation protein FadB	SRR1723523
16046	376	NC_000962	1100234	snp	T	C	C:19 T:0	CDS	+	1169/1395	390/464	missense_variant c.1169T>C p.Leu390Pro	Rv0983	pepD	serine protease PepD	SRR1723523
16082	412	NC_000962	1202643	snp	G	T	T:28 G:0	CDS	+	927/1395	309/464	synonymous_variant c.927G>T p.Ala309Ala	Rv1077	cbs	cystathionine beta-synthase	SRR1723523
16112	442	NC_000962	1306259	snp	A	G	G:27 A:0	CDS	-	1968/2025	656/674	synonymous_variant c.1968T>C p.Ala656Ala	Rv1175c	fadH	NADPH dependent 2,4-dienoyl-CoA reductase FadH	SRR1723523
16113	443	NC_000962	1307598	snp	C	G	G:31 C:0	CDS	-	629/2025	210/674	missense_variant c.629G>C p.Cys210Ser	Rv1175c	fadH	NADPH dependent 2,4-dienoyl-CoA reductase FadH	SRR1723523
16116	446	NC_000962	1315191	snp	A	C	C:19 A:0	CDS	+	1467/1467	489/488	stop_lost&splice_region_variant c.1467A>C p.Ter489Tyrext*?	Rv1180	pks3	polyketide beta-ketoacyl synthase	SRR1723523
16153	483	NC_000962	1454026	snp	G	C	C:24 G:0	CDS	+	823/1809	275/602	missense_variant c.823G>C p.Val275Leu	Rv1297	rho	transcription termination factor Rho	SRR1723523
16156	486	NC_000962	1477596	snp	C	T	T:36 C:0	CDS	-	36/498	12/165	synonymous_variant c.36G>A p.Gly12Gly	Rv1316c	ogt	methylated-DNA--protein-cysteine methyltransferase	SRR1723523
16180	510	NC_000962	1576481	snp	T	G	G:21 T:0	CDS	-	316/963	106/320	missense_variant c.316A>C p.Thr106Pro	Rv1400c	lipI	lipase	SRR1723523
16181	511	NC_000962	1576527	snp	G	T	T:27 G:0	CDS	-	270/963	90/320	missense_variant c.270C>A p.Phe90Leu	Rv1400c	lipI	lipase	SRR1723523
16196	526	NC_000962	1630148	snp	A	C	C:25 A:0	CDS	-	52/2103	18/700	missense_variant c.52T>G p.Tyr18Asp	Rv1449c	tkt	transketolase	SRR1723523
16228	558	NC_000962	1722200	snp	C	G	G:23 C:0	CDS	-	6210/6327	2070/2108	synonymous_variant c.6210G>C p.Val2070Val	Rv1527c	pks5	polyketide synthase	SRR1723523
16229	559	NC_000962	1722228	snp	A	C	C:19 A:0	CDS	-	6182/6327	2061/2108	missense_variant c.6182T>G p.Leu2061Arg	Rv1527c	pks5	polyketide synthase	SRR1723523
16252	582	NC_000962	1834177	snp	A	C	C:38 A:0	CDS	+	636/1446	212/481	synonymous_variant c.636A>C p.Arg212Arg	Rv1630	rpsA	30S ribosomal protein S1	SRR1723523
16277	607	NC_000962	1917972	snp	A	G	G:26 A:0	CDS	+	33/807	11/268	synonymous_variant c.33A>G p.Leu11Leu	Rv1694	tlyA	16S/23S rRNA (cytidine-2'-O)-methyltransferase TlyA	SRR1723523
16337	667	NC_000962	2147022	snp	A	C	C:30 A:0	CDS	-	612/1389	204/462	missense_variant c.612T>G p.Ile204Met	Rv1900c	lipJ	lignin peroxidase LipJ	SRR1723523
16428	758	NC_000962	2361604	snp	C	G	G:13 C:0	CDS	+	1365/3042	455/1013	synonymous_variant c.1365C>G p.Val455Val	Rv2101	helZ	helicase HelZ	SRR1723523
16429	759	NC_000962	2362041	snp	C	A	A:31 C:0	CDS	+	1802/3042	601/1013	missense_variant c.1802C>A p.Pro601Gln	Rv2101	helZ	helicase HelZ	SRR1723523
16451	781	NC_000962	2448458	snp	C	T	T:22 C:0	CDS	+	299/1803	100/600	missense_variant c.299C>T p.Thr100Ile	Rv2187	fadD15	long-chain-fatty-acid--CoA ligase FadD15	SRR1723523
16563	893	NC_000962	2841022	snp	A	G	G:22 A:0	CDS	-	8311/9210	2771/3069	missense_variant c.8311T>C p.Cys2771Arg	Rv2524c	fas	fatty acid synthase	SRR1723523
16564	894	NC_000962	2847281	snp	A	G	G:23 A:0	CDS	-	2052/9210	684/3069	synonymous_variant c.2052T>C p.Asp684Asp	Rv2524c	fas	fatty acid synthase	SRR1723523
16645	975	NC_000962	3141737	snp	A	G	G:16 A:0	CDS	-	486/912	162/303	synonymous_variant c.486T>C p.Asp162Asp	Rv2835c	ugpA	sn-glycerol-3-phosphate ABC transporter permease UgpA	SRR1723523
16648	978	NC_000962	3165636	snp	G	A	A:31 G:0	CDS	+	432/1380	144/459	synonymous_variant c.432G>A p.Ser144Ser	Rv2855	mtr	mycothione reductase	SRR1723523
16692	1022	NC_000962	3367765	snp	G	A	A:12 G:0	CDS	-	1029/1530	343/509	synonymous_variant c.1029C>T p.Gly343Gly	Rv3009c	gatB	aspartyl/glutamyl-tRNA(Asn/Gln) amidotransferase subunit B	SRR1723523
16703	1033	NC_000962	3428917	snp	C	A	A:21 C:0	CDS	+	1675/2277	559/758	missense_variant c.1675C>A p.Arg559Ser	Rv3063	cstA	carbon starvation protein A	SRR1723523
16741	1071	NC_000962	3571828	snp	G	C	C:19 G:0	CDS	-	716/942	239/313	missense_variant c.716C>G p.Pro239Arg	Rv3199c	nudC	NADH pyrophosphatase	SRR1723523
16776	1106	NC_000962	3704596	snp	G	C	C:30 G:0	CDS	+	160/435	54/144	missense_variant c.160G>C p.Val54Leu	Rv3317	sdhD	succinate dehydrogenase hydrophobic membrane anchor subunit	SRR1723523
16777	1107	NC_000962	3704770	snp	A	G	G:48 A:0	CDS	+	334/435	112/144	missense_variant c.334A>G p.Thr112Ala	Rv3317	sdhD	succinate dehydrogenase hydrophobic membrane anchor subunit	SRR1723523
16844	1174	NC_000962	3906311	snp	G	A	A:14 G:0	CDS	-	697/834	233/277	missense_variant c.697C>T p.Arg233Cys	Rv3487c	lipF	carboxylesterase LipF	SRR1723523
16896	1226	NC_000962	4116610	snp	G	A	A:18 G:0	CDS	+	133/675	45/224	missense_variant c.133G>A p.Asp45Asn	Rv3676	crp	cAMP receptor protein	SRR1723523
16965	1295	NC_000962	4296015	snp	G	A	A:24 G:0	CDS	-	3591/6381	1197/2126	synonymous_variant c.3591C>T p.Asp1197Asp	Rv3825c	pks2	phthioceranic/hydroxyphthioceranic acid synthase	SRR1723523
17035	21	NC_000962	37305	snp	C	G	G:19 C:0	CDS	+	47/1689	16/562	missense_variant c.47C>G p.Ser16Trp	Rv0035	fadD34	fatty-acid--CoA ligase FadD34	SRR1723783
17036	22	NC_000962	37332	complex	TCA	GCT	GCT:13 TCA:0	CDS	+	74/1689	25/562	missense_variant c.74_76delTCAinsGCT p.IleThr25SerSer	Rv0035	fadD34	fatty-acid--CoA ligase FadD34	SRR1723783
17169	155	NC_000962	460413	snp	C	T	T:23 C:0	CDS	-	1590/2547	530/848	synonymous_variant c.1590G>A p.Lys530Lys	Rv0384c	clpB	chaperone protein ClpB	SRR1723783
17182	168	NC_000962	491742	snp	T	C	C:10 T:0	CDS	+	960/1011	320/336	synonymous_variant c.960T>C p.Phe320Phe	Rv0407	fgd1	F420-dependent glucose-6-phosphate dehydrogenase	SRR1723783
17210	196	NC_000962	590436	snp	T	C	C:23 T:0	CDS	+	354/888	118/295	synonymous_variant c.354T>C p.Ala118Ala	Rv0500	proC	pyrroline-5-carboxylate reductase	SRR1723783
17297	283	NC_000962	893733	snp	T	G	G:27 T:0	CDS	+	416/1302	139/433	missense_variant c.416T>G p.Leu139Arg	Rv0800	pepC	M18 family aminopeptidase	SRR1723783
17316	302	NC_000962	951702	snp	C	T	T:13 C:1	CDS	+	71/1080	24/359	missense_variant c.71C>T p.Ala24Val	Rv0855	far	fatty-acid-CoA racemase	SRR1723783
17320	306	NC_000962	957117	snp	T	C	C:24 T:0	CDS	+	825/2163	275/720	synonymous_variant c.825T>C p.Asp275Asp	Rv0860	fadB	fatty oxidation protein FadB	SRR1723783
17368	354	NC_000962	1100234	snp	T	C	C:15 T:0	CDS	+	1169/1395	390/464	missense_variant c.1169T>C p.Leu390Pro	Rv0983	pepD	serine protease PepD	SRR1723783
17432	418	NC_000962	1306259	snp	A	G	G:25 A:0	CDS	-	1968/2025	656/674	synonymous_variant c.1968T>C p.Ala656Ala	Rv1175c	fadH	NADPH dependent 2,4-dienoyl-CoA reductase FadH	SRR1723783
17433	419	NC_000962	1307598	snp	C	G	G:37 C:0	CDS	-	629/2025	210/674	missense_variant c.629G>C p.Cys210Ser	Rv1175c	fadH	NADPH dependent 2,4-dienoyl-CoA reductase FadH	SRR1723783
17435	421	NC_000962	1315191	snp	A	C	C:12 A:0	CDS	+	1467/1467	489/488	stop_lost&splice_region_variant c.1467A>C p.Ter489Tyrext*?	Rv1180	pks3	polyketide beta-ketoacyl synthase	SRR1723783
17476	462	NC_000962	1477596	snp	C	T	T:28 C:0	CDS	-	36/498	12/165	synonymous_variant c.36G>A p.Gly12Gly	Rv1316c	ogt	methylated-DNA--protein-cysteine methyltransferase	SRR1723783
17501	487	NC_000962	1576481	snp	T	G	G:21 T:0	CDS	-	316/963	106/320	missense_variant c.316A>C p.Thr106Pro	Rv1400c	lipI	lipase	SRR1723783
17502	488	NC_000962	1576527	snp	G	T	T:21 G:0	CDS	-	270/963	90/320	missense_variant c.270C>A p.Phe90Leu	Rv1400c	lipI	lipase	SRR1723783
17517	503	NC_000962	1630148	snp	A	C	C:19 A:0	CDS	-	52/2103	18/700	missense_variant c.52T>G p.Tyr18Asp	Rv1449c	tkt	transketolase	SRR1723783
17546	532	NC_000962	1722200	snp	C	G	G:13 C:0	CDS	-	6210/6327	2070/2108	synonymous_variant c.6210G>C p.Val2070Val	Rv1527c	pks5	polyketide synthase	SRR1723783
17547	533	NC_000962	1722228	snp	A	C	C:14 A:0	CDS	-	6182/6327	2061/2108	missense_variant c.6182T>G p.Leu2061Arg	Rv1527c	pks5	polyketide synthase	SRR1723783
17569	555	NC_000962	1834177	snp	A	C	C:24 A:1	CDS	+	636/1446	212/481	synonymous_variant c.636A>C p.Arg212Arg	Rv1630	rpsA	30S ribosomal protein S1	SRR1723783
17595	581	NC_000962	1917972	snp	A	G	G:22 A:0	CDS	+	33/807	11/268	synonymous_variant c.33A>G p.Leu11Leu	Rv1694	tlyA	16S/23S rRNA (cytidine-2'-O)-methyltransferase TlyA	SRR1723783
17655	641	NC_000962	2147022	snp	A	C	C:28 A:0	CDS	-	612/1389	204/462	missense_variant c.612T>G p.Ile204Met	Rv1900c	lipJ	lignin peroxidase LipJ	SRR1723783
17743	729	NC_000962	2361604	snp	C	G	G:17 C:0	CDS	+	1365/3042	455/1013	synonymous_variant c.1365C>G p.Val455Val	Rv2101	helZ	helicase HelZ	SRR1723783
17744	730	NC_000962	2362041	snp	C	A	A:20 C:0	CDS	+	1802/3042	601/1013	missense_variant c.1802C>A p.Pro601Gln	Rv2101	helZ	helicase HelZ	SRR1723783
17768	754	NC_000962	2448458	snp	C	T	T:23 C:0	CDS	+	299/1803	100/600	missense_variant c.299C>T p.Thr100Ile	Rv2187	fadD15	long-chain-fatty-acid--CoA ligase FadD15	SRR1723783
17779	765	NC_000962	2517668	snp	A	C	C:17 A:0	CDS	+	882/909	294/302	synonymous_variant c.882A>C p.Ala294Ala	Rv2243	fabD	malonyl CoA-acyl carrier protein transacylase	SRR1723783
17880	866	NC_000962	2841022	snp	A	G	G:26 A:0	CDS	-	8311/9210	2771/3069	missense_variant c.8311T>C p.Cys2771Arg	Rv2524c	fas	fatty acid synthase	SRR1723783
17881	867	NC_000962	2847281	snp	A	G	G:27 A:0	CDS	-	2052/9210	684/3069	synonymous_variant c.2052T>C p.Asp684Asp	Rv2524c	fas	fatty acid synthase	SRR1723783
17963	949	NC_000962	3165636	snp	G	A	A:25 G:0	CDS	+	432/1380	144/459	synonymous_variant c.432G>A p.Ser144Ser	Rv2855	mtr	mycothione reductase	SRR1723783
18007	993	NC_000962	3367765	snp	G	A	A:22 G:0	CDS	-	1029/1530	343/509	synonymous_variant c.1029C>T p.Gly343Gly	Rv3009c	gatB	aspartyl/glutamyl-tRNA(Asn/Gln) amidotransferase subunit B	SRR1723783
18018	1004	NC_000962	3428917	snp	C	A	A:17 C:0	CDS	+	1675/2277	559/758	missense_variant c.1675C>A p.Arg559Ser	Rv3063	cstA	carbon starvation protein A	SRR1723783
18053	1039	NC_000962	3571828	snp	G	C	C:13 G:0	CDS	-	716/942	239/313	missense_variant c.716C>G p.Pro239Arg	Rv3199c	nudC	NADH pyrophosphatase	SRR1723783
18091	1077	NC_000962	3704596	snp	G	C	C:32 G:0	CDS	+	160/435	54/144	missense_variant c.160G>C p.Val54Leu	Rv3317	sdhD	succinate dehydrogenase hydrophobic membrane anchor subunit	SRR1723783
18092	1078	NC_000962	3704770	snp	A	G	G:31 A:0	CDS	+	334/435	112/144	missense_variant c.334A>G p.Thr112Ala	Rv3317	sdhD	succinate dehydrogenase hydrophobic membrane anchor subunit	SRR1723783
18157	1143	NC_000962	3906311	snp	G	A	A:17 G:0	CDS	-	697/834	233/277	missense_variant c.697C>T p.Arg233Cys	Rv3487c	lipF	carboxylesterase LipF	SRR1723783
18280	1266	NC_000962	4296015	snp	G	A	A:26 G:0	CDS	-	3591/6381	1197/2126	synonymous_variant c.3591C>T p.Asp1197Asp	Rv3825c	pks2	phthioceranic/hydroxyphthioceranic acid synthase	SRR1723783
18340	8	NC_000962	12555	snp	C	T	T:25 C:0	CDS	+	88/549	30/182	synonymous_variant c.88C>T p.Leu30Leu	Rv0009	ppiA	iron-regulated peptidyl-prolyl cis-trans isomerase PpiA	SRR1723917
18352	20	NC_000962	37491	snp	T	C	C:21 T:1	CDS	+	233/1689	78/562	missense_variant c.233T>C p.Met78Thr	Rv0035	fadD34	fatty-acid--CoA ligase FadD34	SRR1723917
18474	142	NC_000962	590436	snp	T	C	C:15 T:0	CDS	+	354/888	118/295	synonymous_variant c.354T>C p.Ala118Ala	Rv0500	proC	pyrroline-5-carboxylate reductase	SRR1723917
18505	173	NC_000962	740336	snp	G	A	A:28 G:0	CDS	-	804/906	268/301	synonymous_variant c.804C>T p.Gly268Gly	Rv0646c	lipG	lipase/esterase LipG	SRR1723917
18531	199	NC_000962	893733	snp	T	G	G:14 T:0	CDS	+	416/1302	139/433	missense_variant c.416T>G p.Leu139Arg	Rv0800	pepC	M18 family aminopeptidase	SRR1723917
18565	233	NC_000962	1100234	snp	T	C	C:14 T:0	CDS	+	1169/1395	390/464	missense_variant c.1169T>C p.Leu390Pro	Rv0983	pepD	serine protease PepD	SRR1723917
18595	263	NC_000962	1307598	snp	C	G	G:29 C:0	CDS	-	629/2025	210/674	missense_variant c.629G>C p.Cys210Ser	Rv1175c	fadH	NADPH dependent 2,4-dienoyl-CoA reductase FadH	SRR1723917
18597	265	NC_000962	1315191	snp	A	C	C:32 A:0	CDS	+	1467/1467	489/488	stop_lost&splice_region_variant c.1467A>C p.Ter489Tyrext*?	Rv1180	pks3	polyketide beta-ketoacyl synthase	SRR1723917
18652	320	NC_000962	1630148	snp	A	C	C:25 A:0	CDS	-	52/2103	18/700	missense_variant c.52T>G p.Tyr18Asp	Rv1449c	tkt	transketolase	SRR1723917
18691	359	NC_000962	1833734	snp	G	A	A:16 G:0	CDS	+	193/1446	65/481	missense_variant c.193G>A p.Ala65Thr	Rv1630	rpsA	30S ribosomal protein S1	SRR1723917
18705	373	NC_000962	1917972	snp	A	G	G:25 A:0	CDS	+	33/807	11/268	synonymous_variant c.33A>G p.Leu11Leu	Rv1694	tlyA	16S/23S rRNA (cytidine-2'-O)-methyltransferase TlyA	SRR1723917
18751	419	NC_000962	2147022	snp	A	C	C:25 A:0	CDS	-	612/1389	204/462	missense_variant c.612T>G p.Ile204Met	Rv1900c	lipJ	lignin peroxidase LipJ	SRR1723917
18801	469	NC_000962	2361311	snp	C	T	T:22 C:0	CDS	+	1072/3042	358/1013	missense_variant c.1072C>T p.Leu358Phe	Rv2101	helZ	helicase HelZ	SRR1723917
18802	470	NC_000962	2362041	snp	C	A	A:16 C:0	CDS	+	1802/3042	601/1013	missense_variant c.1802C>A p.Pro601Gln	Rv2101	helZ	helicase HelZ	SRR1723917
18957	625	NC_000962	3367765	snp	G	A	A:23 G:0	CDS	-	1029/1530	343/509	synonymous_variant c.1029C>T p.Gly343Gly	Rv3009c	gatB	aspartyl/glutamyl-tRNA(Asn/Gln) amidotransferase subunit B	SRR1723917
18967	635	NC_000962	3428917	snp	C	A	A:18 C:0	CDS	+	1675/2277	559/758	missense_variant c.1675C>A p.Arg559Ser	Rv3063	cstA	carbon starvation protein A	SRR1723917
18968	636	NC_000962	3429228	snp	G	C	C:26 G:1	CDS	+	1986/2277	662/758	missense_variant c.1986G>C p.Glu662Asp	Rv3063	cstA	carbon starvation protein A	SRR1723917
19005	673	NC_000962	3704596	snp	G	C	C:23 G:0	CDS	+	160/435	54/144	missense_variant c.160G>C p.Val54Leu	Rv3317	sdhD	succinate dehydrogenase hydrophobic membrane anchor subunit	SRR1723917
19072	740	NC_000962	4116769	snp	G	A	A:19 G:0	CDS	+	292/675	98/224	missense_variant c.292G>A p.Glu98Lys	Rv3676	crp	cAMP receptor protein	SRR1723917
19093	761	NC_000962	4220906	snp	G	A	A:30 G:0	CDS	+	1222/1248	408/415	missense_variant c.1222G>A p.Glu408Lys	Rv3775	lipE	lipase LipE	SRR1723917
19125	793	NC_000962	4392373	snp	G	A	A:26 G:0	CDS	-	701/1443	234/480	missense_variant c.701C>T p.Ala234Val	Rv3907c	pcnA	poly(A) polymerase PcnA	SRR1723917
19149	20	NC_000962	37305	snp	C	G	G:21 C:0	CDS	+	47/1689	16/562	missense_variant c.47C>G p.Ser16Trp	Rv0035	fadD34	fatty-acid--CoA ligase FadD34	SRR1723486
19150	21	NC_000962	38506	snp	G	A	A:22 G:2	CDS	+	1248/1689	416/562	synonymous_variant c.1248G>A p.Leu416Leu	Rv0035	fadD34	fatty-acid--CoA ligase FadD34	SRR1723486
19300	171	NC_000962	491742	snp	T	C	C:22 T:0	CDS	+	960/1011	320/336	synonymous_variant c.960T>C p.Phe320Phe	Rv0407	fgd1	F420-dependent glucose-6-phosphate dehydrogenase	SRR1723486
19327	198	NC_000962	590436	snp	T	C	C:25 T:0	CDS	+	354/888	118/295	synonymous_variant c.354T>C p.Ala118Ala	Rv0500	proC	pyrroline-5-carboxylate reductase	SRR1723486
19402	273	NC_000962	893733	snp	T	G	G:25 T:0	CDS	+	416/1302	139/433	missense_variant c.416T>G p.Leu139Arg	Rv0800	pepC	M18 family aminopeptidase	SRR1723486
19422	293	NC_000962	957117	snp	T	C	C:24 T:0	CDS	+	825/2163	275/720	synonymous_variant c.825T>C p.Asp275Asp	Rv0860	fadB	fatty oxidation protein FadB	SRR1723486
19466	337	NC_000962	1100234	snp	T	C	C:18 T:0	CDS	+	1169/1395	390/464	missense_variant c.1169T>C p.Leu390Pro	Rv0983	pepD	serine protease PepD	SRR1723486
19524	395	NC_000962	1306259	snp	A	G	G:22 A:0	CDS	-	1968/2025	656/674	synonymous_variant c.1968T>C p.Ala656Ala	Rv1175c	fadH	NADPH dependent 2,4-dienoyl-CoA reductase FadH	SRR1723486
19525	396	NC_000962	1307598	snp	C	G	G:17 C:0	CDS	-	629/2025	210/674	missense_variant c.629G>C p.Cys210Ser	Rv1175c	fadH	NADPH dependent 2,4-dienoyl-CoA reductase FadH	SRR1723486
19528	399	NC_000962	1315191	snp	A	C	C:14 A:0	CDS	+	1467/1467	489/488	stop_lost&splice_region_variant c.1467A>C p.Ter489Tyrext*?	Rv1180	pks3	polyketide beta-ketoacyl synthase	SRR1723486
19565	436	NC_000962	1477522	snp	C	A	A:25 C:1	CDS	-	110/498	37/165	missense_variant c.110G>T p.Arg37Leu	Rv1316c	ogt	methylated-DNA--protein-cysteine methyltransferase	SRR1723486
19588	459	NC_000962	1576481	snp	T	G	G:28 T:0	CDS	-	316/963	106/320	missense_variant c.316A>C p.Thr106Pro	Rv1400c	lipI	lipase	SRR1723486
19589	460	NC_000962	1576527	snp	G	T	T:29 G:0	CDS	-	270/963	90/320	missense_variant c.270C>A p.Phe90Leu	Rv1400c	lipI	lipase	SRR1723486
19606	477	NC_000962	1630148	snp	A	C	C:21 A:0	CDS	-	52/2103	18/700	missense_variant c.52T>G p.Tyr18Asp	Rv1449c	tkt	transketolase	SRR1723486
19636	507	NC_000962	1722200	snp	C	G	G:20 C:0	CDS	-	6210/6327	2070/2108	synonymous_variant c.6210G>C p.Val2070Val	Rv1527c	pks5	polyketide synthase	SRR1723486
19637	508	NC_000962	1722228	snp	A	C	C:18 A:0	CDS	-	6182/6327	2061/2108	missense_variant c.6182T>G p.Leu2061Arg	Rv1527c	pks5	polyketide synthase	SRR1723486
19638	509	NC_000962	1726207	snp	C	T	T:17 C:1	CDS	-	2203/6327	735/2108	missense_variant c.2203G>A p.Val735Ile	Rv1527c	pks5	polyketide synthase	SRR1723486
19652	523	NC_000962	1814445	snp	T	G	G:18 T:1	CDS	+	1275/1407	425/468	missense_variant c.1275T>G p.Asp425Glu	Rv1614	lgt	prolipoprotein diacylglyceryl transferase	SRR1723486
19657	528	NC_000962	1834177	snp	A	C	C:27 A:0	CDS	+	636/1446	212/481	synonymous_variant c.636A>C p.Arg212Arg	Rv1630	rpsA	30S ribosomal protein S1	SRR1723486
19681	552	NC_000962	1917972	snp	A	G	G:16 A:0	CDS	+	33/807	11/268	synonymous_variant c.33A>G p.Leu11Leu	Rv1694	tlyA	16S/23S rRNA (cytidine-2'-O)-methyltransferase TlyA	SRR1723486
19734	605	NC_000962	2147022	snp	A	C	C:31 A:0	CDS	-	612/1389	204/462	missense_variant c.612T>G p.Ile204Met	Rv1900c	lipJ	lignin peroxidase LipJ	SRR1723486
19815	686	NC_000962	2361604	snp	C	G	G:13 C:0	CDS	+	1365/3042	455/1013	synonymous_variant c.1365C>G p.Val455Val	Rv2101	helZ	helicase HelZ	SRR1723486
19816	687	NC_000962	2362041	snp	C	A	A:20 C:1	CDS	+	1802/3042	601/1013	missense_variant c.1802C>A p.Pro601Gln	Rv2101	helZ	helicase HelZ	SRR1723486
19836	707	NC_000962	2448458	snp	C	T	T:23 C:0	CDS	+	299/1803	100/600	missense_variant c.299C>T p.Thr100Ile	Rv2187	fadD15	long-chain-fatty-acid--CoA ligase FadD15	SRR1723486
19858	729	NC_000962	2556289	del	GT	G	G:16 GT:1	CDS	+	146/1296	49/431	frameshift_variant c.146delT p.Val49fs	Rv2284	lipM	esterase LipM	SRR1723486
19939	810	NC_000962	2840557	snp	G	T	T:17 G:1	CDS	-	8776/9210	2926/3069	missense_variant c.8776C>A p.Leu2926Ile	Rv2524c	fas	fatty acid synthase	SRR1723486
19940	811	NC_000962	2841022	snp	A	G	G:21 A:0	CDS	-	8311/9210	2771/3069	missense_variant c.8311T>C p.Cys2771Arg	Rv2524c	fas	fatty acid synthase	SRR1723486
19941	812	NC_000962	2847281	snp	A	G	G:21 A:0	CDS	-	2052/9210	684/3069	synonymous_variant c.2052T>C p.Asp684Asp	Rv2524c	fas	fatty acid synthase	SRR1723486
20060	931	NC_000962	3367765	snp	G	A	A:14 G:0	CDS	-	1029/1530	343/509	synonymous_variant c.1029C>T p.Gly343Gly	Rv3009c	gatB	aspartyl/glutamyl-tRNA(Asn/Gln) amidotransferase subunit B	SRR1723486
20072	943	NC_000962	3428917	snp	C	A	A:24 C:0	CDS	+	1675/2277	559/758	missense_variant c.1675C>A p.Arg559Ser	Rv3063	cstA	carbon starvation protein A	SRR1723486
20107	978	NC_000962	3571828	snp	G	C	C:20 G:0	CDS	-	716/942	239/313	missense_variant c.716C>G p.Pro239Arg	Rv3199c	nudC	NADH pyrophosphatase	SRR1723486
20140	1011	NC_000962	3704596	snp	G	C	C:27 G:0	CDS	+	160/435	54/144	missense_variant c.160G>C p.Val54Leu	Rv3317	sdhD	succinate dehydrogenase hydrophobic membrane anchor subunit	SRR1723486
20141	1012	NC_000962	3704770	snp	A	G	G:21 A:0	CDS	+	334/435	112/144	missense_variant c.334A>G p.Thr112Ala	Rv3317	sdhD	succinate dehydrogenase hydrophobic membrane anchor subunit	SRR1723486
20199	1070	NC_000962	3906311	snp	G	A	A:18 G:0	CDS	-	697/834	233/277	missense_variant c.697C>T p.Arg233Cys	Rv3487c	lipF	carboxylesterase LipF	SRR1723486
20244	1115	NC_000962	4116610	snp	G	A	A:19 G:0	CDS	+	133/675	45/224	missense_variant c.133G>A p.Asp45Asn	Rv3676	crp	cAMP receptor protein	SRR1723486
20309	1180	NC_000962	4296015	snp	G	A	A:27 G:0	CDS	-	3591/6381	1197/2126	synonymous_variant c.3591C>T p.Asp1197Asp	Rv3825c	pks2	phthioceranic/hydroxyphthioceranic acid synthase	SRR1723486
20310	1181	NC_000962	4296225	snp	G	A	A:17 G:0	CDS	-	3381/6381	1127/2126	synonymous_variant c.3381C>T p.Ser1127Ser	Rv3825c	pks2	phthioceranic/hydroxyphthioceranic acid synthase	SRR1723486
20367	7	NC_000962	12555	snp	C	T	T:32 C:2	CDS	+	88/549	30/182	synonymous_variant c.88C>T p.Leu30Leu	Rv0009	ppiA	iron-regulated peptidyl-prolyl cis-trans isomerase PpiA	SRR1723936
20479	119	NC_000962	590436	snp	T	C	C:19 T:0	CDS	+	354/888	118/295	synonymous_variant c.354T>C p.Ala118Ala	Rv0500	proC	pyrroline-5-carboxylate reductase	SRR1723936
20522	162	NC_000962	893733	snp	T	G	G:23 T:0	CDS	+	416/1302	139/433	missense_variant c.416T>G p.Leu139Arg	Rv0800	pepC	M18 family aminopeptidase	SRR1723936
20554	194	NC_000962	1100234	snp	T	C	C:12 T:0	CDS	+	1169/1395	390/464	missense_variant c.1169T>C p.Leu390Pro	Rv0983	pepD	serine protease PepD	SRR1723936
20574	214	NC_000962	1307598	snp	C	G	G:21 C:0	CDS	-	629/2025	210/674	missense_variant c.629G>C p.Cys210Ser	Rv1175c	fadH	NADPH dependent 2,4-dienoyl-CoA reductase FadH	SRR1723936
20576	216	NC_000962	1315191	snp	A	C	C:14 A:0	CDS	+	1467/1467	489/488	stop_lost&splice_region_variant c.1467A>C p.Ter489Tyrext*?	Rv1180	pks3	polyketide beta-ketoacyl synthase	SRR1723936
20624	264	NC_000962	1630148	snp	A	C	C:24 A:0	CDS	-	52/2103	18/700	missense_variant c.52T>G p.Tyr18Asp	Rv1449c	tkt	transketolase	SRR1723936
20642	282	NC_000962	1754573	snp	G	A	A:16 G:0	CDS	+	858/1716	286/571	synonymous_variant c.858G>A p.Leu286Leu	Rv1550	fadD11	fatty-acid--CoA ligase FadD11	SRR1723936
20664	304	NC_000962	1917972	snp	A	G	G:11 A:0	CDS	+	33/807	11/268	synonymous_variant c.33A>G p.Leu11Leu	Rv1694	tlyA	16S/23S rRNA (cytidine-2'-O)-methyltransferase TlyA	SRR1723936
20706	346	NC_000962	2147022	snp	A	C	C:23 A:0	CDS	-	612/1389	204/462	missense_variant c.612T>G p.Ile204Met	Rv1900c	lipJ	lignin peroxidase LipJ	SRR1723936
20742	382	NC_000962	2361311	snp	C	T	T:16 C:0	CDS	+	1072/3042	358/1013	missense_variant c.1072C>T p.Leu358Phe	Rv2101	helZ	helicase HelZ	SRR1723936
20743	383	NC_000962	2361604	snp	C	G	G:10 C:0	CDS	+	1365/3042	455/1013	synonymous_variant c.1365C>G p.Val455Val	Rv2101	helZ	helicase HelZ	SRR1723936
20744	384	NC_000962	2362041	snp	C	A	A:22 C:0	CDS	+	1802/3042	601/1013	missense_variant c.1802C>A p.Pro601Gln	Rv2101	helZ	helicase HelZ	SRR1723936
20745	385	NC_000962	2362108	snp	C	T	T:10 C:0	CDS	+	1869/3042	623/1013	synonymous_variant c.1869C>T p.His623His	Rv2101	helZ	helicase HelZ	SRR1723936
20866	506	NC_000962	3367765	snp	G	A	A:26 G:0	CDS	-	1029/1530	343/509	synonymous_variant c.1029C>T p.Gly343Gly	Rv3009c	gatB	aspartyl/glutamyl-tRNA(Asn/Gln) amidotransferase subunit B	SRR1723936
20873	513	NC_000962	3428917	snp	C	A	A:25 C:0	CDS	+	1675/2277	559/758	missense_variant c.1675C>A p.Arg559Ser	Rv3063	cstA	carbon starvation protein A	SRR1723936
20900	540	NC_000962	3704596	snp	G	C	C:40 G:0	CDS	+	160/435	54/144	missense_variant c.160G>C p.Val54Leu	Rv3317	sdhD	succinate dehydrogenase hydrophobic membrane anchor subunit	SRR1723936
20973	613	NC_000962	4109598	snp	G	A	A:21 G:2	CDS	+	1807/1956	603/651	missense_variant c.1807G>A p.Asp603Asn	Rv3667	acs	acetyl-CoAsynthetase	SRR1723936
21003	643	NC_000962	4294622	snp	C	T	T:21 C:0	CDS	-	4984/6381	1662/2126	missense_variant c.4984G>A p.Glu1662Lys	Rv3825c	pks2	phthioceranic/hydroxyphthioceranic acid synthase	SRR1723936
21004	644	NC_000962	4294863	snp	C	T	T:15 C:0	CDS	-	4743/6381	1581/2126	synonymous_variant c.4743G>A p.Ala1581Ala	Rv3825c	pks2	phthioceranic/hydroxyphthioceranic acid synthase	SRR1723936
21005	645	NC_000962	4297582	snp	C	T	T:29 C:0	CDS	-	2024/6381	675/2126	missense_variant c.2024G>A p.Gly675Asp	Rv3825c	pks2	phthioceranic/hydroxyphthioceranic acid synthase	SRR1723936
21054	26	NC_000962	37305	snp	C	G	G:29 C:0	CDS	+	47/1689	16/562	missense_variant c.47C>G p.Ser16Trp	Rv0035	fadD34	fatty-acid--CoA ligase FadD34	SRR1723604
21055	27	NC_000962	37334	snp	A	T	T:21 A:0	CDS	+	76/1689	26/562	missense_variant c.76A>T p.Thr26Ser	Rv0035	fadD34	fatty-acid--CoA ligase FadD34	SRR1723604
21202	174	NC_000962	460413	snp	C	T	T:21 C:0	CDS	-	1590/2547	530/848	synonymous_variant c.1590G>A p.Lys530Lys	Rv0384c	clpB	chaperone protein ClpB	SRR1723604
21215	187	NC_000962	490978	snp	A	T	T:26 A:0	CDS	+	196/1011	66/336	missense_variant c.196A>T p.Asn66Tyr	Rv0407	fgd1	F420-dependent glucose-6-phosphate dehydrogenase	SRR1723604
21216	188	NC_000962	491742	snp	T	C	C:12 T:0	CDS	+	960/1011	320/336	synonymous_variant c.960T>C p.Phe320Phe	Rv0407	fgd1	F420-dependent glucose-6-phosphate dehydrogenase	SRR1723604
21246	218	NC_000962	590436	snp	T	C	C:22 T:0	CDS	+	354/888	118/295	synonymous_variant c.354T>C p.Ala118Ala	Rv0500	proC	pyrroline-5-carboxylate reductase	SRR1723604
21345	317	NC_000962	893733	snp	T	G	G:27 T:0	CDS	+	416/1302	139/433	missense_variant c.416T>G p.Leu139Arg	Rv0800	pepC	M18 family aminopeptidase	SRR1723604
21366	338	NC_000962	951702	snp	C	T	T:11 C:0	CDS	+	71/1080	24/359	missense_variant c.71C>T p.Ala24Val	Rv0855	far	fatty-acid-CoA racemase	SRR1723604
21370	342	NC_000962	957117	snp	T	C	C:25 T:0	CDS	+	825/2163	275/720	synonymous_variant c.825T>C p.Asp275Asp	Rv0860	fadB	fatty oxidation protein FadB	SRR1723604
21423	395	NC_000962	1100234	snp	T	C	C:13 T:0	CDS	+	1169/1395	390/464	missense_variant c.1169T>C p.Leu390Pro	Rv0983	pepD	serine protease PepD	SRR1723604
21499	471	NC_000962	1306259	snp	A	G	G:23 A:0	CDS	-	1968/2025	656/674	synonymous_variant c.1968T>C p.Ala656Ala	Rv1175c	fadH	NADPH dependent 2,4-dienoyl-CoA reductase FadH	SRR1723604
21500	472	NC_000962	1307598	snp	C	G	G:25 C:0	CDS	-	629/2025	210/674	missense_variant c.629G>C p.Cys210Ser	Rv1175c	fadH	NADPH dependent 2,4-dienoyl-CoA reductase FadH	SRR1723604
21502	474	NC_000962	1315191	snp	A	C	C:27 A:0	CDS	+	1467/1467	489/488	stop_lost&splice_region_variant c.1467A>C p.Ter489Tyrext*?	Rv1180	pks3	polyketide beta-ketoacyl synthase	SRR1723604
21542	514	NC_000962	1450544	snp	T	C	C:14 T:0	CDS	+	1170/1326	390/441	synonymous_variant c.1170T>C p.Val390Val	Rv1294	thrA	homoserine dehydrogenase	SRR1723604
21546	518	NC_000962	1477596	snp	C	T	T:35 C:0	CDS	-	36/498	12/165	synonymous_variant c.36G>A p.Gly12Gly	Rv1316c	ogt	methylated-DNA--protein-cysteine methyltransferase	SRR1723604
21570	542	NC_000962	1576481	snp	T	G	G:26 T:0	CDS	-	316/963	106/320	missense_variant c.316A>C p.Thr106Pro	Rv1400c	lipI	lipase	SRR1723604
21571	543	NC_000962	1576527	snp	G	T	T:23 G:0	CDS	-	270/963	90/320	missense_variant c.270C>A p.Phe90Leu	Rv1400c	lipI	lipase	SRR1723604
21587	559	NC_000962	1630148	snp	A	C	C:21 A:0	CDS	-	52/2103	18/700	missense_variant c.52T>G p.Tyr18Asp	Rv1449c	tkt	transketolase	SRR1723604
21616	588	NC_000962	1722200	snp	C	G	G:25 C:0	CDS	-	6210/6327	2070/2108	synonymous_variant c.6210G>C p.Val2070Val	Rv1527c	pks5	polyketide synthase	SRR1723604
21617	589	NC_000962	1722228	snp	A	C	C:24 A:0	CDS	-	6182/6327	2061/2108	missense_variant c.6182T>G p.Leu2061Arg	Rv1527c	pks5	polyketide synthase	SRR1723604
21640	612	NC_000962	1834177	snp	A	C	C:25 A:0	CDS	+	636/1446	212/481	synonymous_variant c.636A>C p.Arg212Arg	Rv1630	rpsA	30S ribosomal protein S1	SRR1723604
21663	635	NC_000962	1917972	snp	A	G	G:30 A:0	CDS	+	33/807	11/268	synonymous_variant c.33A>G p.Leu11Leu	Rv1694	tlyA	16S/23S rRNA (cytidine-2'-O)-methyltransferase TlyA	SRR1723604
21727	699	NC_000962	2147022	snp	A	C	C:32 A:0	CDS	-	612/1389	204/462	missense_variant c.612T>G p.Ile204Met	Rv1900c	lipJ	lignin peroxidase LipJ	SRR1723604
21814	786	NC_000962	2361604	snp	C	G	G:16 C:0	CDS	+	1365/3042	455/1013	synonymous_variant c.1365C>G p.Val455Val	Rv2101	helZ	helicase HelZ	SRR1723604
21815	787	NC_000962	2362041	snp	C	A	A:27 C:0	CDS	+	1802/3042	601/1013	missense_variant c.1802C>A p.Pro601Gln	Rv2101	helZ	helicase HelZ	SRR1723604
21842	814	NC_000962	2448458	snp	C	T	T:13 C:0	CDS	+	299/1803	100/600	missense_variant c.299C>T p.Thr100Ile	Rv2187	fadD15	long-chain-fatty-acid--CoA ligase FadD15	SRR1723604
21959	931	NC_000962	2841022	snp	A	G	G:23 A:0	CDS	-	8311/9210	2771/3069	missense_variant c.8311T>C p.Cys2771Arg	Rv2524c	fas	fatty acid synthase	SRR1723604
21960	932	NC_000962	2847281	snp	A	G	G:24 A:0	CDS	-	2052/9210	684/3069	synonymous_variant c.2052T>C p.Asp684Asp	Rv2524c	fas	fatty acid synthase	SRR1723604
22045	1017	NC_000962	3165636	snp	G	A	A:36 G:0	CDS	+	432/1380	144/459	synonymous_variant c.432G>A p.Ser144Ser	Rv2855	mtr	mycothione reductase	SRR1723604
22089	1061	NC_000962	3367765	snp	G	A	A:19 G:0	CDS	-	1029/1530	343/509	synonymous_variant c.1029C>T p.Gly343Gly	Rv3009c	gatB	aspartyl/glutamyl-tRNA(Asn/Gln) amidotransferase subunit B	SRR1723604
22100	1072	NC_000962	3428917	snp	C	A	A:22 C:0	CDS	+	1675/2277	559/758	missense_variant c.1675C>A p.Arg559Ser	Rv3063	cstA	carbon starvation protein A	SRR1723604
22138	1110	NC_000962	3571828	snp	G	C	C:31 G:0	CDS	-	716/942	239/313	missense_variant c.716C>G p.Pro239Arg	Rv3199c	nudC	NADH pyrophosphatase	SRR1723604
22173	1145	NC_000962	3704596	snp	G	C	C:28 G:0	CDS	+	160/435	54/144	missense_variant c.160G>C p.Val54Leu	Rv3317	sdhD	succinate dehydrogenase hydrophobic membrane anchor subunit	SRR1723604
22174	1146	NC_000962	3704770	snp	A	G	G:28 A:0	CDS	+	334/435	112/144	missense_variant c.334A>G p.Thr112Ala	Rv3317	sdhD	succinate dehydrogenase hydrophobic membrane anchor subunit	SRR1723604
22249	1221	NC_000962	3906311	snp	G	A	A:21 G:0	CDS	-	697/834	233/277	missense_variant c.697C>T p.Arg233Cys	Rv3487c	lipF	carboxylesterase LipF	SRR1723604
22306	1278	NC_000962	4116610	snp	G	A	A:28 G:0	CDS	+	133/675	45/224	missense_variant c.133G>A p.Asp45Asn	Rv3676	crp	cAMP receptor protein	SRR1723604
22381	1353	NC_000962	4296015	snp	G	A	A:22 G:0	CDS	-	3591/6381	1197/2126	synonymous_variant c.3591C>T p.Asp1197Asp	Rv3825c	pks2	phthioceranic/hydroxyphthioceranic acid synthase	SRR1723604
22454	22	NC_000962	37305	snp	C	G	G:20 C:0	CDS	+	47/1689	16/562	missense_variant c.47C>G p.Ser16Trp	Rv0035	fadD34	fatty-acid--CoA ligase FadD34	SRR1723539
22455	23	NC_000962	37334	snp	A	T	T:20 A:0	CDS	+	76/1689	26/562	missense_variant c.76A>T p.Thr26Ser	Rv0035	fadD34	fatty-acid--CoA ligase FadD34	SRR1723539
22602	170	NC_000962	460413	snp	C	T	T:21 C:0	CDS	-	1590/2547	530/848	synonymous_variant c.1590G>A p.Lys530Lys	Rv0384c	clpB	chaperone protein ClpB	SRR1723539
22614	182	NC_000962	491742	snp	T	C	C:20 T:0	CDS	+	960/1011	320/336	synonymous_variant c.960T>C p.Phe320Phe	Rv0407	fgd1	F420-dependent glucose-6-phosphate dehydrogenase	SRR1723539
22628	196	NC_000962	535629	snp	G	A	A:27 G:0	CDS	-	879/1284	293/427	synonymous_variant c.879C>T p.Tyr293Tyr	Rv0447c	ufaA1	cyclopropane-fatty-acyl-phospholipid synthase UfaA	SRR1723539
22646	214	NC_000962	590436	snp	T	C	C:23 T:0	CDS	+	354/888	118/295	synonymous_variant c.354T>C p.Ala118Ala	Rv0500	proC	pyrroline-5-carboxylate reductase	SRR1723539
22735	303	NC_000962	893733	snp	T	G	G:36 T:0	CDS	+	416/1302	139/433	missense_variant c.416T>G p.Leu139Arg	Rv0800	pepC	M18 family aminopeptidase	SRR1723539
22752	320	NC_000962	951702	snp	C	T	T:28 C:0	CDS	+	71/1080	24/359	missense_variant c.71C>T p.Ala24Val	Rv0855	far	fatty-acid-CoA racemase	SRR1723539
22755	323	NC_000962	957117	snp	T	C	C:24 T:0	CDS	+	825/2163	275/720	synonymous_variant c.825T>C p.Asp275Asp	Rv0860	fadB	fatty oxidation protein FadB	SRR1723539
22799	367	NC_000962	1100234	snp	T	C	C:22 T:0	CDS	+	1169/1395	390/464	missense_variant c.1169T>C p.Leu390Pro	Rv0983	pepD	serine protease PepD	SRR1723539
22865	433	NC_000962	1306259	snp	A	G	G:30 A:0	CDS	-	1968/2025	656/674	synonymous_variant c.1968T>C p.Ala656Ala	Rv1175c	fadH	NADPH dependent 2,4-dienoyl-CoA reductase FadH	SRR1723539
22866	434	NC_000962	1307598	snp	C	G	G:22 C:0	CDS	-	629/2025	210/674	missense_variant c.629G>C p.Cys210Ser	Rv1175c	fadH	NADPH dependent 2,4-dienoyl-CoA reductase FadH	SRR1723539
22868	436	NC_000962	1315191	snp	A	C	C:22 A:0	CDS	+	1467/1467	489/488	stop_lost&splice_region_variant c.1467A>C p.Ter489Tyrext*?	Rv1180	pks3	polyketide beta-ketoacyl synthase	SRR1723539
22908	476	NC_000962	1477596	snp	C	T	T:30 C:0	CDS	-	36/498	12/165	synonymous_variant c.36G>A p.Gly12Gly	Rv1316c	ogt	methylated-DNA--protein-cysteine methyltransferase	SRR1723539
22934	502	NC_000962	1576481	snp	T	G	G:24 T:0	CDS	-	316/963	106/320	missense_variant c.316A>C p.Thr106Pro	Rv1400c	lipI	lipase	SRR1723539
22935	503	NC_000962	1576527	snp	G	T	T:23 G:0	CDS	-	270/963	90/320	missense_variant c.270C>A p.Phe90Leu	Rv1400c	lipI	lipase	SRR1723539
22952	520	NC_000962	1630148	snp	A	C	C:24 A:0	CDS	-	52/2103	18/700	missense_variant c.52T>G p.Tyr18Asp	Rv1449c	tkt	transketolase	SRR1723539
22980	548	NC_000962	1722200	snp	C	G	G:28 C:0	CDS	-	6210/6327	2070/2108	synonymous_variant c.6210G>C p.Val2070Val	Rv1527c	pks5	polyketide synthase	SRR1723539
22981	549	NC_000962	1722228	snp	A	C	C:21 A:0	CDS	-	6182/6327	2061/2108	missense_variant c.6182T>G p.Leu2061Arg	Rv1527c	pks5	polyketide synthase	SRR1723539
23006	574	NC_000962	1834177	snp	A	C	C:31 A:0	CDS	+	636/1446	212/481	synonymous_variant c.636A>C p.Arg212Arg	Rv1630	rpsA	30S ribosomal protein S1	SRR1723539
23030	598	NC_000962	1917972	snp	A	G	G:23 A:0	CDS	+	33/807	11/268	synonymous_variant c.33A>G p.Leu11Leu	Rv1694	tlyA	16S/23S rRNA (cytidine-2'-O)-methyltransferase TlyA	SRR1723539
23097	665	NC_000962	2147022	snp	A	C	C:30 A:0	CDS	-	612/1389	204/462	missense_variant c.612T>G p.Ile204Met	Rv1900c	lipJ	lignin peroxidase LipJ	SRR1723539
23188	756	NC_000962	2361604	snp	C	G	G:21 C:0	CDS	+	1365/3042	455/1013	synonymous_variant c.1365C>G p.Val455Val	Rv2101	helZ	helicase HelZ	SRR1723539
23189	757	NC_000962	2362041	snp	C	A	A:18 C:0	CDS	+	1802/3042	601/1013	missense_variant c.1802C>A p.Pro601Gln	Rv2101	helZ	helicase HelZ	SRR1723539
23208	776	NC_000962	2448458	snp	C	T	T:28 C:0	CDS	+	299/1803	100/600	missense_variant c.299C>T p.Thr100Ile	Rv2187	fadD15	long-chain-fatty-acid--CoA ligase FadD15	SRR1723539
23209	777	NC_000962	2449322	snp	A	C	C:19 A:1	CDS	+	1163/1803	388/600	missense_variant c.1163A>C p.Gln388Pro	Rv2187	fadD15	long-chain-fatty-acid--CoA ligase FadD15	SRR1723539
23325	893	NC_000962	2841022	snp	A	G	G:35 A:0	CDS	-	8311/9210	2771/3069	missense_variant c.8311T>C p.Cys2771Arg	Rv2524c	fas	fatty acid synthase	SRR1723539
23326	894	NC_000962	2847281	snp	A	G	G:20 A:0	CDS	-	2052/9210	684/3069	synonymous_variant c.2052T>C p.Asp684Asp	Rv2524c	fas	fatty acid synthase	SRR1723539
23327	895	NC_000962	2848688	snp	G	T	T:21 G:0	CDS	-	645/9210	215/3069	missense_variant c.645C>A p.Phe215Leu	Rv2524c	fas	fatty acid synthase	SRR1723539
23408	976	NC_000962	3165636	snp	G	A	A:28 G:0	CDS	+	432/1380	144/459	synonymous_variant c.432G>A p.Ser144Ser	Rv2855	mtr	mycothione reductase	SRR1723539
23453	1021	NC_000962	3367765	snp	G	A	A:15 G:0	CDS	-	1029/1530	343/509	synonymous_variant c.1029C>T p.Gly343Gly	Rv3009c	gatB	aspartyl/glutamyl-tRNA(Asn/Gln) amidotransferase subunit B	SRR1723539
23465	1033	NC_000962	3428917	snp	C	A	A:24 C:0	CDS	+	1675/2277	559/758	missense_variant c.1675C>A p.Arg559Ser	Rv3063	cstA	carbon starvation protein A	SRR1723539
23505	1073	NC_000962	3571828	snp	G	C	C:16 G:0	CDS	-	716/942	239/313	missense_variant c.716C>G p.Pro239Arg	Rv3199c	nudC	NADH pyrophosphatase	SRR1723539
23545	1113	NC_000962	3704596	snp	G	C	C:32 G:0	CDS	+	160/435	54/144	missense_variant c.160G>C p.Val54Leu	Rv3317	sdhD	succinate dehydrogenase hydrophobic membrane anchor subunit	SRR1723539
23546	1114	NC_000962	3704770	snp	A	G	G:37 A:0	CDS	+	334/435	112/144	missense_variant c.334A>G p.Thr112Ala	Rv3317	sdhD	succinate dehydrogenase hydrophobic membrane anchor subunit	SRR1723539
23611	1179	NC_000962	3906311	snp	G	A	A:17 G:0	CDS	-	697/834	233/277	missense_variant c.697C>T p.Arg233Cys	Rv3487c	lipF	carboxylesterase LipF	SRR1723539
23662	1230	NC_000962	4116610	snp	G	A	A:24 G:0	CDS	+	133/675	45/224	missense_variant c.133G>A p.Asp45Asn	Rv3676	crp	cAMP receptor protein	SRR1723539
23699	1267	NC_000962	4202272	snp	A	G	G:34 A:2	CDS	-	342/720	114/239	synonymous_variant c.342T>C p.Ser114Ser	Rv3756c	proZ	glycine betaine/carnitine/choline/L-proline ABC transporter permease ProZ	SRR1723539
23740	1308	NC_000962	4296015	snp	G	A	A:26 G:0	CDS	-	3591/6381	1197/2126	synonymous_variant c.3591C>T p.Asp1197Asp	Rv3825c	pks2	phthioceranic/hydroxyphthioceranic acid synthase	SRR1723539
23814	20	NC_000962	38199	snp	C	T	T:23 C:0	CDS	+	941/1689	314/562	missense_variant c.941C>T p.Ala314Val	Rv0035	fadD34	fatty-acid--CoA ligase FadD34	SRR6280160
23974	180	NC_000962	491742	snp	T	C	C:28 T:0	CDS	+	960/1011	320/336	synonymous_variant c.960T>C p.Phe320Phe	Rv0407	fgd1	F420-dependent glucose-6-phosphate dehydrogenase	SRR6280160
24002	208	NC_000962	590436	snp	T	C	C:22 T:0	CDS	+	354/888	118/295	synonymous_variant c.354T>C p.Ala118Ala	Rv0500	proC	pyrroline-5-carboxylate reductase	SRR6280160
24086	292	NC_000962	893733	snp	T	G	G:21 T:0	CDS	+	416/1302	139/433	missense_variant c.416T>G p.Leu139Arg	Rv0800	pepC	M18 family aminopeptidase	SRR6280160
24110	316	NC_000962	957117	snp	T	C	C:27 T:1	CDS	+	825/2163	275/720	synonymous_variant c.825T>C p.Asp275Asp	Rv0860	fadB	fatty oxidation protein FadB	SRR6280160
24156	362	NC_000962	1100234	snp	T	C	C:18 T:0	CDS	+	1169/1395	390/464	missense_variant c.1169T>C p.Leu390Pro	Rv0983	pepD	serine protease PepD	SRR6280160
24221	427	NC_000962	1306259	snp	A	G	G:29 A:1	CDS	-	1968/2025	656/674	synonymous_variant c.1968T>C p.Ala656Ala	Rv1175c	fadH	NADPH dependent 2,4-dienoyl-CoA reductase FadH	SRR6280160
24222	428	NC_000962	1307598	snp	C	G	G:30 C:0	CDS	-	629/2025	210/674	missense_variant c.629G>C p.Cys210Ser	Rv1175c	fadH	NADPH dependent 2,4-dienoyl-CoA reductase FadH	SRR6280160
24225	431	NC_000962	1315191	snp	A	C	C:23 A:0	CDS	+	1467/1467	489/488	stop_lost&splice_region_variant c.1467A>C p.Ter489Tyrext*?	Rv1180	pks3	polyketide beta-ketoacyl synthase	SRR6280160
24262	468	NC_000962	1477522	snp	C	A	A:26 C:0	CDS	-	110/498	37/165	missense_variant c.110G>T p.Arg37Leu	Rv1316c	ogt	methylated-DNA--protein-cysteine methyltransferase	SRR6280160
24292	498	NC_000962	1576481	snp	T	G	G:19 T:0	CDS	-	316/963	106/320	missense_variant c.316A>C p.Thr106Pro	Rv1400c	lipI	lipase	SRR6280160
24293	499	NC_000962	1576527	snp	G	T	T:27 G:0	CDS	-	270/963	90/320	missense_variant c.270C>A p.Phe90Leu	Rv1400c	lipI	lipase	SRR6280160
24310	516	NC_000962	1630148	snp	A	C	C:30 A:0	CDS	-	52/2103	18/700	missense_variant c.52T>G p.Tyr18Asp	Rv1449c	tkt	transketolase	SRR6280160
24338	544	NC_000962	1722200	snp	C	G	G:17 C:0	CDS	-	6210/6327	2070/2108	synonymous_variant c.6210G>C p.Val2070Val	Rv1527c	pks5	polyketide synthase	SRR6280160
24339	545	NC_000962	1722228	snp	A	C	C:17 A:0	CDS	-	6182/6327	2061/2108	missense_variant c.6182T>G p.Leu2061Arg	Rv1527c	pks5	polyketide synthase	SRR6280160
24345	551	NC_000962	1753993	snp	C	G	G:24 C:1	CDS	+	278/1716	93/571	missense_variant c.278C>G p.Thr93Arg	Rv1550	fadD11	fatty-acid--CoA ligase FadD11	SRR6280160
24360	566	NC_000962	1834177	snp	A	C	C:26 A:1	CDS	+	636/1446	212/481	synonymous_variant c.636A>C p.Arg212Arg	Rv1630	rpsA	30S ribosomal protein S1	SRR6280160
24383	589	NC_000962	1917972	snp	A	G	G:16 A:0	CDS	+	33/807	11/268	synonymous_variant c.33A>G p.Leu11Leu	Rv1694	tlyA	16S/23S rRNA (cytidine-2'-O)-methyltransferase TlyA	SRR6280160
24445	651	NC_000962	2147022	snp	A	C	C:23 A:0	CDS	-	612/1389	204/462	missense_variant c.612T>G p.Ile204Met	Rv1900c	lipJ	lignin peroxidase LipJ	SRR6280160
24528	734	NC_000962	2361604	snp	C	G	G:16 C:0	CDS	+	1365/3042	455/1013	synonymous_variant c.1365C>G p.Val455Val	Rv2101	helZ	helicase HelZ	SRR6280160
24529	735	NC_000962	2362041	snp	C	A	A:21 C:0	CDS	+	1802/3042	601/1013	missense_variant c.1802C>A p.Pro601Gln	Rv2101	helZ	helicase HelZ	SRR6280160
24547	753	NC_000962	2448458	snp	C	T	T:22 C:1	CDS	+	299/1803	100/600	missense_variant c.299C>T p.Thr100Ile	Rv2187	fadD15	long-chain-fatty-acid--CoA ligase FadD15	SRR6280160
24653	859	NC_000962	2847281	snp	A	G	G:29 A:0	CDS	-	2052/9210	684/3069	synonymous_variant c.2052T>C p.Asp684Asp	Rv2524c	fas	fatty acid synthase	SRR6280160
24788	994	NC_000962	3367765	snp	G	A	A:21 G:0	CDS	-	1029/1530	343/509	synonymous_variant c.1029C>T p.Gly343Gly	Rv3009c	gatB	aspartyl/glutamyl-tRNA(Asn/Gln) amidotransferase subunit B	SRR6280160
24805	1011	NC_000962	3428917	snp	C	A	A:30 C:0	CDS	+	1675/2277	559/758	missense_variant c.1675C>A p.Arg559Ser	Rv3063	cstA	carbon starvation protein A	SRR6280160
24867	1073	NC_000962	3704596	snp	G	C	C:35 G:0	CDS	+	160/435	54/144	missense_variant c.160G>C p.Val54Leu	Rv3317	sdhD	succinate dehydrogenase hydrophobic membrane anchor subunit	SRR6280160
24868	1074	NC_000962	3704770	snp	A	G	G:25 A:2	CDS	+	334/435	112/144	missense_variant c.334A>G p.Thr112Ala	Rv3317	sdhD	succinate dehydrogenase hydrophobic membrane anchor subunit	SRR6280160
24936	1142	NC_000962	3906311	snp	G	A	A:19 G:0	CDS	-	697/834	233/277	missense_variant c.697C>T p.Arg233Cys	Rv3487c	lipF	carboxylesterase LipF	SRR6280160
24937	1143	NC_000962	3906505	ins	T	TA	TA:29 T:0	CDS	-	502/834	168/277	frameshift_variant c.502dupT p.Tyr168fs	Rv3487c	lipF	carboxylesterase LipF	SRR6280160
24996	1202	NC_000962	4116610	snp	G	A	A:29 G:1	CDS	+	133/675	45/224	missense_variant c.133G>A p.Asp45Asn	Rv3676	crp	cAMP receptor protein	SRR6280160
25065	1271	NC_000962	4296015	snp	G	A	A:27 G:0	CDS	-	3591/6381	1197/2126	synonymous_variant c.3591C>T p.Asp1197Asp	Rv3825c	pks2	phthioceranic/hydroxyphthioceranic acid synthase	SRR6280160
25066	1272	NC_000962	4296225	snp	G	A	A:24 G:1	CDS	-	3381/6381	1127/2126	synonymous_variant c.3381C>T p.Ser1127Ser	Rv3825c	pks2	phthioceranic/hydroxyphthioceranic acid synthase	SRR6280160
25128	8	NC_000962	12555	snp	C	T	T:35 C:0	CDS	+	88/549	30/182	synonymous_variant c.88C>T p.Leu30Leu	Rv0009	ppiA	iron-regulated peptidyl-prolyl cis-trans isomerase PpiA	SRR1723957
25241	121	NC_000962	590436	snp	T	C	C:20 T:0	CDS	+	354/888	118/295	synonymous_variant c.354T>C p.Ala118Ala	Rv0500	proC	pyrroline-5-carboxylate reductase	SRR1723957
25292	172	NC_000962	893733	snp	T	G	G:19 T:0	CDS	+	416/1302	139/433	missense_variant c.416T>G p.Leu139Arg	Rv0800	pepC	M18 family aminopeptidase	SRR1723957
25330	210	NC_000962	1100234	snp	T	C	C:27 T:0	CDS	+	1169/1395	390/464	missense_variant c.1169T>C p.Leu390Pro	Rv0983	pepD	serine protease PepD	SRR1723957
25361	241	NC_000962	1306322	snp	C	G	G:23 C:0	CDS	-	1905/2025	635/674	synonymous_variant c.1905G>C p.Leu635Leu	Rv1175c	fadH	NADPH dependent 2,4-dienoyl-CoA reductase FadH	SRR1723957
25362	242	NC_000962	1307598	snp	C	G	G:25 C:0	CDS	-	629/2025	210/674	missense_variant c.629G>C p.Cys210Ser	Rv1175c	fadH	NADPH dependent 2,4-dienoyl-CoA reductase FadH	SRR1723957
25364	244	NC_000962	1315191	snp	A	C	C:16 A:0	CDS	+	1467/1467	489/488	stop_lost&splice_region_variant c.1467A>C p.Ter489Tyrext*?	Rv1180	pks3	polyketide beta-ketoacyl synthase	SRR1723957
25388	268	NC_000962	1450136	snp	T	C	C:21 T:0	CDS	+	762/1326	254/441	synonymous_variant c.762T>C p.Cys254Cys	Rv1294	thrA	homoserine dehydrogenase	SRR1723957
25417	297	NC_000962	1630148	snp	A	C	C:37 A:0	CDS	-	52/2103	18/700	missense_variant c.52T>G p.Tyr18Asp	Rv1449c	tkt	transketolase	SRR1723957
25462	342	NC_000962	1917972	snp	A	G	G:14 A:0	CDS	+	33/807	11/268	synonymous_variant c.33A>G p.Leu11Leu	Rv1694	tlyA	16S/23S rRNA (cytidine-2'-O)-methyltransferase TlyA	SRR1723957
25501	381	NC_000962	2147022	snp	A	C	C:47 A:0	CDS	-	612/1389	204/462	missense_variant c.612T>G p.Ile204Met	Rv1900c	lipJ	lignin peroxidase LipJ	SRR1723957
25553	433	NC_000962	2361311	snp	C	T	T:16 C:0	CDS	+	1072/3042	358/1013	missense_variant c.1072C>T p.Leu358Phe	Rv2101	helZ	helicase HelZ	SRR1723957
25554	434	NC_000962	2361604	snp	C	G	G:12 C:0	CDS	+	1365/3042	455/1013	synonymous_variant c.1365C>G p.Val455Val	Rv2101	helZ	helicase HelZ	SRR1723957
25555	435	NC_000962	2362041	snp	C	A	A:30 C:0	CDS	+	1802/3042	601/1013	missense_variant c.1802C>A p.Pro601Gln	Rv2101	helZ	helicase HelZ	SRR1723957
25625	505	NC_000962	2841886	snp	G	C	C:24 G:0	CDS	-	7447/9210	2483/3069	missense_variant c.7447C>G p.Arg2483Gly	Rv2524c	fas	fatty acid synthase	SRR1723957
25626	506	NC_000962	2847564	snp	T	G	G:24 T:0	CDS	-	1769/9210	590/3069	missense_variant c.1769A>C p.Glu590Ala	Rv2524c	fas	fatty acid synthase	SRR1723957
25655	535	NC_000962	3001855	snp	G	A	A:36 G:0	CDS	+	1242/1290	414/429	synonymous_variant c.1242G>A p.Ala414Ala	Rv2684	arsA	arsenic-transport integral membrane protein ArsA	SRR1723957
25704	584	NC_000962	3367765	snp	G	A	A:30 G:0	CDS	-	1029/1530	343/509	synonymous_variant c.1029C>T p.Gly343Gly	Rv3009c	gatB	aspartyl/glutamyl-tRNA(Asn/Gln) amidotransferase subunit B	SRR1723957
25711	591	NC_000962	3428917	snp	C	A	A:23 C:0	CDS	+	1675/2277	559/758	missense_variant c.1675C>A p.Arg559Ser	Rv3063	cstA	carbon starvation protein A	SRR1723957
25748	628	NC_000962	3704596	snp	G	C	C:38 G:0	CDS	+	160/435	54/144	missense_variant c.160G>C p.Val54Leu	Rv3317	sdhD	succinate dehydrogenase hydrophobic membrane anchor subunit	SRR1723957
25754	634	NC_000962	3719335	snp	C	T	T:15 C:0	CDS	+	741/1152	247/383	synonymous_variant c.741C>T p.His247His	Rv3332	nagA	N-acetylglucosamine-6-phosphate deacetylase NagA	SRR1723957
26027	144	NC_000962	590436	snp	T	C	C:14 T:0	CDS	+	354/888	118/295	synonymous_variant c.354T>C p.Ala118Ala	Rv0500	proC	pyrroline-5-carboxylate reductase	SRR1724005
26085	202	NC_000962	893733	snp	T	G	G:20 T:0	CDS	+	416/1302	139/433	missense_variant c.416T>G p.Leu139Arg	Rv0800	pepC	M18 family aminopeptidase	SRR1724005
26086	203	NC_000962	893859	snp	C	T	T:16 C:0	CDS	+	542/1302	181/433	missense_variant c.542C>T p.Ser181Phe	Rv0800	pepC	M18 family aminopeptidase	SRR1724005
26087	204	NC_000962	893895	snp	C	T	T:11 C:0	CDS	+	578/1302	193/433	missense_variant c.578C>T p.Ala193Val	Rv0800	pepC	M18 family aminopeptidase	SRR1724005
26099	216	NC_000962	957117	snp	T	C	C:16 T:0	CDS	+	825/2163	275/720	synonymous_variant c.825T>C p.Asp275Asp	Rv0860	fadB	fatty oxidation protein FadB	SRR1724005
26126	243	NC_000962	1100234	snp	T	C	C:30 T:0	CDS	+	1169/1395	390/464	missense_variant c.1169T>C p.Leu390Pro	Rv0983	pepD	serine protease PepD	SRR1724005
26130	247	NC_000962	1117201	snp	G	A	A:19 G:1	CDS	+	17/1209	6/402	missense_variant c.17G>A p.Gly6Glu	Rv1001	arcA	arginine deiminase	SRR1724005
26157	274	NC_000962	1306259	snp	A	G	G:23 A:0	CDS	-	1968/2025	656/674	synonymous_variant c.1968T>C p.Ala656Ala	Rv1175c	fadH	NADPH dependent 2,4-dienoyl-CoA reductase FadH	SRR1724005
26158	275	NC_000962	1306959	snp	C	G	G:44 C:0	CDS	-	1268/2025	423/674	missense_variant c.1268G>C p.Gly423Ala	Rv1175c	fadH	NADPH dependent 2,4-dienoyl-CoA reductase FadH	SRR1724005
26159	276	NC_000962	1307598	snp	C	G	G:25 C:0	CDS	-	629/2025	210/674	missense_variant c.629G>C p.Cys210Ser	Rv1175c	fadH	NADPH dependent 2,4-dienoyl-CoA reductase FadH	SRR1724005
26161	278	NC_000962	1315191	snp	A	C	C:19 A:0	CDS	+	1467/1467	489/488	stop_lost&splice_region_variant c.1467A>C p.Ter489Tyrext*?	Rv1180	pks3	polyketide beta-ketoacyl synthase	SRR1724005
26220	337	NC_000962	1630148	snp	A	C	C:34 A:0	CDS	-	52/2103	18/700	missense_variant c.52T>G p.Tyr18Asp	Rv1449c	tkt	transketolase	SRR1724005
26246	363	NC_000962	1728022	snp	C	G	G:38 C:0	CDS	-	388/6327	130/2108	missense_variant c.388G>C p.Gly130Arg	Rv1527c	pks5	polyketide synthase	SRR1724005
26284	401	NC_000962	1917972	snp	A	G	G:14 A:0	CDS	+	33/807	11/268	synonymous_variant c.33A>G p.Leu11Leu	Rv1694	tlyA	16S/23S rRNA (cytidine-2'-O)-methyltransferase TlyA	SRR1724005
26332	449	NC_000962	2146429	snp	T	C	C:22 T:0	CDS	-	1205/1389	402/462	missense_variant c.1205A>G p.His402Arg	Rv1900c	lipJ	lignin peroxidase LipJ	SRR1724005
26333	450	NC_000962	2147022	snp	A	C	C:29 A:0	CDS	-	612/1389	204/462	missense_variant c.612T>G p.Ile204Met	Rv1900c	lipJ	lignin peroxidase LipJ	SRR1724005
26387	504	NC_000962	2361492	snp	T	G	G:19 T:0	CDS	+	1253/3042	418/1013	missense_variant c.1253T>G p.Leu418Arg	Rv2101	helZ	helicase HelZ	SRR1724005
26388	505	NC_000962	2361604	snp	C	G	G:14 C:0	CDS	+	1365/3042	455/1013	synonymous_variant c.1365C>G p.Val455Val	Rv2101	helZ	helicase HelZ	SRR1724005
26389	506	NC_000962	2362041	snp	C	A	A:23 C:0	CDS	+	1802/3042	601/1013	missense_variant c.1802C>A p.Pro601Gln	Rv2101	helZ	helicase HelZ	SRR1724005
26411	528	NC_000962	2482888	snp	G	A	A:18 G:0	CDS	+	924/1662	308/553	synonymous_variant c.924G>A p.Ala308Ala	Rv2215	dlaT	pyruvate dehydrogenase E2 component dihydrolipoamide acyltransferase	SRR1724005
26413	530	NC_000962	2507412	snp	G	A	A:22 G:0	CDS	+	267/492	89/163	synonymous_variant c.267G>A p.Leu89Leu	Rv2234	ptpA	protein-tyrosine-phosphatase	SRR1724005
26473	590	NC_000962	2842537	snp	G	T	T:16 G:0	CDS	-	6796/9210	2266/3069	synonymous_variant c.6796C>A p.Arg2266Arg	Rv2524c	fas	fatty acid synthase	SRR1724005
26580	697	NC_000962	3367765	snp	G	A	A:24 G:0	CDS	-	1029/1530	343/509	synonymous_variant c.1029C>T p.Gly343Gly	Rv3009c	gatB	aspartyl/glutamyl-tRNA(Asn/Gln) amidotransferase subunit B	SRR1724005
26593	710	NC_000962	3428917	snp	C	A	A:15 C:0	CDS	+	1675/2277	559/758	missense_variant c.1675C>A p.Arg559Ser	Rv3063	cstA	carbon starvation protein A	SRR1724005
26638	755	NC_000962	3704596	snp	G	C	C:46 G:0	CDS	+	160/435	54/144	missense_variant c.160G>C p.Val54Leu	Rv3317	sdhD	succinate dehydrogenase hydrophobic membrane anchor subunit	SRR1724005
26743	860	NC_000962	4296015	snp	G	A	A:40 G:0	CDS	-	3591/6381	1197/2126	synonymous_variant c.3591C>T p.Asp1197Asp	Rv3825c	pks2	phthioceranic/hydroxyphthioceranic acid synthase	SRR1724005
26744	861	NC_000962	4296072	snp	G	A	A:18 G:0	CDS	-	3534/6381	1178/2126	synonymous_variant c.3534C>T p.Gly1178Gly	Rv3825c	pks2	phthioceranic/hydroxyphthioceranic acid synthase	SRR1724005
26806	22	NC_000962	37305	snp	C	G	G:24 C:0	CDS	+	47/1689	16/562	missense_variant c.47C>G p.Ser16Trp	Rv0035	fadD34	fatty-acid--CoA ligase FadD34	SRR1723758
26807	23	NC_000962	37334	snp	A	T	T:25 A:0	CDS	+	76/1689	26/562	missense_variant c.76A>T p.Thr26Ser	Rv0035	fadD34	fatty-acid--CoA ligase FadD34	SRR1723758
26941	157	NC_000962	460413	snp	C	T	T:27 C:0	CDS	-	1590/2547	530/848	synonymous_variant c.1590G>A p.Lys530Lys	Rv0384c	clpB	chaperone protein ClpB	SRR1723758
26952	168	NC_000962	491742	snp	T	C	C:18 T:0	CDS	+	960/1011	320/336	synonymous_variant c.960T>C p.Phe320Phe	Rv0407	fgd1	F420-dependent glucose-6-phosphate dehydrogenase	SRR1723758
26980	196	NC_000962	590436	snp	T	C	C:23 T:0	CDS	+	354/888	118/295	synonymous_variant c.354T>C p.Ala118Ala	Rv0500	proC	pyrroline-5-carboxylate reductase	SRR1723758
27065	281	NC_000962	893733	snp	T	G	G:22 T:0	CDS	+	416/1302	139/433	missense_variant c.416T>G p.Leu139Arg	Rv0800	pepC	M18 family aminopeptidase	SRR1723758
27086	302	NC_000962	951702	snp	C	T	T:11 C:0	CDS	+	71/1080	24/359	missense_variant c.71C>T p.Ala24Val	Rv0855	far	fatty-acid-CoA racemase	SRR1723758
27090	306	NC_000962	957117	snp	T	C	C:20 T:0	CDS	+	825/2163	275/720	synonymous_variant c.825T>C p.Asp275Asp	Rv0860	fadB	fatty oxidation protein FadB	SRR1723758
27136	352	NC_000962	1100234	snp	T	C	C:27 T:1	CDS	+	1169/1395	390/464	missense_variant c.1169T>C p.Leu390Pro	Rv0983	pepD	serine protease PepD	SRR1723758
27148	364	NC_000962	1117812	snp	A	G	G:20 A:0	CDS	+	628/1209	210/402	missense_variant c.628A>G p.Thr210Ala	Rv1001	arcA	arginine deiminase	SRR1723758
27206	422	NC_000962	1306259	snp	A	G	G:27 A:0	CDS	-	1968/2025	656/674	synonymous_variant c.1968T>C p.Ala656Ala	Rv1175c	fadH	NADPH dependent 2,4-dienoyl-CoA reductase FadH	SRR1723758
27207	423	NC_000962	1307598	snp	C	G	G:25 C:0	CDS	-	629/2025	210/674	missense_variant c.629G>C p.Cys210Ser	Rv1175c	fadH	NADPH dependent 2,4-dienoyl-CoA reductase FadH	SRR1723758
27209	425	NC_000962	1315191	snp	A	C	C:16 A:0	CDS	+	1467/1467	489/488	stop_lost&splice_region_variant c.1467A>C p.Ter489Tyrext*?	Rv1180	pks3	polyketide beta-ketoacyl synthase	SRR1723758
27249	465	NC_000962	1477596	snp	C	T	T:42 C:0	CDS	-	36/498	12/165	synonymous_variant c.36G>A p.Gly12Gly	Rv1316c	ogt	methylated-DNA--protein-cysteine methyltransferase	SRR1723758
27274	490	NC_000962	1576481	snp	T	G	G:20 T:0	CDS	-	316/963	106/320	missense_variant c.316A>C p.Thr106Pro	Rv1400c	lipI	lipase	SRR1723758
27275	491	NC_000962	1576527	snp	G	T	T:32 G:1	CDS	-	270/963	90/320	missense_variant c.270C>A p.Phe90Leu	Rv1400c	lipI	lipase	SRR1723758
27276	492	NC_000962	1576675	snp	C	T	T:14 C:1	CDS	-	122/963	41/320	missense_variant c.122G>A p.Arg41Gln	Rv1400c	lipI	lipase	SRR1723758
27291	507	NC_000962	1630148	snp	A	C	C:30 A:0	CDS	-	52/2103	18/700	missense_variant c.52T>G p.Tyr18Asp	Rv1449c	tkt	transketolase	SRR1723758
27320	536	NC_000962	1722200	snp	C	G	G:21 C:0	CDS	-	6210/6327	2070/2108	synonymous_variant c.6210G>C p.Val2070Val	Rv1527c	pks5	polyketide synthase	SRR1723758
27321	537	NC_000962	1722228	snp	A	C	C:18 A:0	CDS	-	6182/6327	2061/2108	missense_variant c.6182T>G p.Leu2061Arg	Rv1527c	pks5	polyketide synthase	SRR1723758
27346	562	NC_000962	1834177	snp	A	C	C:32 A:0	CDS	+	636/1446	212/481	synonymous_variant c.636A>C p.Arg212Arg	Rv1630	rpsA	30S ribosomal protein S1	SRR1723758
27370	586	NC_000962	1917972	snp	A	G	G:30 A:0	CDS	+	33/807	11/268	synonymous_variant c.33A>G p.Leu11Leu	Rv1694	tlyA	16S/23S rRNA (cytidine-2'-O)-methyltransferase TlyA	SRR1723758
27430	646	NC_000962	2147022	snp	A	C	C:31 A:0	CDS	-	612/1389	204/462	missense_variant c.612T>G p.Ile204Met	Rv1900c	lipJ	lignin peroxidase LipJ	SRR1723758
27520	736	NC_000962	2361604	snp	C	G	G:16 C:0	CDS	+	1365/3042	455/1013	synonymous_variant c.1365C>G p.Val455Val	Rv2101	helZ	helicase HelZ	SRR1723758
27521	737	NC_000962	2362041	snp	C	A	A:20 C:0	CDS	+	1802/3042	601/1013	missense_variant c.1802C>A p.Pro601Gln	Rv2101	helZ	helicase HelZ	SRR1723758
27542	758	NC_000962	2448458	snp	C	T	T:27 C:0	CDS	+	299/1803	100/600	missense_variant c.299C>T p.Thr100Ile	Rv2187	fadD15	long-chain-fatty-acid--CoA ligase FadD15	SRR1723758
27649	865	NC_000962	2841022	snp	A	G	G:20 A:0	CDS	-	8311/9210	2771/3069	missense_variant c.8311T>C p.Cys2771Arg	Rv2524c	fas	fatty acid synthase	SRR1723758
27650	866	NC_000962	2847281	snp	A	G	G:23 A:0	CDS	-	2052/9210	684/3069	synonymous_variant c.2052T>C p.Asp684Asp	Rv2524c	fas	fatty acid synthase	SRR1723758
27689	905	NC_000962	3001498	snp	C	G	G:23 C:0	CDS	+	885/1290	295/429	synonymous_variant c.885C>G p.Thr295Thr	Rv2684	arsA	arsenic-transport integral membrane protein ArsA	SRR1723758
27690	906	NC_000962	3001529	snp	A	C	C:26 A:0	CDS	+	916/1290	306/429	missense_variant c.916A>C p.Thr306Pro	Rv2684	arsA	arsenic-transport integral membrane protein ArsA	SRR1723758
27734	950	NC_000962	3165636	snp	G	A	A:35 G:0	CDS	+	432/1380	144/459	synonymous_variant c.432G>A p.Ser144Ser	Rv2855	mtr	mycothione reductase	SRR1723758
27784	1000	NC_000962	3367765	snp	G	A	A:26 G:0	CDS	-	1029/1530	343/509	synonymous_variant c.1029C>T p.Gly343Gly	Rv3009c	gatB	aspartyl/glutamyl-tRNA(Asn/Gln) amidotransferase subunit B	SRR1723758
27796	1012	NC_000962	3428917	snp	C	A	A:34 C:0	CDS	+	1675/2277	559/758	missense_variant c.1675C>A p.Arg559Ser	Rv3063	cstA	carbon starvation protein A	SRR1723758
27829	1045	NC_000962	3571828	snp	G	C	C:17 G:0	CDS	-	716/942	239/313	missense_variant c.716C>G p.Pro239Arg	Rv3199c	nudC	NADH pyrophosphatase	SRR1723758
27866	1082	NC_000962	3704596	snp	G	C	C:26 G:0	CDS	+	160/435	54/144	missense_variant c.160G>C p.Val54Leu	Rv3317	sdhD	succinate dehydrogenase hydrophobic membrane anchor subunit	SRR1723758
27867	1083	NC_000962	3704770	snp	A	G	G:27 A:0	CDS	+	334/435	112/144	missense_variant c.334A>G p.Thr112Ala	Rv3317	sdhD	succinate dehydrogenase hydrophobic membrane anchor subunit	SRR1723758
27932	1148	NC_000962	3906311	snp	G	A	A:23 G:0	CDS	-	697/834	233/277	missense_variant c.697C>T p.Arg233Cys	Rv3487c	lipF	carboxylesterase LipF	SRR1723758
27987	1203	NC_000962	4116610	snp	G	A	A:27 G:0	CDS	+	133/675	45/224	missense_variant c.133G>A p.Asp45Asn	Rv3676	crp	cAMP receptor protein	SRR1723758
28060	1276	NC_000962	4296015	snp	G	A	A:26 G:0	CDS	-	3591/6381	1197/2126	synonymous_variant c.3591C>T p.Asp1197Asp	Rv3825c	pks2	phthioceranic/hydroxyphthioceranic acid synthase	SRR1723758
28134	20	NC_000962	37305	snp	C	G	G:26 C:0	CDS	+	47/1689	16/562	missense_variant c.47C>G p.Ser16Trp	Rv0035	fadD34	fatty-acid--CoA ligase FadD34	SRR6280177
28135	21	NC_000962	37334	snp	A	T	T:23 A:0	CDS	+	76/1689	26/562	missense_variant c.76A>T p.Thr26Ser	Rv0035	fadD34	fatty-acid--CoA ligase FadD34	SRR6280177
28273	159	NC_000962	460413	snp	C	T	T:13 C:0	CDS	-	1590/2547	530/848	synonymous_variant c.1590G>A p.Lys530Lys	Rv0384c	clpB	chaperone protein ClpB	SRR6280177
28292	178	NC_000962	491742	snp	T	C	C:17 T:1	CDS	+	960/1011	320/336	synonymous_variant c.960T>C p.Phe320Phe	Rv0407	fgd1	F420-dependent glucose-6-phosphate dehydrogenase	SRR6280177
28320	206	NC_000962	590436	snp	T	C	C:21 T:0	CDS	+	354/888	118/295	synonymous_variant c.354T>C p.Ala118Ala	Rv0500	proC	pyrroline-5-carboxylate reductase	SRR6280177
28412	298	NC_000962	893733	snp	T	G	G:21 T:0	CDS	+	416/1302	139/433	missense_variant c.416T>G p.Leu139Arg	Rv0800	pepC	M18 family aminopeptidase	SRR6280177
28433	319	NC_000962	951702	snp	C	T	T:32 C:0	CDS	+	71/1080	24/359	missense_variant c.71C>T p.Ala24Val	Rv0855	far	fatty-acid-CoA racemase	SRR6280177
28437	323	NC_000962	957117	snp	T	C	C:21 T:0	CDS	+	825/2163	275/720	synonymous_variant c.825T>C p.Asp275Asp	Rv0860	fadB	fatty oxidation protein FadB	SRR6280177
28481	367	NC_000962	1100234	snp	T	C	C:13 T:0	CDS	+	1169/1395	390/464	missense_variant c.1169T>C p.Leu390Pro	Rv0983	pepD	serine protease PepD	SRR6280177
28545	431	NC_000962	1306259	snp	A	G	G:38 A:1	CDS	-	1968/2025	656/674	synonymous_variant c.1968T>C p.Ala656Ala	Rv1175c	fadH	NADPH dependent 2,4-dienoyl-CoA reductase FadH	SRR6280177
28546	432	NC_000962	1307598	snp	C	G	G:23 C:0	CDS	-	629/2025	210/674	missense_variant c.629G>C p.Cys210Ser	Rv1175c	fadH	NADPH dependent 2,4-dienoyl-CoA reductase FadH	SRR6280177
28548	434	NC_000962	1315191	snp	A	C	C:22 A:0	CDS	+	1467/1467	489/488	stop_lost&splice_region_variant c.1467A>C p.Ter489Tyrext*?	Rv1180	pks3	polyketide beta-ketoacyl synthase	SRR6280177
28589	475	NC_000962	1477596	snp	C	T	T:44 C:0	CDS	-	36/498	12/165	synonymous_variant c.36G>A p.Gly12Gly	Rv1316c	ogt	methylated-DNA--protein-cysteine methyltransferase	SRR6280177
28611	497	NC_000962	1576481	snp	T	G	G:32 T:0	CDS	-	316/963	106/320	missense_variant c.316A>C p.Thr106Pro	Rv1400c	lipI	lipase	SRR6280177
28612	498	NC_000962	1576527	snp	G	T	T:25 G:0	CDS	-	270/963	90/320	missense_variant c.270C>A p.Phe90Leu	Rv1400c	lipI	lipase	SRR6280177
28627	513	NC_000962	1630148	snp	A	C	C:28 A:0	CDS	-	52/2103	18/700	missense_variant c.52T>G p.Tyr18Asp	Rv1449c	tkt	transketolase	SRR6280177
28654	540	NC_000962	1722200	snp	C	G	G:17 C:0	CDS	-	6210/6327	2070/2108	synonymous_variant c.6210G>C p.Val2070Val	Rv1527c	pks5	polyketide synthase	SRR6280177
28655	541	NC_000962	1722228	snp	A	C	C:19 A:0	CDS	-	6182/6327	2061/2108	missense_variant c.6182T>G p.Leu2061Arg	Rv1527c	pks5	polyketide synthase	SRR6280177
28656	542	NC_000962	1722529	del	CG	C	C:20 CG:0	CDS	-	5880/6327	1960/2108	frameshift_variant c.5880delC p.Glu1961fs	Rv1527c	pks5	polyketide synthase	SRR6280177
28678	564	NC_000962	1834177	snp	A	C	C:28 A:0	CDS	+	636/1446	212/481	synonymous_variant c.636A>C p.Arg212Arg	Rv1630	rpsA	30S ribosomal protein S1	SRR6280177
28701	587	NC_000962	1917972	snp	A	G	G:18 A:0	CDS	+	33/807	11/268	synonymous_variant c.33A>G p.Leu11Leu	Rv1694	tlyA	16S/23S rRNA (cytidine-2'-O)-methyltransferase TlyA	SRR6280177
28764	650	NC_000962	2147022	snp	A	C	C:11 A:0	CDS	-	612/1389	204/462	missense_variant c.612T>G p.Ile204Met	Rv1900c	lipJ	lignin peroxidase LipJ	SRR6280177
28847	733	NC_000962	2361604	snp	C	G	G:22 C:0	CDS	+	1365/3042	455/1013	synonymous_variant c.1365C>G p.Val455Val	Rv2101	helZ	helicase HelZ	SRR6280177
28848	734	NC_000962	2362041	snp	C	A	A:27 C:0	CDS	+	1802/3042	601/1013	missense_variant c.1802C>A p.Pro601Gln	Rv2101	helZ	helicase HelZ	SRR6280177
28867	753	NC_000962	2448458	snp	C	T	T:34 C:0	CDS	+	299/1803	100/600	missense_variant c.299C>T p.Thr100Ile	Rv2187	fadD15	long-chain-fatty-acid--CoA ligase FadD15	SRR6280177
28976	862	NC_000962	2841022	snp	A	G	G:16 A:0	CDS	-	8311/9210	2771/3069	missense_variant c.8311T>C p.Cys2771Arg	Rv2524c	fas	fatty acid synthase	SRR6280177
29063	949	NC_000962	3165636	snp	G	A	A:16 G:1	CDS	+	432/1380	144/459	synonymous_variant c.432G>A p.Ser144Ser	Rv2855	mtr	mycothione reductase	SRR6280177
29102	988	NC_000962	3325044	snp	G	T	T:28 G:0	CDS	-	660/1131	220/376	missense_variant c.660C>A p.Asn220Lys	Rv2970c	lipN	lipase/esterase LipN	SRR6280177
29111	997	NC_000962	3367765	snp	G	A	A:23 G:0	CDS	-	1029/1530	343/509	synonymous_variant c.1029C>T p.Gly343Gly	Rv3009c	gatB	aspartyl/glutamyl-tRNA(Asn/Gln) amidotransferase subunit B	SRR6280177
29125	1011	NC_000962	3428917	snp	C	A	A:26 C:0	CDS	+	1675/2277	559/758	missense_variant c.1675C>A p.Arg559Ser	Rv3063	cstA	carbon starvation protein A	SRR6280177
29161	1047	NC_000962	3571828	snp	G	C	C:25 G:1	CDS	-	716/942	239/313	missense_variant c.716C>G p.Pro239Arg	Rv3199c	nudC	NADH pyrophosphatase	SRR6280177
29192	1078	NC_000962	3704596	snp	G	C	C:31 G:0	CDS	+	160/435	54/144	missense_variant c.160G>C p.Val54Leu	Rv3317	sdhD	succinate dehydrogenase hydrophobic membrane anchor subunit	SRR6280177
29193	1079	NC_000962	3704770	snp	A	G	G:24 A:1	CDS	+	334/435	112/144	missense_variant c.334A>G p.Thr112Ala	Rv3317	sdhD	succinate dehydrogenase hydrophobic membrane anchor subunit	SRR6280177
29261	1147	NC_000962	3906311	snp	G	A	A:28 G:0	CDS	-	697/834	233/277	missense_variant c.697C>T p.Arg233Cys	Rv3487c	lipF	carboxylesterase LipF	SRR6280177
29312	1198	NC_000962	4116610	snp	G	A	A:30 G:0	CDS	+	133/675	45/224	missense_variant c.133G>A p.Asp45Asn	Rv3676	crp	cAMP receptor protein	SRR6280177
29382	1268	NC_000962	4296015	snp	G	A	A:24 G:2	CDS	-	3591/6381	1197/2126	synonymous_variant c.3591C>T p.Asp1197Asp	Rv3825c	pks2	phthioceranic/hydroxyphthioceranic acid synthase	SRR6280177
29454	22	NC_000962	37305	snp	C	G	G:20 C:0	CDS	+	47/1689	16/562	missense_variant c.47C>G p.Ser16Trp	Rv0035	fadD34	fatty-acid--CoA ligase FadD34	SRR1723738
29455	23	NC_000962	37334	snp	A	T	T:23 A:1	CDS	+	76/1689	26/562	missense_variant c.76A>T p.Thr26Ser	Rv0035	fadD34	fatty-acid--CoA ligase FadD34	SRR1723738
29601	169	NC_000962	460413	snp	C	T	T:32 C:0	CDS	-	1590/2547	530/848	synonymous_variant c.1590G>A p.Lys530Lys	Rv0384c	clpB	chaperone protein ClpB	SRR1723738
29616	184	NC_000962	491742	snp	T	C	C:14 T:0	CDS	+	960/1011	320/336	synonymous_variant c.960T>C p.Phe320Phe	Rv0407	fgd1	F420-dependent glucose-6-phosphate dehydrogenase	SRR1723738
29646	214	NC_000962	590436	snp	T	C	C:11 T:0	CDS	+	354/888	118/295	synonymous_variant c.354T>C p.Ala118Ala	Rv0500	proC	pyrroline-5-carboxylate reductase	SRR1723738
29740	308	NC_000962	893733	snp	T	G	G:44 T:0	CDS	+	416/1302	139/433	missense_variant c.416T>G p.Leu139Arg	Rv0800	pepC	M18 family aminopeptidase	SRR1723738
29757	325	NC_000962	951702	snp	C	T	T:13 C:0	CDS	+	71/1080	24/359	missense_variant c.71C>T p.Ala24Val	Rv0855	far	fatty-acid-CoA racemase	SRR1723738
29761	329	NC_000962	957117	snp	T	C	C:32 T:0	CDS	+	825/2163	275/720	synonymous_variant c.825T>C p.Asp275Asp	Rv0860	fadB	fatty oxidation protein FadB	SRR1723738
29812	380	NC_000962	1100234	snp	T	C	C:19 T:0	CDS	+	1169/1395	390/464	missense_variant c.1169T>C p.Leu390Pro	Rv0983	pepD	serine protease PepD	SRR1723738
29869	437	NC_000962	1256642	snp	C	A	A:18 C:0	CDS	+	511/1182	171/393	missense_variant c.511C>A p.His171Asn	Rv1131	prpC	methylcitrate synthase PrpC	SRR1723738
29881	449	NC_000962	1306259	snp	A	G	G:24 A:0	CDS	-	1968/2025	656/674	synonymous_variant c.1968T>C p.Ala656Ala	Rv1175c	fadH	NADPH dependent 2,4-dienoyl-CoA reductase FadH	SRR1723738
29882	450	NC_000962	1307598	snp	C	G	G:31 C:0	CDS	-	629/2025	210/674	missense_variant c.629G>C p.Cys210Ser	Rv1175c	fadH	NADPH dependent 2,4-dienoyl-CoA reductase FadH	SRR1723738
29884	452	NC_000962	1315191	snp	A	C	C:21 A:0	CDS	+	1467/1467	489/488	stop_lost&splice_region_variant c.1467A>C p.Ter489Tyrext*?	Rv1180	pks3	polyketide beta-ketoacyl synthase	SRR1723738
29924	492	NC_000962	1477596	snp	C	T	T:28 C:0	CDS	-	36/498	12/165	synonymous_variant c.36G>A p.Gly12Gly	Rv1316c	ogt	methylated-DNA--protein-cysteine methyltransferase	SRR1723738
29949	517	NC_000962	1576481	snp	T	G	G:26 T:0	CDS	-	316/963	106/320	missense_variant c.316A>C p.Thr106Pro	Rv1400c	lipI	lipase	SRR1723738
29950	518	NC_000962	1576527	snp	G	T	T:22 G:0	CDS	-	270/963	90/320	missense_variant c.270C>A p.Phe90Leu	Rv1400c	lipI	lipase	SRR1723738
29966	534	NC_000962	1630148	snp	A	C	C:37 A:0	CDS	-	52/2103	18/700	missense_variant c.52T>G p.Tyr18Asp	Rv1449c	tkt	transketolase	SRR1723738
29996	564	NC_000962	1722200	snp	C	G	G:35 C:0	CDS	-	6210/6327	2070/2108	synonymous_variant c.6210G>C p.Val2070Val	Rv1527c	pks5	polyketide synthase	SRR1723738
29997	565	NC_000962	1722228	snp	A	C	C:31 A:0	CDS	-	6182/6327	2061/2108	missense_variant c.6182T>G p.Leu2061Arg	Rv1527c	pks5	polyketide synthase	SRR1723738
30020	588	NC_000962	1834177	snp	A	C	C:26 A:0	CDS	+	636/1446	212/481	synonymous_variant c.636A>C p.Arg212Arg	Rv1630	rpsA	30S ribosomal protein S1	SRR1723738
30043	611	NC_000962	1917972	snp	A	G	G:28 A:0	CDS	+	33/807	11/268	synonymous_variant c.33A>G p.Leu11Leu	Rv1694	tlyA	16S/23S rRNA (cytidine-2'-O)-methyltransferase TlyA	SRR1723738
30104	672	NC_000962	2147022	snp	A	C	C:29 A:0	CDS	-	612/1389	204/462	missense_variant c.612T>G p.Ile204Met	Rv1900c	lipJ	lignin peroxidase LipJ	SRR1723738
30194	762	NC_000962	2361604	snp	C	G	G:15 C:0	CDS	+	1365/3042	455/1013	synonymous_variant c.1365C>G p.Val455Val	Rv2101	helZ	helicase HelZ	SRR1723738
30195	763	NC_000962	2362041	snp	C	A	A:16 C:0	CDS	+	1802/3042	601/1013	missense_variant c.1802C>A p.Pro601Gln	Rv2101	helZ	helicase HelZ	SRR1723738
30215	783	NC_000962	2448458	snp	C	T	T:15 C:0	CDS	+	299/1803	100/600	missense_variant c.299C>T p.Thr100Ile	Rv2187	fadD15	long-chain-fatty-acid--CoA ligase FadD15	SRR1723738
30331	899	NC_000962	2841022	snp	A	G	G:28 A:0	CDS	-	8311/9210	2771/3069	missense_variant c.8311T>C p.Cys2771Arg	Rv2524c	fas	fatty acid synthase	SRR1723738
30332	900	NC_000962	2847281	snp	A	G	G:16 A:0	CDS	-	2052/9210	684/3069	synonymous_variant c.2052T>C p.Asp684Asp	Rv2524c	fas	fatty acid synthase	SRR1723738
30333	901	NC_000962	2848726	snp	C	G	G:30 C:0	CDS	-	607/9210	203/3069	missense_variant c.607G>C p.Ala203Pro	Rv2524c	fas	fatty acid synthase	SRR1723738
30420	988	NC_000962	3165636	snp	G	A	A:43 G:0	CDS	+	432/1380	144/459	synonymous_variant c.432G>A p.Ser144Ser	Rv2855	mtr	mycothione reductase	SRR1723738
30446	1014	NC_000962	3292227	ins	T	TTGCCC	TTGCCC:9 T:0	CDS	-	4126/4851	1376/1616	frameshift_variant c.4122_4126dupGGGCA p.Asn1376fs	Rv2946c	pks1	polyketide synthase	SRR1723738
30465	1033	NC_000962	3367765	snp	G	A	A:13 G:0	CDS	-	1029/1530	343/509	synonymous_variant c.1029C>T p.Gly343Gly	Rv3009c	gatB	aspartyl/glutamyl-tRNA(Asn/Gln) amidotransferase subunit B	SRR1723738
30476	1044	NC_000962	3428917	snp	C	A	A:20 C:0	CDS	+	1675/2277	559/758	missense_variant c.1675C>A p.Arg559Ser	Rv3063	cstA	carbon starvation protein A	SRR1723738
30511	1079	NC_000962	3571828	snp	G	C	C:28 G:0	CDS	-	716/942	239/313	missense_variant c.716C>G p.Pro239Arg	Rv3199c	nudC	NADH pyrophosphatase	SRR1723738
30546	1114	NC_000962	3704596	snp	G	C	C:29 G:0	CDS	+	160/435	54/144	missense_variant c.160G>C p.Val54Leu	Rv3317	sdhD	succinate dehydrogenase hydrophobic membrane anchor subunit	SRR1723738
30547	1115	NC_000962	3704770	snp	A	G	G:38 A:1	CDS	+	334/435	112/144	missense_variant c.334A>G p.Thr112Ala	Rv3317	sdhD	succinate dehydrogenase hydrophobic membrane anchor subunit	SRR1723738
30613	1181	NC_000962	3906311	snp	G	A	A:12 G:0	CDS	-	697/834	233/277	missense_variant c.697C>T p.Arg233Cys	Rv3487c	lipF	carboxylesterase LipF	SRR1723738
30671	1239	NC_000962	4116610	snp	G	A	A:19 G:1	CDS	+	133/675	45/224	missense_variant c.133G>A p.Asp45Asn	Rv3676	crp	cAMP receptor protein	SRR1723738
30744	1312	NC_000962	4296015	snp	G	A	A:28 G:0	CDS	-	3591/6381	1197/2126	synonymous_variant c.3591C>T p.Asp1197Asp	Rv3825c	pks2	phthioceranic/hydroxyphthioceranic acid synthase	SRR1723738
30790	1358	NC_000962	4391904	snp	C	T	T:29 C:0	CDS	-	1170/1443	390/480	synonymous_variant c.1170G>A p.Thr390Thr	Rv3907c	pcnA	poly(A) polymerase PcnA	SRR1723738
30821	21	NC_000962	37305	snp	C	G	G:17 C:0	CDS	+	47/1689	16/562	missense_variant c.47C>G p.Ser16Trp	Rv0035	fadD34	fatty-acid--CoA ligase FadD34	SRR1723710
30822	22	NC_000962	37334	snp	A	T	T:18 A:0	CDS	+	76/1689	26/562	missense_variant c.76A>T p.Thr26Ser	Rv0035	fadD34	fatty-acid--CoA ligase FadD34	SRR1723710
30823	23	NC_000962	38279	snp	T	G	G:26 T:0	CDS	+	1021/1689	341/562	missense_variant c.1021T>G p.Ser341Ala	Rv0035	fadD34	fatty-acid--CoA ligase FadD34	SRR1723710
30965	165	NC_000962	460413	snp	C	T	T:26 C:0	CDS	-	1590/2547	530/848	synonymous_variant c.1590G>A p.Lys530Lys	Rv0384c	clpB	chaperone protein ClpB	SRR1723710
30975	175	NC_000962	491742	snp	T	C	C:29 T:0	CDS	+	960/1011	320/336	synonymous_variant c.960T>C p.Phe320Phe	Rv0407	fgd1	F420-dependent glucose-6-phosphate dehydrogenase	SRR1723710
31004	204	NC_000962	590436	snp	T	C	C:25 T:0	CDS	+	354/888	118/295	synonymous_variant c.354T>C p.Ala118Ala	Rv0500	proC	pyrroline-5-carboxylate reductase	SRR1723710
31084	284	NC_000962	893733	snp	T	G	G:24 T:0	CDS	+	416/1302	139/433	missense_variant c.416T>G p.Leu139Arg	Rv0800	pepC	M18 family aminopeptidase	SRR1723710
31101	301	NC_000962	951702	snp	C	T	T:20 C:0	CDS	+	71/1080	24/359	missense_variant c.71C>T p.Ala24Val	Rv0855	far	fatty-acid-CoA racemase	SRR1723710
31105	305	NC_000962	956303	snp	A	G	G:36 A:0	CDS	+	11/2163	4/720	missense_variant c.11A>G p.Asn4Ser	Rv0860	fadB	fatty oxidation protein FadB	SRR1723710
31106	306	NC_000962	957117	snp	T	C	C:18 T:0	CDS	+	825/2163	275/720	synonymous_variant c.825T>C p.Asp275Asp	Rv0860	fadB	fatty oxidation protein FadB	SRR1723710
31152	352	NC_000962	1100234	snp	T	C	C:23 T:0	CDS	+	1169/1395	390/464	missense_variant c.1169T>C p.Leu390Pro	Rv0983	pepD	serine protease PepD	SRR1723710
31220	420	NC_000962	1306259	snp	A	G	G:34 A:0	CDS	-	1968/2025	656/674	synonymous_variant c.1968T>C p.Ala656Ala	Rv1175c	fadH	NADPH dependent 2,4-dienoyl-CoA reductase FadH	SRR1723710
31221	421	NC_000962	1307598	snp	C	G	G:30 C:0	CDS	-	629/2025	210/674	missense_variant c.629G>C p.Cys210Ser	Rv1175c	fadH	NADPH dependent 2,4-dienoyl-CoA reductase FadH	SRR1723710
31224	424	NC_000962	1315191	snp	A	C	C:17 A:0	CDS	+	1467/1467	489/488	stop_lost&splice_region_variant c.1467A>C p.Ter489Tyrext*?	Rv1180	pks3	polyketide beta-ketoacyl synthase	SRR1723710
31263	463	NC_000962	1477596	snp	C	T	T:39 C:0	CDS	-	36/498	12/165	synonymous_variant c.36G>A p.Gly12Gly	Rv1316c	ogt	methylated-DNA--protein-cysteine methyltransferase	SRR1723710
31288	488	NC_000962	1576481	snp	T	G	G:17 T:0	CDS	-	316/963	106/320	missense_variant c.316A>C p.Thr106Pro	Rv1400c	lipI	lipase	SRR1723710
31289	489	NC_000962	1576527	snp	G	T	T:26 G:0	CDS	-	270/963	90/320	missense_variant c.270C>A p.Phe90Leu	Rv1400c	lipI	lipase	SRR1723710
31305	505	NC_000962	1630148	snp	A	C	C:29 A:0	CDS	-	52/2103	18/700	missense_variant c.52T>G p.Tyr18Asp	Rv1449c	tkt	transketolase	SRR1723710
31333	533	NC_000962	1722200	snp	C	G	G:18 C:0	CDS	-	6210/6327	2070/2108	synonymous_variant c.6210G>C p.Val2070Val	Rv1527c	pks5	polyketide synthase	SRR1723710
31334	534	NC_000962	1722228	snp	A	C	C:15 A:0	CDS	-	6182/6327	2061/2108	missense_variant c.6182T>G p.Leu2061Arg	Rv1527c	pks5	polyketide synthase	SRR1723710
31355	555	NC_000962	1834177	snp	A	C	C:36 A:0	CDS	+	636/1446	212/481	synonymous_variant c.636A>C p.Arg212Arg	Rv1630	rpsA	30S ribosomal protein S1	SRR1723710
31379	579	NC_000962	1917972	snp	A	G	G:11 A:0	CDS	+	33/807	11/268	synonymous_variant c.33A>G p.Leu11Leu	Rv1694	tlyA	16S/23S rRNA (cytidine-2'-O)-methyltransferase TlyA	SRR1723710
31441	641	NC_000962	2147022	snp	A	C	C:24 A:0	CDS	-	612/1389	204/462	missense_variant c.612T>G p.Ile204Met	Rv1900c	lipJ	lignin peroxidase LipJ	SRR1723710
31528	728	NC_000962	2361604	snp	C	G	G:18 C:0	CDS	+	1365/3042	455/1013	synonymous_variant c.1365C>G p.Val455Val	Rv2101	helZ	helicase HelZ	SRR1723710
31529	729	NC_000962	2362041	snp	C	A	A:18 C:0	CDS	+	1802/3042	601/1013	missense_variant c.1802C>A p.Pro601Gln	Rv2101	helZ	helicase HelZ	SRR1723710
31549	749	NC_000962	2448458	snp	C	T	T:26 C:0	CDS	+	299/1803	100/600	missense_variant c.299C>T p.Thr100Ile	Rv2187	fadD15	long-chain-fatty-acid--CoA ligase FadD15	SRR1723710
31658	858	NC_000962	2841022	snp	A	G	G:28 A:0	CDS	-	8311/9210	2771/3069	missense_variant c.8311T>C p.Cys2771Arg	Rv2524c	fas	fatty acid synthase	SRR1723710
31659	859	NC_000962	2847281	snp	A	G	G:28 A:0	CDS	-	2052/9210	684/3069	synonymous_variant c.2052T>C p.Asp684Asp	Rv2524c	fas	fatty acid synthase	SRR1723710
31739	939	NC_000962	3165636	snp	G	A	A:25 G:0	CDS	+	432/1380	144/459	synonymous_variant c.432G>A p.Ser144Ser	Rv2855	mtr	mycothione reductase	SRR1723710
31785	985	NC_000962	3367765	snp	G	A	A:22 G:0	CDS	-	1029/1530	343/509	synonymous_variant c.1029C>T p.Gly343Gly	Rv3009c	gatB	aspartyl/glutamyl-tRNA(Asn/Gln) amidotransferase subunit B	SRR1723710
31796	996	NC_000962	3428917	snp	C	A	A:28 C:0	CDS	+	1675/2277	559/758	missense_variant c.1675C>A p.Arg559Ser	Rv3063	cstA	carbon starvation protein A	SRR1723710
31833	1033	NC_000962	3571828	snp	G	C	C:24 G:0	CDS	-	716/942	239/313	missense_variant c.716C>G p.Pro239Arg	Rv3199c	nudC	NADH pyrophosphatase	SRR1723710
31866	1066	NC_000962	3704596	snp	G	C	C:30 G:0	CDS	+	160/435	54/144	missense_variant c.160G>C p.Val54Leu	Rv3317	sdhD	succinate dehydrogenase hydrophobic membrane anchor subunit	SRR1723710
31867	1067	NC_000962	3704770	snp	A	G	G:35 A:0	CDS	+	334/435	112/144	missense_variant c.334A>G p.Thr112Ala	Rv3317	sdhD	succinate dehydrogenase hydrophobic membrane anchor subunit	SRR1723710
31931	1131	NC_000962	3906311	snp	G	A	A:25 G:0	CDS	-	697/834	233/277	missense_variant c.697C>T p.Arg233Cys	Rv3487c	lipF	carboxylesterase LipF	SRR1723710
31984	1184	NC_000962	4116610	snp	G	A	A:32 G:0	CDS	+	133/675	45/224	missense_variant c.133G>A p.Asp45Asn	Rv3676	crp	cAMP receptor protein	SRR1723710
32055	1255	NC_000962	4296015	snp	G	A	A:24 G:0	CDS	-	3591/6381	1197/2126	synonymous_variant c.3591C>T p.Asp1197Asp	Rv3825c	pks2	phthioceranic/hydroxyphthioceranic acid synthase	SRR1723710
32127	22	NC_000962	37305	snp	C	G	G:27 C:0	CDS	+	47/1689	16/562	missense_variant c.47C>G p.Ser16Trp	Rv0035	fadD34	fatty-acid--CoA ligase FadD34	SRR6280235
32128	23	NC_000962	37334	snp	A	T	T:29 A:0	CDS	+	76/1689	26/562	missense_variant c.76A>T p.Thr26Ser	Rv0035	fadD34	fatty-acid--CoA ligase FadD34	SRR6280235
32274	169	NC_000962	460413	snp	C	T	T:17 C:0	CDS	-	1590/2547	530/848	synonymous_variant c.1590G>A p.Lys530Lys	Rv0384c	clpB	chaperone protein ClpB	SRR6280235
32294	189	NC_000962	491742	snp	T	C	C:22 T:0	CDS	+	960/1011	320/336	synonymous_variant c.960T>C p.Phe320Phe	Rv0407	fgd1	F420-dependent glucose-6-phosphate dehydrogenase	SRR6280235
32325	220	NC_000962	590436	snp	T	C	C:21 T:0	CDS	+	354/888	118/295	synonymous_variant c.354T>C p.Ala118Ala	Rv0500	proC	pyrroline-5-carboxylate reductase	SRR6280235
32414	309	NC_000962	893733	snp	T	G	G:25 T:0	CDS	+	416/1302	139/433	missense_variant c.416T>G p.Leu139Arg	Rv0800	pepC	M18 family aminopeptidase	SRR6280235
32432	327	NC_000962	951702	snp	C	T	T:46 C:0	CDS	+	71/1080	24/359	missense_variant c.71C>T p.Ala24Val	Rv0855	far	fatty-acid-CoA racemase	SRR6280235
32436	331	NC_000962	957117	snp	T	C	C:20 T:0	CDS	+	825/2163	275/720	synonymous_variant c.825T>C p.Asp275Asp	Rv0860	fadB	fatty oxidation protein FadB	SRR6280235
32485	380	NC_000962	1100234	snp	T	C	C:15 T:0	CDS	+	1169/1395	390/464	missense_variant c.1169T>C p.Leu390Pro	Rv0983	pepD	serine protease PepD	SRR6280235
32556	451	NC_000962	1306259	snp	A	G	G:38 A:0	CDS	-	1968/2025	656/674	synonymous_variant c.1968T>C p.Ala656Ala	Rv1175c	fadH	NADPH dependent 2,4-dienoyl-CoA reductase FadH	SRR6280235
32557	452	NC_000962	1307598	snp	C	G	G:22 C:0	CDS	-	629/2025	210/674	missense_variant c.629G>C p.Cys210Ser	Rv1175c	fadH	NADPH dependent 2,4-dienoyl-CoA reductase FadH	SRR6280235
32559	454	NC_000962	1315191	snp	A	C	C:19 A:0	CDS	+	1467/1467	489/488	stop_lost&splice_region_variant c.1467A>C p.Ter489Tyrext*?	Rv1180	pks3	polyketide beta-ketoacyl synthase	SRR6280235
32602	497	NC_000962	1477596	snp	C	T	T:37 C:0	CDS	-	36/498	12/165	synonymous_variant c.36G>A p.Gly12Gly	Rv1316c	ogt	methylated-DNA--protein-cysteine methyltransferase	SRR6280235
32630	525	NC_000962	1576481	snp	T	G	G:22 T:0	CDS	-	316/963	106/320	missense_variant c.316A>C p.Thr106Pro	Rv1400c	lipI	lipase	SRR6280235
32631	526	NC_000962	1576527	snp	G	T	T:20 G:0	CDS	-	270/963	90/320	missense_variant c.270C>A p.Phe90Leu	Rv1400c	lipI	lipase	SRR6280235
32650	545	NC_000962	1630148	snp	A	C	C:29 A:0	CDS	-	52/2103	18/700	missense_variant c.52T>G p.Tyr18Asp	Rv1449c	tkt	transketolase	SRR6280235
32680	575	NC_000962	1722200	snp	C	G	G:26 C:0	CDS	-	6210/6327	2070/2108	synonymous_variant c.6210G>C p.Val2070Val	Rv1527c	pks5	polyketide synthase	SRR6280235
32681	576	NC_000962	1722228	snp	A	C	C:33 A:0	CDS	-	6182/6327	2061/2108	missense_variant c.6182T>G p.Leu2061Arg	Rv1527c	pks5	polyketide synthase	SRR6280235
32704	599	NC_000962	1834177	snp	A	C	C:23 A:0	CDS	+	636/1446	212/481	synonymous_variant c.636A>C p.Arg212Arg	Rv1630	rpsA	30S ribosomal protein S1	SRR6280235
32728	623	NC_000962	1917972	snp	A	G	G:16 A:0	CDS	+	33/807	11/268	synonymous_variant c.33A>G p.Leu11Leu	Rv1694	tlyA	16S/23S rRNA (cytidine-2'-O)-methyltransferase TlyA	SRR6280235
32795	690	NC_000962	2147022	snp	A	C	C:18 A:0	CDS	-	612/1389	204/462	missense_variant c.612T>G p.Ile204Met	Rv1900c	lipJ	lignin peroxidase LipJ	SRR6280235
32886	781	NC_000962	2361604	snp	C	G	G:18 C:0	CDS	+	1365/3042	455/1013	synonymous_variant c.1365C>G p.Val455Val	Rv2101	helZ	helicase HelZ	SRR6280235
32887	782	NC_000962	2362041	snp	C	A	A:15 C:0	CDS	+	1802/3042	601/1013	missense_variant c.1802C>A p.Pro601Gln	Rv2101	helZ	helicase HelZ	SRR6280235
32906	801	NC_000962	2448458	snp	C	T	T:28 C:0	CDS	+	299/1803	100/600	missense_variant c.299C>T p.Thr100Ile	Rv2187	fadD15	long-chain-fatty-acid--CoA ligase FadD15	SRR6280235
33021	916	NC_000962	2841022	snp	A	G	G:15 A:0	CDS	-	8311/9210	2771/3069	missense_variant c.8311T>C p.Cys2771Arg	Rv2524c	fas	fatty acid synthase	SRR6280235
33022	917	NC_000962	2847281	snp	A	G	G:25 A:0	CDS	-	2052/9210	684/3069	synonymous_variant c.2052T>C p.Asp684Asp	Rv2524c	fas	fatty acid synthase	SRR6280235
33111	1006	NC_000962	3165636	snp	G	A	A:17 G:0	CDS	+	432/1380	144/459	synonymous_variant c.432G>A p.Ser144Ser	Rv2855	mtr	mycothione reductase	SRR6280235
33156	1051	NC_000962	3367765	snp	G	A	A:27 G:0	CDS	-	1029/1530	343/509	synonymous_variant c.1029C>T p.Gly343Gly	Rv3009c	gatB	aspartyl/glutamyl-tRNA(Asn/Gln) amidotransferase subunit B	SRR6280235
33170	1065	NC_000962	3428917	snp	C	A	A:27 C:0	CDS	+	1675/2277	559/758	missense_variant c.1675C>A p.Arg559Ser	Rv3063	cstA	carbon starvation protein A	SRR6280235
33204	1099	NC_000962	3571828	snp	G	C	C:29 G:0	CDS	-	716/942	239/313	missense_variant c.716C>G p.Pro239Arg	Rv3199c	nudC	NADH pyrophosphatase	SRR6280235
33237	1132	NC_000962	3704596	snp	G	C	C:41 G:0	CDS	+	160/435	54/144	missense_variant c.160G>C p.Val54Leu	Rv3317	sdhD	succinate dehydrogenase hydrophobic membrane anchor subunit	SRR6280235
33238	1133	NC_000962	3704770	snp	A	G	G:33 A:0	CDS	+	334/435	112/144	missense_variant c.334A>G p.Thr112Ala	Rv3317	sdhD	succinate dehydrogenase hydrophobic membrane anchor subunit	SRR6280235
33315	1210	NC_000962	3906311	snp	G	A	A:23 G:0	CDS	-	697/834	233/277	missense_variant c.697C>T p.Arg233Cys	Rv3487c	lipF	carboxylesterase LipF	SRR6280235
33368	1263	NC_000962	4109342	snp	G	A	A:31 G:2	CDS	+	1551/1956	517/651	synonymous_variant c.1551G>A p.Ala517Ala	Rv3667	acs	acetyl-CoAsynthetase	SRR6280235
33372	1267	NC_000962	4116610	snp	G	A	A:39 G:0	CDS	+	133/675	45/224	missense_variant c.133G>A p.Asp45Asn	Rv3676	crp	cAMP receptor protein	SRR6280235
33444	1339	NC_000962	4296015	snp	G	A	A:27 G:0	CDS	-	3591/6381	1197/2126	synonymous_variant c.3591C>T p.Asp1197Asp	Rv3825c	pks2	phthioceranic/hydroxyphthioceranic acid synthase	SRR6280235
33517	21	NC_000962	37305	snp	C	G	G:23 C:0	CDS	+	47/1689	16/562	missense_variant c.47C>G p.Ser16Trp	Rv0035	fadD34	fatty-acid--CoA ligase FadD34	SRR1723569
33518	22	NC_000962	37334	snp	A	T	T:22 A:0	CDS	+	76/1689	26/562	missense_variant c.76A>T p.Thr26Ser	Rv0035	fadD34	fatty-acid--CoA ligase FadD34	SRR1723569
33653	157	NC_000962	460413	snp	C	T	T:22 C:0	CDS	-	1590/2547	530/848	synonymous_variant c.1590G>A p.Lys530Lys	Rv0384c	clpB	chaperone protein ClpB	SRR1723569
33665	169	NC_000962	491742	snp	T	C	C:19 T:0	CDS	+	960/1011	320/336	synonymous_variant c.960T>C p.Phe320Phe	Rv0407	fgd1	F420-dependent glucose-6-phosphate dehydrogenase	SRR1723569
33694	198	NC_000962	590436	snp	T	C	C:18 T:0	CDS	+	354/888	118/295	synonymous_variant c.354T>C p.Ala118Ala	Rv0500	proC	pyrroline-5-carboxylate reductase	SRR1723569
33777	281	NC_000962	893733	snp	T	G	G:29 T:0	CDS	+	416/1302	139/433	missense_variant c.416T>G p.Leu139Arg	Rv0800	pepC	M18 family aminopeptidase	SRR1723569
33799	303	NC_000962	951702	snp	C	T	T:12 C:0	CDS	+	71/1080	24/359	missense_variant c.71C>T p.Ala24Val	Rv0855	far	fatty-acid-CoA racemase	SRR1723569
33803	307	NC_000962	957117	snp	T	C	C:18 T:0	CDS	+	825/2163	275/720	synonymous_variant c.825T>C p.Asp275Asp	Rv0860	fadB	fatty oxidation protein FadB	SRR1723569
33851	355	NC_000962	1100234	snp	T	C	C:20 T:0	CDS	+	1169/1395	390/464	missense_variant c.1169T>C p.Leu390Pro	Rv0983	pepD	serine protease PepD	SRR1723569
33919	423	NC_000962	1306259	snp	A	G	G:26 A:0	CDS	-	1968/2025	656/674	synonymous_variant c.1968T>C p.Ala656Ala	Rv1175c	fadH	NADPH dependent 2,4-dienoyl-CoA reductase FadH	SRR1723569
33920	424	NC_000962	1306401	snp	C	T	T:37 C:0	CDS	-	1826/2025	609/674	missense_variant c.1826G>A p.Gly609Asp	Rv1175c	fadH	NADPH dependent 2,4-dienoyl-CoA reductase FadH	SRR1723569
33921	425	NC_000962	1307598	snp	C	G	G:29 C:0	CDS	-	629/2025	210/674	missense_variant c.629G>C p.Cys210Ser	Rv1175c	fadH	NADPH dependent 2,4-dienoyl-CoA reductase FadH	SRR1723569
33923	427	NC_000962	1315191	snp	A	C	C:15 A:0	CDS	+	1467/1467	489/488	stop_lost&splice_region_variant c.1467A>C p.Ter489Tyrext*?	Rv1180	pks3	polyketide beta-ketoacyl synthase	SRR1723569
33962	466	NC_000962	1477596	snp	C	T	T:53 C:0	CDS	-	36/498	12/165	synonymous_variant c.36G>A p.Gly12Gly	Rv1316c	ogt	methylated-DNA--protein-cysteine methyltransferase	SRR1723569
33986	490	NC_000962	1576481	snp	T	G	G:22 T:0	CDS	-	316/963	106/320	missense_variant c.316A>C p.Thr106Pro	Rv1400c	lipI	lipase	SRR1723569
33987	491	NC_000962	1576527	snp	G	T	T:18 G:0	CDS	-	270/963	90/320	missense_variant c.270C>A p.Phe90Leu	Rv1400c	lipI	lipase	SRR1723569
34006	510	NC_000962	1630148	snp	A	C	C:25 A:0	CDS	-	52/2103	18/700	missense_variant c.52T>G p.Tyr18Asp	Rv1449c	tkt	transketolase	SRR1723569
34043	547	NC_000962	1722200	snp	C	G	G:28 C:0	CDS	-	6210/6327	2070/2108	synonymous_variant c.6210G>C p.Val2070Val	Rv1527c	pks5	polyketide synthase	SRR1723569
34044	548	NC_000962	1722228	snp	A	C	C:21 A:0	CDS	-	6182/6327	2061/2108	missense_variant c.6182T>G p.Leu2061Arg	Rv1527c	pks5	polyketide synthase	SRR1723569
34064	568	NC_000962	1814495	snp	C	T	T:23 C:0	CDS	+	1325/1407	442/468	missense_variant c.1325C>T p.Ala442Val	Rv1614	lgt	prolipoprotein diacylglyceryl transferase	SRR1723569
34069	573	NC_000962	1834177	snp	A	C	C:50 A:0	CDS	+	636/1446	212/481	synonymous_variant c.636A>C p.Arg212Arg	Rv1630	rpsA	30S ribosomal protein S1	SRR1723569
34092	596	NC_000962	1917972	snp	A	G	G:22 A:0	CDS	+	33/807	11/268	synonymous_variant c.33A>G p.Leu11Leu	Rv1694	tlyA	16S/23S rRNA (cytidine-2'-O)-methyltransferase TlyA	SRR1723569
34154	658	NC_000962	2147022	snp	A	C	C:39 A:0	CDS	-	612/1389	204/462	missense_variant c.612T>G p.Ile204Met	Rv1900c	lipJ	lignin peroxidase LipJ	SRR1723569
34237	741	NC_000962	2361604	snp	C	G	G:13 C:0	CDS	+	1365/3042	455/1013	synonymous_variant c.1365C>G p.Val455Val	Rv2101	helZ	helicase HelZ	SRR1723569
34238	742	NC_000962	2362041	snp	C	A	A:19 C:0	CDS	+	1802/3042	601/1013	missense_variant c.1802C>A p.Pro601Gln	Rv2101	helZ	helicase HelZ	SRR1723569
34257	761	NC_000962	2448458	snp	C	T	T:42 C:0	CDS	+	299/1803	100/600	missense_variant c.299C>T p.Thr100Ile	Rv2187	fadD15	long-chain-fatty-acid--CoA ligase FadD15	SRR1723569
34368	872	NC_000962	2841022	snp	A	G	G:24 A:0	CDS	-	8311/9210	2771/3069	missense_variant c.8311T>C p.Cys2771Arg	Rv2524c	fas	fatty acid synthase	SRR1723569
34369	873	NC_000962	2847281	snp	A	G	G:12 A:0	CDS	-	2052/9210	684/3069	synonymous_variant c.2052T>C p.Asp684Asp	Rv2524c	fas	fatty acid synthase	SRR1723569
34456	960	NC_000962	3165636	snp	G	A	A:24 G:0	CDS	+	432/1380	144/459	synonymous_variant c.432G>A p.Ser144Ser	Rv2855	mtr	mycothione reductase	SRR1723569
34473	977	NC_000962	3231113	snp	T	C	C:26 T:0	CDS	-	1394/1434	465/477	missense_variant c.1394A>G p.Gln465Arg	Rv2920c	amt	ammonium transporter integral membrane protein	SRR1723569
34503	1007	NC_000962	3367765	snp	G	A	A:33 G:0	CDS	-	1029/1530	343/509	synonymous_variant c.1029C>T p.Gly343Gly	Rv3009c	gatB	aspartyl/glutamyl-tRNA(Asn/Gln) amidotransferase subunit B	SRR1723569
34513	1017	NC_000962	3428917	snp	C	A	A:17 C:0	CDS	+	1675/2277	559/758	missense_variant c.1675C>A p.Arg559Ser	Rv3063	cstA	carbon starvation protein A	SRR1723569
34549	1053	NC_000962	3571828	snp	G	C	C:36 G:1	CDS	-	716/942	239/313	missense_variant c.716C>G p.Pro239Arg	Rv3199c	nudC	NADH pyrophosphatase	SRR1723569
34582	1086	NC_000962	3704596	snp	G	C	C:60 G:0	CDS	+	160/435	54/144	missense_variant c.160G>C p.Val54Leu	Rv3317	sdhD	succinate dehydrogenase hydrophobic membrane anchor subunit	SRR1723569
34583	1087	NC_000962	3704770	snp	A	G	G:63 A:0	CDS	+	334/435	112/144	missense_variant c.334A>G p.Thr112Ala	Rv3317	sdhD	succinate dehydrogenase hydrophobic membrane anchor subunit	SRR1723569
34654	1158	NC_000962	3906311	snp	G	A	A:29 G:0	CDS	-	697/834	233/277	missense_variant c.697C>T p.Arg233Cys	Rv3487c	lipF	carboxylesterase LipF	SRR1723569
34708	1212	NC_000962	4116610	snp	G	A	A:26 G:0	CDS	+	133/675	45/224	missense_variant c.133G>A p.Asp45Asn	Rv3676	crp	cAMP receptor protein	SRR1723569
34780	1284	NC_000962	4296015	snp	G	A	A:53 G:0	CDS	-	3591/6381	1197/2126	synonymous_variant c.3591C>T p.Asp1197Asp	Rv3825c	pks2	phthioceranic/hydroxyphthioceranic acid synthase	SRR1723569
34852	21	NC_000962	37305	snp	C	G	G:29 C:0	CDS	+	47/1689	16/562	missense_variant c.47C>G p.Ser16Trp	Rv0035	fadD34	fatty-acid--CoA ligase FadD34	SRR1723571
34853	22	NC_000962	37334	snp	A	T	T:29 A:0	CDS	+	76/1689	26/562	missense_variant c.76A>T p.Thr26Ser	Rv0035	fadD34	fatty-acid--CoA ligase FadD34	SRR1723571
34983	152	NC_000962	460413	snp	C	T	T:21 C:0	CDS	-	1590/2547	530/848	synonymous_variant c.1590G>A p.Lys530Lys	Rv0384c	clpB	chaperone protein ClpB	SRR1723571
34995	164	NC_000962	491742	snp	T	C	C:25 T:0	CDS	+	960/1011	320/336	synonymous_variant c.960T>C p.Phe320Phe	Rv0407	fgd1	F420-dependent glucose-6-phosphate dehydrogenase	SRR1723571
35023	192	NC_000962	590436	snp	T	C	C:29 T:0	CDS	+	354/888	118/295	synonymous_variant c.354T>C p.Ala118Ala	Rv0500	proC	pyrroline-5-carboxylate reductase	SRR1723571
35110	279	NC_000962	893733	snp	T	G	G:18 T:0	CDS	+	416/1302	139/433	missense_variant c.416T>G p.Leu139Arg	Rv0800	pepC	M18 family aminopeptidase	SRR1723571
35129	298	NC_000962	951702	snp	C	T	T:14 C:0	CDS	+	71/1080	24/359	missense_variant c.71C>T p.Ala24Val	Rv0855	far	fatty-acid-CoA racemase	SRR1723571
35132	301	NC_000962	957117	snp	T	C	C:16 T:0	CDS	+	825/2163	275/720	synonymous_variant c.825T>C p.Asp275Asp	Rv0860	fadB	fatty oxidation protein FadB	SRR1723571
35177	346	NC_000962	1100234	snp	T	C	C:21 T:0	CDS	+	1169/1395	390/464	missense_variant c.1169T>C p.Leu390Pro	Rv0983	pepD	serine protease PepD	SRR1723571
35241	410	NC_000962	1306259	snp	A	G	G:18 A:0	CDS	-	1968/2025	656/674	synonymous_variant c.1968T>C p.Ala656Ala	Rv1175c	fadH	NADPH dependent 2,4-dienoyl-CoA reductase FadH	SRR1723571
35242	411	NC_000962	1307598	snp	C	G	G:50 C:0	CDS	-	629/2025	210/674	missense_variant c.629G>C p.Cys210Ser	Rv1175c	fadH	NADPH dependent 2,4-dienoyl-CoA reductase FadH	SRR1723571
35244	413	NC_000962	1315191	snp	A	C	C:12 A:0	CDS	+	1467/1467	489/488	stop_lost&splice_region_variant c.1467A>C p.Ter489Tyrext*?	Rv1180	pks3	polyketide beta-ketoacyl synthase	SRR1723571
35284	453	NC_000962	1477596	snp	C	T	T:52 C:1	CDS	-	36/498	12/165	synonymous_variant c.36G>A p.Gly12Gly	Rv1316c	ogt	methylated-DNA--protein-cysteine methyltransferase	SRR1723571
35309	478	NC_000962	1576481	snp	T	G	G:17 T:0	CDS	-	316/963	106/320	missense_variant c.316A>C p.Thr106Pro	Rv1400c	lipI	lipase	SRR1723571
35310	479	NC_000962	1576527	snp	G	T	T:21 G:0	CDS	-	270/963	90/320	missense_variant c.270C>A p.Phe90Leu	Rv1400c	lipI	lipase	SRR1723571
35328	497	NC_000962	1630148	snp	A	C	C:22 A:0	CDS	-	52/2103	18/700	missense_variant c.52T>G p.Tyr18Asp	Rv1449c	tkt	transketolase	SRR1723571
35358	527	NC_000962	1722200	snp	C	G	G:23 C:0	CDS	-	6210/6327	2070/2108	synonymous_variant c.6210G>C p.Val2070Val	Rv1527c	pks5	polyketide synthase	SRR1723571
35359	528	NC_000962	1722228	snp	A	C	C:23 A:0	CDS	-	6182/6327	2061/2108	missense_variant c.6182T>G p.Leu2061Arg	Rv1527c	pks5	polyketide synthase	SRR1723571
35380	549	NC_000962	1834177	snp	A	C	C:61 A:0	CDS	+	636/1446	212/481	synonymous_variant c.636A>C p.Arg212Arg	Rv1630	rpsA	30S ribosomal protein S1	SRR1723571
35455	624	NC_000962	2147022	snp	A	C	C:39 A:0	CDS	-	612/1389	204/462	missense_variant c.612T>G p.Ile204Met	Rv1900c	lipJ	lignin peroxidase LipJ	SRR1723571
35535	704	NC_000962	2361604	snp	C	G	G:12 C:0	CDS	+	1365/3042	455/1013	synonymous_variant c.1365C>G p.Val455Val	Rv2101	helZ	helicase HelZ	SRR1723571
35536	705	NC_000962	2362041	snp	C	A	A:19 C:0	CDS	+	1802/3042	601/1013	missense_variant c.1802C>A p.Pro601Gln	Rv2101	helZ	helicase HelZ	SRR1723571
35553	722	NC_000962	2448458	snp	C	T	T:39 C:0	CDS	+	299/1803	100/600	missense_variant c.299C>T p.Thr100Ile	Rv2187	fadD15	long-chain-fatty-acid--CoA ligase FadD15	SRR1723571
35656	825	NC_000962	2841022	snp	A	G	G:20 A:0	CDS	-	8311/9210	2771/3069	missense_variant c.8311T>C p.Cys2771Arg	Rv2524c	fas	fatty acid synthase	SRR1723571
35657	826	NC_000962	2847281	snp	A	G	G:22 A:0	CDS	-	2052/9210	684/3069	synonymous_variant c.2052T>C p.Asp684Asp	Rv2524c	fas	fatty acid synthase	SRR1723571
35730	899	NC_000962	3165636	snp	G	A	A:41 G:0	CDS	+	432/1380	144/459	synonymous_variant c.432G>A p.Ser144Ser	Rv2855	mtr	mycothione reductase	SRR1723571
35772	941	NC_000962	3367765	snp	G	A	A:34 G:0	CDS	-	1029/1530	343/509	synonymous_variant c.1029C>T p.Gly343Gly	Rv3009c	gatB	aspartyl/glutamyl-tRNA(Asn/Gln) amidotransferase subunit B	SRR1723571
35781	950	NC_000962	3428917	snp	C	A	A:19 C:0	CDS	+	1675/2277	559/758	missense_variant c.1675C>A p.Arg559Ser	Rv3063	cstA	carbon starvation protein A	SRR1723571
35813	982	NC_000962	3571828	snp	G	C	C:25 G:0	CDS	-	716/942	239/313	missense_variant c.716C>G p.Pro239Arg	Rv3199c	nudC	NADH pyrophosphatase	SRR1723571
35846	1015	NC_000962	3704596	snp	G	C	C:67 G:0	CDS	+	160/435	54/144	missense_variant c.160G>C p.Val54Leu	Rv3317	sdhD	succinate dehydrogenase hydrophobic membrane anchor subunit	SRR1723571
35847	1016	NC_000962	3704770	snp	A	G	G:63 A:0	CDS	+	334/435	112/144	missense_variant c.334A>G p.Thr112Ala	Rv3317	sdhD	succinate dehydrogenase hydrophobic membrane anchor subunit	SRR1723571
35915	1084	NC_000962	3906311	snp	G	A	A:18 G:0	CDS	-	697/834	233/277	missense_variant c.697C>T p.Arg233Cys	Rv3487c	lipF	carboxylesterase LipF	SRR1723571
35961	1130	NC_000962	4116610	snp	G	A	A:27 G:0	CDS	+	133/675	45/224	missense_variant c.133G>A p.Asp45Asn	Rv3676	crp	cAMP receptor protein	SRR1723571
36028	1197	NC_000962	4296015	snp	G	A	A:65 G:0	CDS	-	3591/6381	1197/2126	synonymous_variant c.3591C>T p.Asp1197Asp	Rv3825c	pks2	phthioceranic/hydroxyphthioceranic acid synthase	SRR1723571
36095	22	NC_000962	37305	snp	C	G	G:21 C:0	CDS	+	47/1689	16/562	missense_variant c.47C>G p.Ser16Trp	Rv0035	fadD34	fatty-acid--CoA ligase FadD34	SRR1723885
36096	23	NC_000962	37334	snp	A	T	T:18 A:0	CDS	+	76/1689	26/562	missense_variant c.76A>T p.Thr26Ser	Rv0035	fadD34	fatty-acid--CoA ligase FadD34	SRR1723885
36136	63	NC_000962	136721	snp	T	A	A:20 T:0	CDS	+	433/957	145/318	missense_variant c.433T>A p.Ser145Thr	Rv0112	gca	GDP-mannose 4,6-dehydratase	SRR1723885
36239	166	NC_000962	460413	snp	C	T	T:27 C:0	CDS	-	1590/2547	530/848	synonymous_variant c.1590G>A p.Lys530Lys	Rv0384c	clpB	chaperone protein ClpB	SRR1723885
36250	177	NC_000962	491556	snp	G	A	A:34 G:0	CDS	+	774/1011	258/336	synonymous_variant c.774G>A p.Gln258Gln	Rv0407	fgd1	F420-dependent glucose-6-phosphate dehydrogenase	SRR1723885
36251	178	NC_000962	491742	snp	T	C	C:19 T:0	CDS	+	960/1011	320/336	synonymous_variant c.960T>C p.Phe320Phe	Rv0407	fgd1	F420-dependent glucose-6-phosphate dehydrogenase	SRR1723885
36282	209	NC_000962	590436	snp	T	C	C:18 T:0	CDS	+	354/888	118/295	synonymous_variant c.354T>C p.Ala118Ala	Rv0500	proC	pyrroline-5-carboxylate reductase	SRR1723885
36369	296	NC_000962	893733	snp	T	G	G:43 T:0	CDS	+	416/1302	139/433	missense_variant c.416T>G p.Leu139Arg	Rv0800	pepC	M18 family aminopeptidase	SRR1723885
36386	313	NC_000962	951702	snp	C	T	T:22 C:0	CDS	+	71/1080	24/359	missense_variant c.71C>T p.Ala24Val	Rv0855	far	fatty-acid-CoA racemase	SRR1723885
36390	317	NC_000962	957117	snp	T	C	C:30 T:0	CDS	+	825/2163	275/720	synonymous_variant c.825T>C p.Asp275Asp	Rv0860	fadB	fatty oxidation protein FadB	SRR1723885
36436	363	NC_000962	1100234	snp	T	C	C:21 T:0	CDS	+	1169/1395	390/464	missense_variant c.1169T>C p.Leu390Pro	Rv0983	pepD	serine protease PepD	SRR1723885
36502	429	NC_000962	1306259	snp	A	G	G:24 A:0	CDS	-	1968/2025	656/674	synonymous_variant c.1968T>C p.Ala656Ala	Rv1175c	fadH	NADPH dependent 2,4-dienoyl-CoA reductase FadH	SRR1723885
36503	430	NC_000962	1307598	snp	C	G	G:26 C:0	CDS	-	629/2025	210/674	missense_variant c.629G>C p.Cys210Ser	Rv1175c	fadH	NADPH dependent 2,4-dienoyl-CoA reductase FadH	SRR1723885
36505	432	NC_000962	1315191	snp	A	C	C:16 A:0	CDS	+	1467/1467	489/488	stop_lost&splice_region_variant c.1467A>C p.Ter489Tyrext*?	Rv1180	pks3	polyketide beta-ketoacyl synthase	SRR1723885
36542	469	NC_000962	1477346	snp	C	G	G:41 C:0	CDS	-	286/498	96/165	missense_variant c.286G>C p.Gly96Arg	Rv1316c	ogt	methylated-DNA--protein-cysteine methyltransferase	SRR1723885
36543	470	NC_000962	1477596	snp	C	T	T:23 C:0	CDS	-	36/498	12/165	synonymous_variant c.36G>A p.Gly12Gly	Rv1316c	ogt	methylated-DNA--protein-cysteine methyltransferase	SRR1723885
36565	492	NC_000962	1576481	snp	T	G	G:23 T:0	CDS	-	316/963	106/320	missense_variant c.316A>C p.Thr106Pro	Rv1400c	lipI	lipase	SRR1723885
36566	493	NC_000962	1576527	snp	G	T	T:31 G:0	CDS	-	270/963	90/320	missense_variant c.270C>A p.Phe90Leu	Rv1400c	lipI	lipase	SRR1723885
36585	512	NC_000962	1630148	snp	A	C	C:32 A:0	CDS	-	52/2103	18/700	missense_variant c.52T>G p.Tyr18Asp	Rv1449c	tkt	transketolase	SRR1723885
36595	522	NC_000962	1674210	snp	A	C	C:27 A:1	CDS	+	9/810	3/269	synonymous_variant c.9A>C p.Gly3Gly	Rv1484	inhA	NADH-dependent enoyl-[ACP] reductase	SRR1723885
36616	543	NC_000962	1722200	snp	C	G	G:28 C:0	CDS	-	6210/6327	2070/2108	synonymous_variant c.6210G>C p.Val2070Val	Rv1527c	pks5	polyketide synthase	SRR1723885
36617	544	NC_000962	1722228	snp	A	C	C:25 A:0	CDS	-	6182/6327	2061/2108	missense_variant c.6182T>G p.Leu2061Arg	Rv1527c	pks5	polyketide synthase	SRR1723885
36642	569	NC_000962	1834177	snp	A	C	C:20 A:0	CDS	+	636/1446	212/481	synonymous_variant c.636A>C p.Arg212Arg	Rv1630	rpsA	30S ribosomal protein S1	SRR1723885
36666	593	NC_000962	1917972	snp	A	G	G:23 A:0	CDS	+	33/807	11/268	synonymous_variant c.33A>G p.Leu11Leu	Rv1694	tlyA	16S/23S rRNA (cytidine-2'-O)-methyltransferase TlyA	SRR1723885
36729	656	NC_000962	2147022	snp	A	C	C:35 A:0	CDS	-	612/1389	204/462	missense_variant c.612T>G p.Ile204Met	Rv1900c	lipJ	lignin peroxidase LipJ	SRR1723885
36822	749	NC_000962	2361604	snp	C	G	G:13 C:0	CDS	+	1365/3042	455/1013	synonymous_variant c.1365C>G p.Val455Val	Rv2101	helZ	helicase HelZ	SRR1723885
36823	750	NC_000962	2362041	snp	C	A	A:29 C:0	CDS	+	1802/3042	601/1013	missense_variant c.1802C>A p.Pro601Gln	Rv2101	helZ	helicase HelZ	SRR1723885
36843	770	NC_000962	2448458	snp	C	T	T:22 C:0	CDS	+	299/1803	100/600	missense_variant c.299C>T p.Thr100Ile	Rv2187	fadD15	long-chain-fatty-acid--CoA ligase FadD15	SRR1723885
36959	886	NC_000962	2841022	snp	A	G	G:22 A:0	CDS	-	8311/9210	2771/3069	missense_variant c.8311T>C p.Cys2771Arg	Rv2524c	fas	fatty acid synthase	SRR1723885
36960	887	NC_000962	2847281	snp	A	G	G:27 A:0	CDS	-	2052/9210	684/3069	synonymous_variant c.2052T>C p.Asp684Asp	Rv2524c	fas	fatty acid synthase	SRR1723885
36961	888	NC_000962	2849109	snp	G	A	A:18 G:0	CDS	-	224/9210	75/3069	missense_variant c.224C>T p.Pro75Leu	Rv2524c	fas	fatty acid synthase	SRR1723885
37039	966	NC_000962	3165636	snp	G	A	A:27 G:0	CDS	+	432/1380	144/459	synonymous_variant c.432G>A p.Ser144Ser	Rv2855	mtr	mycothione reductase	SRR1723885
37081	1008	NC_000962	3367765	snp	G	A	A:25 G:0	CDS	-	1029/1530	343/509	synonymous_variant c.1029C>T p.Gly343Gly	Rv3009c	gatB	aspartyl/glutamyl-tRNA(Asn/Gln) amidotransferase subunit B	SRR1723885
37093	1020	NC_000962	3428917	snp	C	A	A:24 C:0	CDS	+	1675/2277	559/758	missense_variant c.1675C>A p.Arg559Ser	Rv3063	cstA	carbon starvation protein A	SRR1723885
37129	1056	NC_000962	3571828	snp	G	C	C:24 G:0	CDS	-	716/942	239/313	missense_variant c.716C>G p.Pro239Arg	Rv3199c	nudC	NADH pyrophosphatase	SRR1723885
37164	1091	NC_000962	3704596	snp	G	C	C:32 G:0	CDS	+	160/435	54/144	missense_variant c.160G>C p.Val54Leu	Rv3317	sdhD	succinate dehydrogenase hydrophobic membrane anchor subunit	SRR1723885
37165	1092	NC_000962	3704770	snp	A	G	G:43 A:0	CDS	+	334/435	112/144	missense_variant c.334A>G p.Thr112Ala	Rv3317	sdhD	succinate dehydrogenase hydrophobic membrane anchor subunit	SRR1723885
37232	1159	NC_000962	3906311	snp	G	A	A:22 G:0	CDS	-	697/834	233/277	missense_variant c.697C>T p.Arg233Cys	Rv3487c	lipF	carboxylesterase LipF	SRR1723885
37289	1216	NC_000962	4116610	snp	G	A	A:21 G:0	CDS	+	133/675	45/224	missense_variant c.133G>A p.Asp45Asn	Rv3676	crp	cAMP receptor protein	SRR1723885
37364	1291	NC_000962	4296015	snp	G	A	A:23 G:0	CDS	-	3591/6381	1197/2126	synonymous_variant c.3591C>T p.Asp1197Asp	Rv3825c	pks2	phthioceranic/hydroxyphthioceranic acid synthase	SRR1723885
37442	22	NC_000962	37305	snp	C	G	G:30 C:0	CDS	+	47/1689	16/562	missense_variant c.47C>G p.Ser16Trp	Rv0035	fadD34	fatty-acid--CoA ligase FadD34	SRR6280159
37443	23	NC_000962	37334	snp	A	T	T:27 A:0	CDS	+	76/1689	26/562	missense_variant c.76A>T p.Thr26Ser	Rv0035	fadD34	fatty-acid--CoA ligase FadD34	SRR6280159
37585	165	NC_000962	460413	snp	C	T	T:23 C:1	CDS	-	1590/2547	530/848	synonymous_variant c.1590G>A p.Lys530Lys	Rv0384c	clpB	chaperone protein ClpB	SRR6280159
37607	187	NC_000962	491742	snp	T	C	C:28 T:0	CDS	+	960/1011	320/336	synonymous_variant c.960T>C p.Phe320Phe	Rv0407	fgd1	F420-dependent glucose-6-phosphate dehydrogenase	SRR6280159
37638	218	NC_000962	590436	snp	T	C	C:24 T:0	CDS	+	354/888	118/295	synonymous_variant c.354T>C p.Ala118Ala	Rv0500	proC	pyrroline-5-carboxylate reductase	SRR6280159
37722	302	NC_000962	893733	snp	T	G	G:27 T:0	CDS	+	416/1302	139/433	missense_variant c.416T>G p.Leu139Arg	Rv0800	pepC	M18 family aminopeptidase	SRR6280159
37741	321	NC_000962	951702	snp	C	T	T:29 C:1	CDS	+	71/1080	24/359	missense_variant c.71C>T p.Ala24Val	Rv0855	far	fatty-acid-CoA racemase	SRR6280159
37745	325	NC_000962	957117	snp	T	C	C:33 T:0	CDS	+	825/2163	275/720	synonymous_variant c.825T>C p.Asp275Asp	Rv0860	fadB	fatty oxidation protein FadB	SRR6280159
37792	372	NC_000962	1100234	snp	T	C	C:34 T:0	CDS	+	1169/1395	390/464	missense_variant c.1169T>C p.Leu390Pro	Rv0983	pepD	serine protease PepD	SRR6280159
37863	443	NC_000962	1306259	snp	A	G	G:29 A:0	CDS	-	1968/2025	656/674	synonymous_variant c.1968T>C p.Ala656Ala	Rv1175c	fadH	NADPH dependent 2,4-dienoyl-CoA reductase FadH	SRR6280159
37864	444	NC_000962	1307598	snp	C	G	G:35 C:0	CDS	-	629/2025	210/674	missense_variant c.629G>C p.Cys210Ser	Rv1175c	fadH	NADPH dependent 2,4-dienoyl-CoA reductase FadH	SRR6280159
37866	446	NC_000962	1315191	snp	A	C	C:23 A:0	CDS	+	1467/1467	489/488	stop_lost&splice_region_variant c.1467A>C p.Ter489Tyrext*?	Rv1180	pks3	polyketide beta-ketoacyl synthase	SRR6280159
37907	487	NC_000962	1477596	snp	C	T	T:28 C:1	CDS	-	36/498	12/165	synonymous_variant c.36G>A p.Gly12Gly	Rv1316c	ogt	methylated-DNA--protein-cysteine methyltransferase	SRR6280159
37932	512	NC_000962	1576481	snp	T	G	G:15 T:1	CDS	-	316/963	106/320	missense_variant c.316A>C p.Thr106Pro	Rv1400c	lipI	lipase	SRR6280159
37933	513	NC_000962	1576527	snp	G	T	T:16 G:0	CDS	-	270/963	90/320	missense_variant c.270C>A p.Phe90Leu	Rv1400c	lipI	lipase	SRR6280159
37949	529	NC_000962	1630148	snp	A	C	C:33 A:0	CDS	-	52/2103	18/700	missense_variant c.52T>G p.Tyr18Asp	Rv1449c	tkt	transketolase	SRR6280159
37979	559	NC_000962	1722200	snp	C	G	G:21 C:0	CDS	-	6210/6327	2070/2108	synonymous_variant c.6210G>C p.Val2070Val	Rv1527c	pks5	polyketide synthase	SRR6280159
37980	560	NC_000962	1722228	snp	A	C	C:25 A:0	CDS	-	6182/6327	2061/2108	missense_variant c.6182T>G p.Leu2061Arg	Rv1527c	pks5	polyketide synthase	SRR6280159
38004	584	NC_000962	1834177	snp	A	C	C:39 A:0	CDS	+	636/1446	212/481	synonymous_variant c.636A>C p.Arg212Arg	Rv1630	rpsA	30S ribosomal protein S1	SRR6280159
38029	609	NC_000962	1917972	snp	A	G	G:15 A:0	CDS	+	33/807	11/268	synonymous_variant c.33A>G p.Leu11Leu	Rv1694	tlyA	16S/23S rRNA (cytidine-2'-O)-methyltransferase TlyA	SRR6280159
38095	675	NC_000962	2147022	snp	A	C	C:26 A:0	CDS	-	612/1389	204/462	missense_variant c.612T>G p.Ile204Met	Rv1900c	lipJ	lignin peroxidase LipJ	SRR6280159
38188	768	NC_000962	2361604	snp	C	G	G:16 C:0	CDS	+	1365/3042	455/1013	synonymous_variant c.1365C>G p.Val455Val	Rv2101	helZ	helicase HelZ	SRR6280159
38189	769	NC_000962	2362041	snp	C	A	A:22 C:0	CDS	+	1802/3042	601/1013	missense_variant c.1802C>A p.Pro601Gln	Rv2101	helZ	helicase HelZ	SRR6280159
38210	790	NC_000962	2448458	snp	C	T	T:30 C:0	CDS	+	299/1803	100/600	missense_variant c.299C>T p.Thr100Ile	Rv2187	fadD15	long-chain-fatty-acid--CoA ligase FadD15	SRR6280159
38322	902	NC_000962	2841022	snp	A	G	G:23 A:0	CDS	-	8311/9210	2771/3069	missense_variant c.8311T>C p.Cys2771Arg	Rv2524c	fas	fatty acid synthase	SRR6280159
38323	903	NC_000962	2847281	snp	A	G	G:21 A:1	CDS	-	2052/9210	684/3069	synonymous_variant c.2052T>C p.Asp684Asp	Rv2524c	fas	fatty acid synthase	SRR6280159
38415	995	NC_000962	3165636	snp	G	A	A:20 G:0	CDS	+	432/1380	144/459	synonymous_variant c.432G>A p.Ser144Ser	Rv2855	mtr	mycothione reductase	SRR6280159
38443	1023	NC_000962	3295005	snp	G	A	A:23 G:1	CDS	-	1349/4851	450/1616	missense_variant c.1349C>T p.Ala450Val	Rv2946c	pks1	polyketide synthase	SRR6280159
38461	1041	NC_000962	3367765	snp	G	A	A:24 G:0	CDS	-	1029/1530	343/509	synonymous_variant c.1029C>T p.Gly343Gly	Rv3009c	gatB	aspartyl/glutamyl-tRNA(Asn/Gln) amidotransferase subunit B	SRR6280159
38471	1051	NC_000962	3428917	snp	C	A	A:26 C:0	CDS	+	1675/2277	559/758	missense_variant c.1675C>A p.Arg559Ser	Rv3063	cstA	carbon starvation protein A	SRR6280159
38510	1090	NC_000962	3571828	snp	G	C	C:20 G:0	CDS	-	716/942	239/313	missense_variant c.716C>G p.Pro239Arg	Rv3199c	nudC	NADH pyrophosphatase	SRR6280159
38511	1091	NC_000962	3572449	snp	A	C	C:18 A:1	CDS	-	95/942	32/313	missense_variant c.95T>G p.Met32Arg	Rv3199c	nudC	NADH pyrophosphatase	SRR6280159
38545	1125	NC_000962	3704596	snp	G	C	C:52 G:0	CDS	+	160/435	54/144	missense_variant c.160G>C p.Val54Leu	Rv3317	sdhD	succinate dehydrogenase hydrophobic membrane anchor subunit	SRR6280159
38546	1126	NC_000962	3704770	snp	A	G	G:27 A:0	CDS	+	334/435	112/144	missense_variant c.334A>G p.Thr112Ala	Rv3317	sdhD	succinate dehydrogenase hydrophobic membrane anchor subunit	SRR6280159
38622	1202	NC_000962	3906311	snp	G	A	A:25 G:0	CDS	-	697/834	233/277	missense_variant c.697C>T p.Arg233Cys	Rv3487c	lipF	carboxylesterase LipF	SRR6280159
38674	1254	NC_000962	4109342	snp	G	A	A:28 G:0	CDS	+	1551/1956	517/651	synonymous_variant c.1551G>A p.Ala517Ala	Rv3667	acs	acetyl-CoAsynthetase	SRR6280159
38678	1258	NC_000962	4116610	snp	G	A	A:46 G:0	CDS	+	133/675	45/224	missense_variant c.133G>A p.Asp45Asn	Rv3676	crp	cAMP receptor protein	SRR6280159
38750	1330	NC_000962	4296015	snp	G	A	A:22 G:0	CDS	-	3591/6381	1197/2126	synonymous_variant c.3591C>T p.Asp1197Asp	Rv3825c	pks2	phthioceranic/hydroxyphthioceranic acid synthase	SRR6280159
38822	21	NC_000962	37305	snp	C	G	G:31 C:0	CDS	+	47/1689	16/562	missense_variant c.47C>G p.Ser16Trp	Rv0035	fadD34	fatty-acid--CoA ligase FadD34	SRR1723631
38823	22	NC_000962	37334	snp	A	T	T:26 A:2	CDS	+	76/1689	26/562	missense_variant c.76A>T p.Thr26Ser	Rv0035	fadD34	fatty-acid--CoA ligase FadD34	SRR1723631
38953	152	NC_000962	460413	snp	C	T	T:38 C:0	CDS	-	1590/2547	530/848	synonymous_variant c.1590G>A p.Lys530Lys	Rv0384c	clpB	chaperone protein ClpB	SRR1723631
38963	162	NC_000962	491742	snp	T	C	C:15 T:0	CDS	+	960/1011	320/336	synonymous_variant c.960T>C p.Phe320Phe	Rv0407	fgd1	F420-dependent glucose-6-phosphate dehydrogenase	SRR1723631
38991	190	NC_000962	590436	snp	T	C	C:23 T:0	CDS	+	354/888	118/295	synonymous_variant c.354T>C p.Ala118Ala	Rv0500	proC	pyrroline-5-carboxylate reductase	SRR1723631
39069	268	NC_000962	893733	snp	T	G	G:29 T:0	CDS	+	416/1302	139/433	missense_variant c.416T>G p.Leu139Arg	Rv0800	pepC	M18 family aminopeptidase	SRR1723631
39088	287	NC_000962	951702	snp	C	T	T:11 C:0	CDS	+	71/1080	24/359	missense_variant c.71C>T p.Ala24Val	Rv0855	far	fatty-acid-CoA racemase	SRR1723631
39091	290	NC_000962	957117	snp	T	C	C:13 T:0	CDS	+	825/2163	275/720	synonymous_variant c.825T>C p.Asp275Asp	Rv0860	fadB	fatty oxidation protein FadB	SRR1723631
39135	334	NC_000962	1100234	snp	T	C	C:23 T:0	CDS	+	1169/1395	390/464	missense_variant c.1169T>C p.Leu390Pro	Rv0983	pepD	serine protease PepD	SRR1723631
39200	399	NC_000962	1306259	snp	A	G	G:28 A:0	CDS	-	1968/2025	656/674	synonymous_variant c.1968T>C p.Ala656Ala	Rv1175c	fadH	NADPH dependent 2,4-dienoyl-CoA reductase FadH	SRR1723631
39201	400	NC_000962	1307598	snp	C	G	G:27 C:0	CDS	-	629/2025	210/674	missense_variant c.629G>C p.Cys210Ser	Rv1175c	fadH	NADPH dependent 2,4-dienoyl-CoA reductase FadH	SRR1723631
39203	402	NC_000962	1315191	snp	A	C	C:18 A:0	CDS	+	1467/1467	489/488	stop_lost&splice_region_variant c.1467A>C p.Ter489Tyrext*?	Rv1180	pks3	polyketide beta-ketoacyl synthase	SRR1723631
39263	462	NC_000962	1576481	snp	T	G	G:20 T:0	CDS	-	316/963	106/320	missense_variant c.316A>C p.Thr106Pro	Rv1400c	lipI	lipase	SRR1723631
39264	463	NC_000962	1576527	snp	G	T	T:22 G:0	CDS	-	270/963	90/320	missense_variant c.270C>A p.Phe90Leu	Rv1400c	lipI	lipase	SRR1723631
39280	479	NC_000962	1630148	snp	A	C	C:33 A:0	CDS	-	52/2103	18/700	missense_variant c.52T>G p.Tyr18Asp	Rv1449c	tkt	transketolase	SRR1723631
39310	509	NC_000962	1722200	snp	C	G	G:31 C:0	CDS	-	6210/6327	2070/2108	synonymous_variant c.6210G>C p.Val2070Val	Rv1527c	pks5	polyketide synthase	SRR1723631
39311	510	NC_000962	1722228	snp	A	T	T:15 A:0	CDS	-	6182/6327	2061/2108	missense_variant c.6182T>A p.Leu2061Gln	Rv1527c	pks5	polyketide synthase	SRR1723631
39333	532	NC_000962	1834177	snp	A	C	C:22 A:0	CDS	+	636/1446	212/481	synonymous_variant c.636A>C p.Arg212Arg	Rv1630	rpsA	30S ribosomal protein S1	SRR1723631
39356	555	NC_000962	1917972	snp	A	G	G:16 A:0	CDS	+	33/807	11/268	synonymous_variant c.33A>G p.Leu11Leu	Rv1694	tlyA	16S/23S rRNA (cytidine-2'-O)-methyltransferase TlyA	SRR1723631
39416	615	NC_000962	2147022	snp	A	C	C:41 A:0	CDS	-	612/1389	204/462	missense_variant c.612T>G p.Ile204Met	Rv1900c	lipJ	lignin peroxidase LipJ	SRR1723631
39501	700	NC_000962	2361604	snp	C	G	G:19 C:0	CDS	+	1365/3042	455/1013	synonymous_variant c.1365C>G p.Val455Val	Rv2101	helZ	helicase HelZ	SRR1723631
39502	701	NC_000962	2362041	snp	C	A	A:21 C:0	CDS	+	1802/3042	601/1013	missense_variant c.1802C>A p.Pro601Gln	Rv2101	helZ	helicase HelZ	SRR1723631
39520	719	NC_000962	2448458	snp	C	T	T:19 C:0	CDS	+	299/1803	100/600	missense_variant c.299C>T p.Thr100Ile	Rv2187	fadD15	long-chain-fatty-acid--CoA ligase FadD15	SRR1723631
39623	822	NC_000962	2841022	snp	A	G	G:24 A:0	CDS	-	8311/9210	2771/3069	missense_variant c.8311T>C p.Cys2771Arg	Rv2524c	fas	fatty acid synthase	SRR1723631
39624	823	NC_000962	2847281	snp	A	G	G:21 A:0	CDS	-	2052/9210	684/3069	synonymous_variant c.2052T>C p.Asp684Asp	Rv2524c	fas	fatty acid synthase	SRR1723631
39646	845	NC_000962	2908357	snp	G	A	A:20 G:1	CDS	-	1842/2373	614/790	synonymous_variant c.1842C>T p.Gly614Gly	Rv2583c	relA	bifunctional (p)ppGpp synthase/hydrolase RelA	SRR1723631
39702	901	NC_000962	3165636	snp	G	A	A:28 G:2	CDS	+	432/1380	144/459	synonymous_variant c.432G>A p.Ser144Ser	Rv2855	mtr	mycothione reductase	SRR1723631
39743	942	NC_000962	3367765	snp	G	A	A:23 G:0	CDS	-	1029/1530	343/509	synonymous_variant c.1029C>T p.Gly343Gly	Rv3009c	gatB	aspartyl/glutamyl-tRNA(Asn/Gln) amidotransferase subunit B	SRR1723631
39753	952	NC_000962	3428917	snp	C	A	A:21 C:0	CDS	+	1675/2277	559/758	missense_variant c.1675C>A p.Arg559Ser	Rv3063	cstA	carbon starvation protein A	SRR1723631
39786	985	NC_000962	3571828	snp	G	C	C:38 G:0	CDS	-	716/942	239/313	missense_variant c.716C>G p.Pro239Arg	Rv3199c	nudC	NADH pyrophosphatase	SRR1723631
39816	1015	NC_000962	3704596	snp	G	C	C:30 G:0	CDS	+	160/435	54/144	missense_variant c.160G>C p.Val54Leu	Rv3317	sdhD	succinate dehydrogenase hydrophobic membrane anchor subunit	SRR1723631
39817	1016	NC_000962	3704770	snp	A	G	G:40 A:0	CDS	+	334/435	112/144	missense_variant c.334A>G p.Thr112Ala	Rv3317	sdhD	succinate dehydrogenase hydrophobic membrane anchor subunit	SRR1723631
39882	1081	NC_000962	3906311	snp	G	A	A:21 G:0	CDS	-	697/834	233/277	missense_variant c.697C>T p.Arg233Cys	Rv3487c	lipF	carboxylesterase LipF	SRR1723631
39933	1132	NC_000962	4116610	snp	G	A	A:19 G:0	CDS	+	133/675	45/224	missense_variant c.133G>A p.Asp45Asn	Rv3676	crp	cAMP receptor protein	SRR1723631
40007	1206	NC_000962	4296015	snp	G	A	A:29 G:0	CDS	-	3591/6381	1197/2126	synonymous_variant c.3591C>T p.Asp1197Asp	Rv3825c	pks2	phthioceranic/hydroxyphthioceranic acid synthase	SRR1723631
40068	10	NC_000962	12555	snp	C	T	T:24 C:0	CDS	+	88/549	30/182	synonymous_variant c.88C>T p.Leu30Leu	Rv0009	ppiA	iron-regulated peptidyl-prolyl cis-trans isomerase PpiA	SRR1723922
40118	60	NC_000962	263725	snp	G	A	A:16 G:1	CDS	+	914/1212	305/403	missense_variant c.914G>A p.Arg305His	Rv0220	lipC	esterase LipC	SRR1723922
40152	94	NC_000962	461664	snp	G	A	A:31 G:0	CDS	-	339/2547	113/848	synonymous_variant c.339C>T p.Val113Val	Rv0384c	clpB	chaperone protein ClpB	SRR1723922
40174	116	NC_000962	590436	snp	T	C	C:26 T:0	CDS	+	354/888	118/295	synonymous_variant c.354T>C p.Ala118Ala	Rv0500	proC	pyrroline-5-carboxylate reductase	SRR1723922
40175	117	NC_000962	590881	snp	C	T	T:37 C:0	CDS	+	799/888	267/295	missense_variant c.799C>T p.Leu267Phe	Rv0500	proC	pyrroline-5-carboxylate reductase	SRR1723922
40219	161	NC_000962	893733	snp	T	G	G:19 T:0	CDS	+	416/1302	139/433	missense_variant c.416T>G p.Leu139Arg	Rv0800	pepC	M18 family aminopeptidase	SRR1723922
40233	175	NC_000962	959042	snp	C	G	G:21 C:0	CDS	-	1110/1629	370/542	missense_variant c.1110G>C p.Met370Ile	Rv0861c	ercc3	DNA helicase Ercc3	SRR1723922
40261	203	NC_000962	1100234	snp	T	C	C:18 T:0	CDS	+	1169/1395	390/464	missense_variant c.1169T>C p.Leu390Pro	Rv0983	pepD	serine protease PepD	SRR1723922
40287	229	NC_000962	1306953	snp	T	A	A:28 T:1	CDS	-	1274/2025	425/674	missense_variant c.1274A>T p.Glu425Val	Rv1175c	fadH	NADPH dependent 2,4-dienoyl-CoA reductase FadH	SRR1723922
40288	230	NC_000962	1307094	snp	G	T	T:21 G:0	CDS	-	1133/2025	378/674	stop_gained c.1133C>A p.Ser378*	Rv1175c	fadH	NADPH dependent 2,4-dienoyl-CoA reductase FadH	SRR1723922
40289	231	NC_000962	1307598	snp	C	G	G:39 C:0	CDS	-	629/2025	210/674	missense_variant c.629G>C p.Cys210Ser	Rv1175c	fadH	NADPH dependent 2,4-dienoyl-CoA reductase FadH	SRR1723922
40292	234	NC_000962	1315191	snp	A	C	C:21 A:0	CDS	+	1467/1467	489/488	stop_lost&splice_region_variant c.1467A>C p.Ter489Tyrext*?	Rv1180	pks3	polyketide beta-ketoacyl synthase	SRR1723922
40344	286	NC_000962	1630148	snp	A	C	C:28 A:0	CDS	-	52/2103	18/700	missense_variant c.52T>G p.Tyr18Asp	Rv1449c	tkt	transketolase	SRR1723922
40380	322	NC_000962	1834914	snp	A	C	C:20 A:1	CDS	+	1373/1446	458/481	missense_variant c.1373A>C p.Lys458Thr	Rv1630	rpsA	30S ribosomal protein S1	SRR1723922
40392	334	NC_000962	1917972	snp	A	G	G:13 A:0	CDS	+	33/807	11/268	synonymous_variant c.33A>G p.Leu11Leu	Rv1694	tlyA	16S/23S rRNA (cytidine-2'-O)-methyltransferase TlyA	SRR1723922
40437	379	NC_000962	2147022	snp	A	C	C:22 A:0	CDS	-	612/1389	204/462	missense_variant c.612T>G p.Ile204Met	Rv1900c	lipJ	lignin peroxidase LipJ	SRR1723922
40479	421	NC_000962	2361311	snp	C	T	T:17 C:0	CDS	+	1072/3042	358/1013	missense_variant c.1072C>T p.Leu358Phe	Rv2101	helZ	helicase HelZ	SRR1723922
40480	422	NC_000962	2361604	snp	C	G	G:13 C:0	CDS	+	1365/3042	455/1013	synonymous_variant c.1365C>G p.Val455Val	Rv2101	helZ	helicase HelZ	SRR1723922
40481	423	NC_000962	2362041	snp	C	A	A:17 C:0	CDS	+	1802/3042	601/1013	missense_variant c.1802C>A p.Pro601Gln	Rv2101	helZ	helicase HelZ	SRR1723922
40619	561	NC_000962	3367765	snp	G	A	A:25 G:0	CDS	-	1029/1530	343/509	synonymous_variant c.1029C>T p.Gly343Gly	Rv3009c	gatB	aspartyl/glutamyl-tRNA(Asn/Gln) amidotransferase subunit B	SRR1723922
40625	567	NC_000962	3428917	snp	C	A	A:32 C:0	CDS	+	1675/2277	559/758	missense_variant c.1675C>A p.Arg559Ser	Rv3063	cstA	carbon starvation protein A	SRR1723922
40657	599	NC_000962	3704596	snp	G	C	C:34 G:0	CDS	+	160/435	54/144	missense_variant c.160G>C p.Val54Leu	Rv3317	sdhD	succinate dehydrogenase hydrophobic membrane anchor subunit	SRR1723922
40781	723	NC_000962	4392373	snp	G	A	A:30 G:0	CDS	-	701/1443	234/480	missense_variant c.701C>T p.Ala234Val	Rv3907c	pcnA	poly(A) polymerase PcnA	SRR1723922
40806	21	NC_000962	37305	snp	C	G	G:29 C:0	CDS	+	47/1689	16/562	missense_variant c.47C>G p.Ser16Trp	Rv0035	fadD34	fatty-acid--CoA ligase FadD34	SRR1723592
40807	22	NC_000962	37334	snp	A	T	T:24 A:0	CDS	+	76/1689	26/562	missense_variant c.76A>T p.Thr26Ser	Rv0035	fadD34	fatty-acid--CoA ligase FadD34	SRR1723592
40942	157	NC_000962	460413	snp	C	T	T:26 C:0	CDS	-	1590/2547	530/848	synonymous_variant c.1590G>A p.Lys530Lys	Rv0384c	clpB	chaperone protein ClpB	SRR1723592
40956	171	NC_000962	491742	snp	T	C	C:35 T:0	CDS	+	960/1011	320/336	synonymous_variant c.960T>C p.Phe320Phe	Rv0407	fgd1	F420-dependent glucose-6-phosphate dehydrogenase	SRR1723592
40988	203	NC_000962	590436	snp	T	C	C:21 T:0	CDS	+	354/888	118/295	synonymous_variant c.354T>C p.Ala118Ala	Rv0500	proC	pyrroline-5-carboxylate reductase	SRR1723592
41071	286	NC_000962	893733	snp	T	G	G:30 T:0	CDS	+	416/1302	139/433	missense_variant c.416T>G p.Leu139Arg	Rv0800	pepC	M18 family aminopeptidase	SRR1723592
41091	306	NC_000962	951702	snp	C	T	T:16 C:0	CDS	+	71/1080	24/359	missense_variant c.71C>T p.Ala24Val	Rv0855	far	fatty-acid-CoA racemase	SRR1723592
41094	309	NC_000962	957117	snp	T	C	C:16 T:0	CDS	+	825/2163	275/720	synonymous_variant c.825T>C p.Asp275Asp	Rv0860	fadB	fatty oxidation protein FadB	SRR1723592
41139	354	NC_000962	1100234	snp	T	C	C:24 T:0	CDS	+	1169/1395	390/464	missense_variant c.1169T>C p.Leu390Pro	Rv0983	pepD	serine protease PepD	SRR1723592
41193	408	NC_000962	1256270	snp	C	T	T:31 C:0	CDS	+	139/1182	47/393	missense_variant c.139C>T p.Pro47Ser	Rv1131	prpC	methylcitrate synthase PrpC	SRR1723592
41205	420	NC_000962	1306259	snp	A	G	G:34 A:0	CDS	-	1968/2025	656/674	synonymous_variant c.1968T>C p.Ala656Ala	Rv1175c	fadH	NADPH dependent 2,4-dienoyl-CoA reductase FadH	SRR1723592
41206	421	NC_000962	1307598	snp	C	G	G:31 C:0	CDS	-	629/2025	210/674	missense_variant c.629G>C p.Cys210Ser	Rv1175c	fadH	NADPH dependent 2,4-dienoyl-CoA reductase FadH	SRR1723592
41208	423	NC_000962	1315191	snp	A	C	C:15 A:0	CDS	+	1467/1467	489/488	stop_lost&splice_region_variant c.1467A>C p.Ter489Tyrext*?	Rv1180	pks3	polyketide beta-ketoacyl synthase	SRR1723592
41248	463	NC_000962	1477596	snp	C	T	T:46 C:0	CDS	-	36/498	12/165	synonymous_variant c.36G>A p.Gly12Gly	Rv1316c	ogt	methylated-DNA--protein-cysteine methyltransferase	SRR1723592
41272	487	NC_000962	1576481	snp	T	G	G:15 T:0	CDS	-	316/963	106/320	missense_variant c.316A>C p.Thr106Pro	Rv1400c	lipI	lipase	SRR1723592
41273	488	NC_000962	1576527	snp	G	T	T:23 G:0	CDS	-	270/963	90/320	missense_variant c.270C>A p.Phe90Leu	Rv1400c	lipI	lipase	SRR1723592
41289	504	NC_000962	1630148	snp	A	C	C:37 A:0	CDS	-	52/2103	18/700	missense_variant c.52T>G p.Tyr18Asp	Rv1449c	tkt	transketolase	SRR1723592
41318	533	NC_000962	1722200	snp	C	G	G:19 C:0	CDS	-	6210/6327	2070/2108	synonymous_variant c.6210G>C p.Val2070Val	Rv1527c	pks5	polyketide synthase	SRR1723592
41319	534	NC_000962	1722228	snp	A	C	C:10 A:0	CDS	-	6182/6327	2061/2108	missense_variant c.6182T>G p.Leu2061Arg	Rv1527c	pks5	polyketide synthase	SRR1723592
41343	558	NC_000962	1834177	snp	A	C	C:51 A:0	CDS	+	636/1446	212/481	synonymous_variant c.636A>C p.Arg212Arg	Rv1630	rpsA	30S ribosomal protein S1	SRR1723592
41365	580	NC_000962	1917972	snp	A	G	G:18 A:0	CDS	+	33/807	11/268	synonymous_variant c.33A>G p.Leu11Leu	Rv1694	tlyA	16S/23S rRNA (cytidine-2'-O)-methyltransferase TlyA	SRR1723592
41424	639	NC_000962	2147022	snp	A	C	C:38 A:0	CDS	-	612/1389	204/462	missense_variant c.612T>G p.Ile204Met	Rv1900c	lipJ	lignin peroxidase LipJ	SRR1723592
41512	727	NC_000962	2361604	snp	C	G	G:12 C:0	CDS	+	1365/3042	455/1013	synonymous_variant c.1365C>G p.Val455Val	Rv2101	helZ	helicase HelZ	SRR1723592
41513	728	NC_000962	2362041	snp	C	A	A:29 C:0	CDS	+	1802/3042	601/1013	missense_variant c.1802C>A p.Pro601Gln	Rv2101	helZ	helicase HelZ	SRR1723592
41531	746	NC_000962	2448458	snp	C	T	T:40 C:0	CDS	+	299/1803	100/600	missense_variant c.299C>T p.Thr100Ile	Rv2187	fadD15	long-chain-fatty-acid--CoA ligase FadD15	SRR1723592
41637	852	NC_000962	2841022	snp	A	G	G:27 A:0	CDS	-	8311/9210	2771/3069	missense_variant c.8311T>C p.Cys2771Arg	Rv2524c	fas	fatty acid synthase	SRR1723592
41638	853	NC_000962	2843328	snp	G	A	A:17 G:0	CDS	-	6005/9210	2002/3069	missense_variant c.6005C>T p.Ala2002Val	Rv2524c	fas	fatty acid synthase	SRR1723592
41639	854	NC_000962	2847281	snp	A	G	G:26 A:0	CDS	-	2052/9210	684/3069	synonymous_variant c.2052T>C p.Asp684Asp	Rv2524c	fas	fatty acid synthase	SRR1723592
41719	934	NC_000962	3165636	snp	G	A	A:37 G:0	CDS	+	432/1380	144/459	synonymous_variant c.432G>A p.Ser144Ser	Rv2855	mtr	mycothione reductase	SRR1723592
41763	978	NC_000962	3367765	snp	G	A	A:25 G:0	CDS	-	1029/1530	343/509	synonymous_variant c.1029C>T p.Gly343Gly	Rv3009c	gatB	aspartyl/glutamyl-tRNA(Asn/Gln) amidotransferase subunit B	SRR1723592
41774	989	NC_000962	3428917	snp	C	A	A:24 C:0	CDS	+	1675/2277	559/758	missense_variant c.1675C>A p.Arg559Ser	Rv3063	cstA	carbon starvation protein A	SRR1723592
41809	1024	NC_000962	3571828	snp	G	C	C:27 G:0	CDS	-	716/942	239/313	missense_variant c.716C>G p.Pro239Arg	Rv3199c	nudC	NADH pyrophosphatase	SRR1723592
41843	1058	NC_000962	3704596	snp	G	C	C:58 G:0	CDS	+	160/435	54/144	missense_variant c.160G>C p.Val54Leu	Rv3317	sdhD	succinate dehydrogenase hydrophobic membrane anchor subunit	SRR1723592
41844	1059	NC_000962	3704770	snp	A	G	G:57 A:0	CDS	+	334/435	112/144	missense_variant c.334A>G p.Thr112Ala	Rv3317	sdhD	succinate dehydrogenase hydrophobic membrane anchor subunit	SRR1723592
41912	1127	NC_000962	3906311	snp	G	A	A:20 G:0	CDS	-	697/834	233/277	missense_variant c.697C>T p.Arg233Cys	Rv3487c	lipF	carboxylesterase LipF	SRR1723592
41967	1182	NC_000962	4116610	snp	G	A	A:39 G:0	CDS	+	133/675	45/224	missense_variant c.133G>A p.Asp45Asn	Rv3676	crp	cAMP receptor protein	SRR1723592
42039	1254	NC_000962	4296015	snp	G	A	A:46 G:0	CDS	-	3591/6381	1197/2126	synonymous_variant c.3591C>T p.Asp1197Asp	Rv3825c	pks2	phthioceranic/hydroxyphthioceranic acid synthase	SRR1723592
42103	15	NC_000962	37553	ins	T	TTCATGACTCGGCTCGGCCCAC	TTCATGACTCGGCTCGGCCCAC:9 T:1	CDS	+	318/1689	106/562	disruptive_inframe_insertion c.297_317dupCATGACTCGGCTCGGCCCACT p.Leu106_Leu107insMetThrArgLeuGlyProLeu	Rv0035	fadD34	fatty-acid--CoA ligase FadD34	SRR8651633
42127	39	NC_000962	137234	ins	C	CA	CA:47 C:0	CDS	+	947/957	316/318	frameshift_variant c.946_947insA p.Leu316fs	Rv0112	gca	GDP-mannose 4,6-dehydratase	SRR8651633
42214	126	NC_000962	535470	snp	G	A	A:34 G:0	CDS	-	1038/1284	346/427	synonymous_variant c.1038C>T p.Ile346Ile	Rv0447c	ufaA1	cyclopropane-fatty-acyl-phospholipid synthase UfaA	SRR8651633
42215	127	NC_000962	536154	snp	C	G	G:42 C:0	CDS	-	354/1284	118/427	synonymous_variant c.354G>C p.Leu118Leu	Rv0447c	ufaA1	cyclopropane-fatty-acyl-phospholipid synthase UfaA	SRR8651633
42222	134	NC_000962	590436	snp	T	C	C:26 T:0	CDS	+	354/888	118/295	synonymous_variant c.354T>C p.Ala118Ala	Rv0500	proC	pyrroline-5-carboxylate reductase	SRR8651633
42267	179	NC_000962	893733	snp	T	G	G:27 T:0	CDS	+	416/1302	139/433	missense_variant c.416T>G p.Leu139Arg	Rv0800	pepC	M18 family aminopeptidase	SRR8651633
42318	230	NC_000962	1100234	snp	T	C	C:33 T:0	CDS	+	1169/1395	390/464	missense_variant c.1169T>C p.Leu390Pro	Rv0983	pepD	serine protease PepD	SRR8651633
42349	261	NC_000962	1307598	snp	C	G	G:29 C:0	CDS	-	629/2025	210/674	missense_variant c.629G>C p.Cys210Ser	Rv1175c	fadH	NADPH dependent 2,4-dienoyl-CoA reductase FadH	SRR8651633
42351	263	NC_000962	1315191	snp	A	C	C:28 A:0	CDS	+	1467/1467	489/488	stop_lost&splice_region_variant c.1467A>C p.Ter489Tyrext*?	Rv1180	pks3	polyketide beta-ketoacyl synthase	SRR8651633
42411	323	NC_000962	1630148	snp	A	C	C:32 A:0	CDS	-	52/2103	18/700	missense_variant c.52T>G p.Tyr18Asp	Rv1449c	tkt	transketolase	SRR8651633
42463	375	NC_000962	1917972	snp	A	G	G:29 A:0	CDS	+	33/807	11/268	synonymous_variant c.33A>G p.Leu11Leu	Rv1694	tlyA	16S/23S rRNA (cytidine-2'-O)-methyltransferase TlyA	SRR8651633
42505	417	NC_000962	2147022	snp	A	C	C:31 A:0	CDS	-	612/1389	204/462	missense_variant c.612T>G p.Ile204Met	Rv1900c	lipJ	lignin peroxidase LipJ	SRR8651633
42557	469	NC_000962	2361604	snp	C	G	G:23 C:0	CDS	+	1365/3042	455/1013	synonymous_variant c.1365C>G p.Val455Val	Rv2101	helZ	helicase HelZ	SRR8651633
42558	470	NC_000962	2362041	snp	C	A	A:28 C:0	CDS	+	1802/3042	601/1013	missense_variant c.1802C>A p.Pro601Gln	Rv2101	helZ	helicase HelZ	SRR8651633
42698	610	NC_000962	3292987	snp	G	A	A:24 G:0	CDS	-	3367/4851	1123/1616	synonymous_variant c.3367C>T p.Leu1123Leu	Rv2946c	pks1	polyketide synthase	SRR8651633
42710	622	NC_000962	3367765	snp	G	A	A:34 G:0	CDS	-	1029/1530	343/509	synonymous_variant c.1029C>T p.Gly343Gly	Rv3009c	gatB	aspartyl/glutamyl-tRNA(Asn/Gln) amidotransferase subunit B	SRR8651633
42716	628	NC_000962	3428917	snp	C	A	A:28 C:0	CDS	+	1675/2277	559/758	missense_variant c.1675C>A p.Arg559Ser	Rv3063	cstA	carbon starvation protein A	SRR8651633
42749	661	NC_000962	3704596	snp	G	C	C:20 G:0	CDS	+	160/435	54/144	missense_variant c.160G>C p.Val54Leu	Rv3317	sdhD	succinate dehydrogenase hydrophobic membrane anchor subunit	SRR8651633
42750	662	NC_000962	3704686	snp	T	C	C:30 T:0	CDS	+	250/435	84/144	missense_variant c.250T>C p.Trp84Arg	Rv3317	sdhD	succinate dehydrogenase hydrophobic membrane anchor subunit	SRR8651633
42840	752	NC_000962	4116773	snp	T	C	C:45 T:0	CDS	+	296/675	99/224	missense_variant c.296T>C p.Val99Ala	Rv3676	crp	cAMP receptor protein	SRR8651633
42914	20	NC_000962	37305	snp	C	G	G:16 C:0	CDS	+	47/1689	16/562	missense_variant c.47C>G p.Ser16Trp	Rv0035	fadD34	fatty-acid--CoA ligase FadD34	SRR1723471
43065	171	NC_000962	491742	snp	T	C	C:22 T:0	CDS	+	960/1011	320/336	synonymous_variant c.960T>C p.Phe320Phe	Rv0407	fgd1	F420-dependent glucose-6-phosphate dehydrogenase	SRR1723471
43094	200	NC_000962	590436	snp	T	C	C:23 T:0	CDS	+	354/888	118/295	synonymous_variant c.354T>C p.Ala118Ala	Rv0500	proC	pyrroline-5-carboxylate reductase	SRR1723471
43178	284	NC_000962	893733	snp	T	G	G:20 T:0	CDS	+	416/1302	139/433	missense_variant c.416T>G p.Leu139Arg	Rv0800	pepC	M18 family aminopeptidase	SRR1723471
43194	300	NC_000962	952487	snp	C	T	T:28 C:0	CDS	+	856/1080	286/359	missense_variant c.856C>T p.Arg286Cys	Rv0855	far	fatty-acid-CoA racemase	SRR1723471
43196	302	NC_000962	957117	snp	T	C	C:19 T:0	CDS	+	825/2163	275/720	synonymous_variant c.825T>C p.Asp275Asp	Rv0860	fadB	fatty oxidation protein FadB	SRR1723471
43240	346	NC_000962	1100234	snp	T	C	C:24 T:0	CDS	+	1169/1395	390/464	missense_variant c.1169T>C p.Leu390Pro	Rv0983	pepD	serine protease PepD	SRR1723471
43297	403	NC_000962	1306259	snp	A	G	G:24 A:0	CDS	-	1968/2025	656/674	synonymous_variant c.1968T>C p.Ala656Ala	Rv1175c	fadH	NADPH dependent 2,4-dienoyl-CoA reductase FadH	SRR1723471
43298	404	NC_000962	1307598	snp	C	G	G:26 C:0	CDS	-	629/2025	210/674	missense_variant c.629G>C p.Cys210Ser	Rv1175c	fadH	NADPH dependent 2,4-dienoyl-CoA reductase FadH	SRR1723471
43300	406	NC_000962	1315191	snp	A	C	C:24 A:0	CDS	+	1467/1467	489/488	stop_lost&splice_region_variant c.1467A>C p.Ter489Tyrext*?	Rv1180	pks3	polyketide beta-ketoacyl synthase	SRR1723471
43337	443	NC_000962	1477522	snp	C	A	A:33 C:0	CDS	-	110/498	37/165	missense_variant c.110G>T p.Arg37Leu	Rv1316c	ogt	methylated-DNA--protein-cysteine methyltransferase	SRR1723471
43361	467	NC_000962	1576481	snp	T	G	G:25 T:0	CDS	-	316/963	106/320	missense_variant c.316A>C p.Thr106Pro	Rv1400c	lipI	lipase	SRR1723471
43362	468	NC_000962	1576527	snp	G	T	T:20 G:1	CDS	-	270/963	90/320	missense_variant c.270C>A p.Phe90Leu	Rv1400c	lipI	lipase	SRR1723471
43380	486	NC_000962	1630148	snp	A	C	C:25 A:0	CDS	-	52/2103	18/700	missense_variant c.52T>G p.Tyr18Asp	Rv1449c	tkt	transketolase	SRR1723471
43410	516	NC_000962	1722200	snp	C	G	G:19 C:0	CDS	-	6210/6327	2070/2108	synonymous_variant c.6210G>C p.Val2070Val	Rv1527c	pks5	polyketide synthase	SRR1723471
43411	517	NC_000962	1722228	snp	A	C	C:16 A:0	CDS	-	6182/6327	2061/2108	missense_variant c.6182T>G p.Leu2061Arg	Rv1527c	pks5	polyketide synthase	SRR1723471
43412	518	NC_000962	1724122	snp	C	T	T:18 C:0	CDS	-	4288/6327	1430/2108	missense_variant c.4288G>A p.Asp1430Asn	Rv1527c	pks5	polyketide synthase	SRR1723471
43432	538	NC_000962	1834177	snp	A	C	C:28 A:0	CDS	+	636/1446	212/481	synonymous_variant c.636A>C p.Arg212Arg	Rv1630	rpsA	30S ribosomal protein S1	SRR1723471
43454	560	NC_000962	1917972	snp	A	G	G:18 A:0	CDS	+	33/807	11/268	synonymous_variant c.33A>G p.Leu11Leu	Rv1694	tlyA	16S/23S rRNA (cytidine-2'-O)-methyltransferase TlyA	SRR1723471
43512	618	NC_000962	2147022	snp	A	C	C:29 A:0	CDS	-	612/1389	204/462	missense_variant c.612T>G p.Ile204Met	Rv1900c	lipJ	lignin peroxidase LipJ	SRR1723471
43600	706	NC_000962	2361604	snp	C	G	G:16 C:0	CDS	+	1365/3042	455/1013	synonymous_variant c.1365C>G p.Val455Val	Rv2101	helZ	helicase HelZ	SRR1723471
43601	707	NC_000962	2362041	snp	C	A	A:17 C:0	CDS	+	1802/3042	601/1013	missense_variant c.1802C>A p.Pro601Gln	Rv2101	helZ	helicase HelZ	SRR1723471
43620	726	NC_000962	2448458	snp	C	T	T:29 C:0	CDS	+	299/1803	100/600	missense_variant c.299C>T p.Thr100Ile	Rv2187	fadD15	long-chain-fatty-acid--CoA ligase FadD15	SRR1723471
43626	732	NC_000962	2507567	snp	T	C	C:17 T:0	CDS	+	422/492	141/163	missense_variant c.422T>C p.Val141Ala	Rv2234	ptpA	protein-tyrosine-phosphatase	SRR1723471
43727	833	NC_000962	2841022	snp	A	G	G:15 A:0	CDS	-	8311/9210	2771/3069	missense_variant c.8311T>C p.Cys2771Arg	Rv2524c	fas	fatty acid synthase	SRR1723471
43728	834	NC_000962	2847281	snp	A	G	G:19 A:0	CDS	-	2052/9210	684/3069	synonymous_variant c.2052T>C p.Asp684Asp	Rv2524c	fas	fatty acid synthase	SRR1723471
43827	933	NC_000962	3242617	snp	C	T	T:32 C:0	CDS	+	420/786	140/261	synonymous_variant c.420C>T p.Tyr140Tyr	Rv2928	tesA	thioesterase TesA	SRR1723471
43857	963	NC_000962	3367765	snp	G	A	A:20 G:0	CDS	-	1029/1530	343/509	synonymous_variant c.1029C>T p.Gly343Gly	Rv3009c	gatB	aspartyl/glutamyl-tRNA(Asn/Gln) amidotransferase subunit B	SRR1723471
43869	975	NC_000962	3428917	snp	C	A	A:27 C:0	CDS	+	1675/2277	559/758	missense_variant c.1675C>A p.Arg559Ser	Rv3063	cstA	carbon starvation protein A	SRR1723471
43882	988	NC_000962	3476350	snp	G	A	A:30 G:0	CDS	-	612/1584	204/527	synonymous_variant c.612C>T p.Ser204Ser	Rv3107c	agpS	alkyldihydroxyacetonephosphate synthase	SRR1723471
43906	1012	NC_000962	3571828	snp	G	C	C:33 G:0	CDS	-	716/942	239/313	missense_variant c.716C>G p.Pro239Arg	Rv3199c	nudC	NADH pyrophosphatase	SRR1723471
43940	1046	NC_000962	3704596	snp	G	C	C:36 G:0	CDS	+	160/435	54/144	missense_variant c.160G>C p.Val54Leu	Rv3317	sdhD	succinate dehydrogenase hydrophobic membrane anchor subunit	SRR1723471
43941	1047	NC_000962	3704770	snp	A	G	G:43 A:0	CDS	+	334/435	112/144	missense_variant c.334A>G p.Thr112Ala	Rv3317	sdhD	succinate dehydrogenase hydrophobic membrane anchor subunit	SRR1723471
43945	1051	NC_000962	3719332	snp	G	A	A:14 G:0	CDS	+	738/1152	246/383	synonymous_variant c.738G>A p.Val246Val	Rv3332	nagA	N-acetylglucosamine-6-phosphate deacetylase NagA	SRR1723471
44004	1110	NC_000962	3906311	snp	G	A	A:26 G:0	CDS	-	697/834	233/277	missense_variant c.697C>T p.Arg233Cys	Rv3487c	lipF	carboxylesterase LipF	SRR1723471
44052	1158	NC_000962	4116610	snp	G	A	A:30 G:0	CDS	+	133/675	45/224	missense_variant c.133G>A p.Asp45Asn	Rv3676	crp	cAMP receptor protein	SRR1723471
44119	1225	NC_000962	4296015	snp	G	A	A:33 G:0	CDS	-	3591/6381	1197/2126	synonymous_variant c.3591C>T p.Asp1197Asp	Rv3825c	pks2	phthioceranic/hydroxyphthioceranic acid synthase	SRR1723471
44120	1226	NC_000962	4296225	snp	G	A	A:21 G:0	CDS	-	3381/6381	1127/2126	synonymous_variant c.3381C>T p.Ser1127Ser	Rv3825c	pks2	phthioceranic/hydroxyphthioceranic acid synthase	SRR1723471
44121	1227	NC_000962	4298940	del	AC	A	A:14 AC:0	CDS	-	665/6381	222/2126	frameshift_variant c.665delG p.Gly222fs	Rv3825c	pks2	phthioceranic/hydroxyphthioceranic acid synthase	SRR1723471
44197	22	NC_000962	37305	snp	C	G	G:28 C:0	CDS	+	47/1689	16/562	missense_variant c.47C>G p.Ser16Trp	Rv0035	fadD34	fatty-acid--CoA ligase FadD34	SRR1723513
44326	151	NC_000962	491742	snp	T	C	C:41 T:0	CDS	+	960/1011	320/336	synonymous_variant c.960T>C p.Phe320Phe	Rv0407	fgd1	F420-dependent glucose-6-phosphate dehydrogenase	SRR1723513
44351	176	NC_000962	590436	snp	T	C	C:23 T:0	CDS	+	354/888	118/295	synonymous_variant c.354T>C p.Ala118Ala	Rv0500	proC	pyrroline-5-carboxylate reductase	SRR1723513
44447	272	NC_000962	957117	snp	T	C	C:12 T:0	CDS	+	825/2163	275/720	synonymous_variant c.825T>C p.Asp275Asp	Rv0860	fadB	fatty oxidation protein FadB	SRR1723513
44486	311	NC_000962	1100234	snp	T	C	C:32 T:0	CDS	+	1169/1395	390/464	missense_variant c.1169T>C p.Leu390Pro	Rv0983	pepD	serine protease PepD	SRR1723513
44543	368	NC_000962	1306259	snp	A	G	G:12 A:0	CDS	-	1968/2025	656/674	synonymous_variant c.1968T>C p.Ala656Ala	Rv1175c	fadH	NADPH dependent 2,4-dienoyl-CoA reductase FadH	SRR1723513
44544	369	NC_000962	1307598	snp	C	G	G:11 C:0	CDS	-	629/2025	210/674	missense_variant c.629G>C p.Cys210Ser	Rv1175c	fadH	NADPH dependent 2,4-dienoyl-CoA reductase FadH	SRR1723513
44545	370	NC_000962	1315191	snp	A	C	C:24 A:0	CDS	+	1467/1467	489/488	stop_lost&splice_region_variant c.1467A>C p.Ter489Tyrext*?	Rv1180	pks3	polyketide beta-ketoacyl synthase	SRR1723513
44600	425	NC_000962	1576481	snp	T	G	G:13 T:0	CDS	-	316/963	106/320	missense_variant c.316A>C p.Thr106Pro	Rv1400c	lipI	lipase	SRR1723513
44601	426	NC_000962	1576527	snp	G	T	T:18 G:0	CDS	-	270/963	90/320	missense_variant c.270C>A p.Phe90Leu	Rv1400c	lipI	lipase	SRR1723513
44602	427	NC_000962	1576737	snp	C	G	G:20 C:0	CDS	-	60/963	20/320	missense_variant c.60G>C p.Lys20Asn	Rv1400c	lipI	lipase	SRR1723513
44617	442	NC_000962	1630148	snp	A	C	C:18 A:0	CDS	-	52/2103	18/700	missense_variant c.52T>G p.Tyr18Asp	Rv1449c	tkt	transketolase	SRR1723513
44642	467	NC_000962	1722200	snp	C	G	G:13 C:0	CDS	-	6210/6327	2070/2108	synonymous_variant c.6210G>C p.Val2070Val	Rv1527c	pks5	polyketide synthase	SRR1723513
44643	468	NC_000962	1722228	snp	A	C	C:14 A:0	CDS	-	6182/6327	2061/2108	missense_variant c.6182T>G p.Leu2061Arg	Rv1527c	pks5	polyketide synthase	SRR1723513
44663	488	NC_000962	1834177	snp	A	C	C:35 A:0	CDS	+	636/1446	212/481	synonymous_variant c.636A>C p.Arg212Arg	Rv1630	rpsA	30S ribosomal protein S1	SRR1723513
44684	509	NC_000962	1917972	snp	A	G	G:15 A:0	CDS	+	33/807	11/268	synonymous_variant c.33A>G p.Leu11Leu	Rv1694	tlyA	16S/23S rRNA (cytidine-2'-O)-methyltransferase TlyA	SRR1723513
44739	564	NC_000962	2147022	snp	A	C	C:22 A:0	CDS	-	612/1389	204/462	missense_variant c.612T>G p.Ile204Met	Rv1900c	lipJ	lignin peroxidase LipJ	SRR1723513
44810	635	NC_000962	2362041	snp	C	A	A:19 C:0	CDS	+	1802/3042	601/1013	missense_variant c.1802C>A p.Pro601Gln	Rv2101	helZ	helicase HelZ	SRR1723513
44823	648	NC_000962	2448458	snp	C	T	T:43 C:0	CDS	+	299/1803	100/600	missense_variant c.299C>T p.Thr100Ile	Rv2187	fadD15	long-chain-fatty-acid--CoA ligase FadD15	SRR1723513
44922	747	NC_000962	2847281	snp	A	G	G:22 A:0	CDS	-	2052/9210	684/3069	synonymous_variant c.2052T>C p.Asp684Asp	Rv2524c	fas	fatty acid synthase	SRR1723513
44995	820	NC_000962	3166102	del	GT	G	G:27 GT:0	CDS	+	903/1380	301/459	frameshift_variant c.903delT p.Phe301fs	Rv2855	mtr	mycothione reductase	SRR1723513
45029	854	NC_000962	3367765	snp	G	A	A:38 G:0	CDS	-	1029/1530	343/509	synonymous_variant c.1029C>T p.Gly343Gly	Rv3009c	gatB	aspartyl/glutamyl-tRNA(Asn/Gln) amidotransferase subunit B	SRR1723513
45040	865	NC_000962	3428917	snp	C	A	A:30 C:0	CDS	+	1675/2277	559/758	missense_variant c.1675C>A p.Arg559Ser	Rv3063	cstA	carbon starvation protein A	SRR1723513
45071	896	NC_000962	3571828	snp	G	C	C:14 G:0	CDS	-	716/942	239/313	missense_variant c.716C>G p.Pro239Arg	Rv3199c	nudC	NADH pyrophosphatase	SRR1723513
45102	927	NC_000962	3704596	snp	G	C	C:47 G:0	CDS	+	160/435	54/144	missense_variant c.160G>C p.Val54Leu	Rv3317	sdhD	succinate dehydrogenase hydrophobic membrane anchor subunit	SRR1723513
45103	928	NC_000962	3704770	snp	A	G	G:24 A:0	CDS	+	334/435	112/144	missense_variant c.334A>G p.Thr112Ala	Rv3317	sdhD	succinate dehydrogenase hydrophobic membrane anchor subunit	SRR1723513
45155	980	NC_000962	3906311	snp	G	A	A:34 G:0	CDS	-	697/834	233/277	missense_variant c.697C>T p.Arg233Cys	Rv3487c	lipF	carboxylesterase LipF	SRR1723513
45156	981	NC_000962	3906458	snp	G	A	A:22 G:0	CDS	-	550/834	184/277	missense_variant c.550C>T p.His184Tyr	Rv3487c	lipF	carboxylesterase LipF	SRR1723513
45201	1026	NC_000962	4116610	snp	G	A	A:14 G:0	CDS	+	133/675	45/224	missense_variant c.133G>A p.Asp45Asn	Rv3676	crp	cAMP receptor protein	SRR1723513
45267	1092	NC_000962	4296015	snp	G	A	A:70 G:0	CDS	-	3591/6381	1197/2126	synonymous_variant c.3591C>T p.Asp1197Asp	Rv3825c	pks2	phthioceranic/hydroxyphthioceranic acid synthase	SRR1723513
45341	22	NC_000962	37305	snp	C	G	G:19 C:1	CDS	+	47/1689	16/562	missense_variant c.47C>G p.Ser16Trp	Rv0035	fadD34	fatty-acid--CoA ligase FadD34	SRR1723798
45342	23	NC_000962	37334	snp	A	T	T:20 A:1	CDS	+	76/1689	26/562	missense_variant c.76A>T p.Thr26Ser	Rv0035	fadD34	fatty-acid--CoA ligase FadD34	SRR1723798
45477	158	NC_000962	460413	snp	C	T	T:31 C:0	CDS	-	1590/2547	530/848	synonymous_variant c.1590G>A p.Lys530Lys	Rv0384c	clpB	chaperone protein ClpB	SRR1723798
45487	168	NC_000962	491742	snp	T	C	C:24 T:1	CDS	+	960/1011	320/336	synonymous_variant c.960T>C p.Phe320Phe	Rv0407	fgd1	F420-dependent glucose-6-phosphate dehydrogenase	SRR1723798
45515	196	NC_000962	590436	snp	T	C	C:24 T:0	CDS	+	354/888	118/295	synonymous_variant c.354T>C p.Ala118Ala	Rv0500	proC	pyrroline-5-carboxylate reductase	SRR1723798
45597	278	NC_000962	893733	snp	T	G	G:31 T:0	CDS	+	416/1302	139/433	missense_variant c.416T>G p.Leu139Arg	Rv0800	pepC	M18 family aminopeptidase	SRR1723798
45614	295	NC_000962	951702	snp	C	T	T:18 C:0	CDS	+	71/1080	24/359	missense_variant c.71C>T p.Ala24Val	Rv0855	far	fatty-acid-CoA racemase	SRR1723798
45618	299	NC_000962	957117	snp	T	C	C:16 T:0	CDS	+	825/2163	275/720	synonymous_variant c.825T>C p.Asp275Asp	Rv0860	fadB	fatty oxidation protein FadB	SRR1723798
45667	348	NC_000962	1100234	snp	T	C	C:26 T:0	CDS	+	1169/1395	390/464	missense_variant c.1169T>C p.Leu390Pro	Rv0983	pepD	serine protease PepD	SRR1723798
45733	414	NC_000962	1306259	snp	A	G	G:30 A:0	CDS	-	1968/2025	656/674	synonymous_variant c.1968T>C p.Ala656Ala	Rv1175c	fadH	NADPH dependent 2,4-dienoyl-CoA reductase FadH	SRR1723798
45734	415	NC_000962	1307598	snp	C	G	G:43 C:0	CDS	-	629/2025	210/674	missense_variant c.629G>C p.Cys210Ser	Rv1175c	fadH	NADPH dependent 2,4-dienoyl-CoA reductase FadH	SRR1723798
45736	417	NC_000962	1315191	snp	A	C	C:22 A:0	CDS	+	1467/1467	489/488	stop_lost&splice_region_variant c.1467A>C p.Ter489Tyrext*?	Rv1180	pks3	polyketide beta-ketoacyl synthase	SRR1723798
45774	455	NC_000962	1452842	snp	G	C	C:30 G:0	CDS	+	846/951	282/316	missense_variant c.846G>C p.Leu282Phe	Rv1296	thrB	homoserine kinase	SRR1723798
45779	460	NC_000962	1477596	snp	C	T	T:36 C:1	CDS	-	36/498	12/165	synonymous_variant c.36G>A p.Gly12Gly	Rv1316c	ogt	methylated-DNA--protein-cysteine methyltransferase	SRR1723798
45807	488	NC_000962	1576481	snp	T	G	G:29 T:0	CDS	-	316/963	106/320	missense_variant c.316A>C p.Thr106Pro	Rv1400c	lipI	lipase	SRR1723798
45808	489	NC_000962	1576527	snp	G	T	T:27 G:0	CDS	-	270/963	90/320	missense_variant c.270C>A p.Phe90Leu	Rv1400c	lipI	lipase	SRR1723798
45824	505	NC_000962	1630148	snp	A	C	C:25 A:0	CDS	-	52/2103	18/700	missense_variant c.52T>G p.Tyr18Asp	Rv1449c	tkt	transketolase	SRR1723798
45859	540	NC_000962	1722200	snp	C	G	G:28 C:0	CDS	-	6210/6327	2070/2108	synonymous_variant c.6210G>C p.Val2070Val	Rv1527c	pks5	polyketide synthase	SRR1723798
45860	541	NC_000962	1722228	snp	A	C	C:28 A:0	CDS	-	6182/6327	2061/2108	missense_variant c.6182T>G p.Leu2061Arg	Rv1527c	pks5	polyketide synthase	SRR1723798
45883	564	NC_000962	1834177	snp	A	C	C:26 A:0	CDS	+	636/1446	212/481	synonymous_variant c.636A>C p.Arg212Arg	Rv1630	rpsA	30S ribosomal protein S1	SRR1723798
45905	586	NC_000962	1917972	snp	A	G	G:17 A:0	CDS	+	33/807	11/268	synonymous_variant c.33A>G p.Leu11Leu	Rv1694	tlyA	16S/23S rRNA (cytidine-2'-O)-methyltransferase TlyA	SRR1723798
45967	648	NC_000962	2147022	snp	A	C	C:33 A:0	CDS	-	612/1389	204/462	missense_variant c.612T>G p.Ile204Met	Rv1900c	lipJ	lignin peroxidase LipJ	SRR1723798
46059	740	NC_000962	2361604	snp	C	G	G:19 C:0	CDS	+	1365/3042	455/1013	synonymous_variant c.1365C>G p.Val455Val	Rv2101	helZ	helicase HelZ	SRR1723798
46060	741	NC_000962	2362041	snp	C	A	A:26 C:0	CDS	+	1802/3042	601/1013	missense_variant c.1802C>A p.Pro601Gln	Rv2101	helZ	helicase HelZ	SRR1723798
46080	761	NC_000962	2448458	snp	C	T	T:21 C:0	CDS	+	299/1803	100/600	missense_variant c.299C>T p.Thr100Ile	Rv2187	fadD15	long-chain-fatty-acid--CoA ligase FadD15	SRR1723798
46186	867	NC_000962	2841022	snp	A	G	G:23 A:0	CDS	-	8311/9210	2771/3069	missense_variant c.8311T>C p.Cys2771Arg	Rv2524c	fas	fatty acid synthase	SRR1723798
46187	868	NC_000962	2847281	snp	A	G	G:26 A:0	CDS	-	2052/9210	684/3069	synonymous_variant c.2052T>C p.Asp684Asp	Rv2524c	fas	fatty acid synthase	SRR1723798
46267	948	NC_000962	3165636	snp	G	A	A:49 G:0	CDS	+	432/1380	144/459	synonymous_variant c.432G>A p.Ser144Ser	Rv2855	mtr	mycothione reductase	SRR1723798
46308	989	NC_000962	3367765	snp	G	A	A:25 G:0	CDS	-	1029/1530	343/509	synonymous_variant c.1029C>T p.Gly343Gly	Rv3009c	gatB	aspartyl/glutamyl-tRNA(Asn/Gln) amidotransferase subunit B	SRR1723798
46318	999	NC_000962	3428833	ins	A	AT	AT:22 A:0	CDS	+	1593/2277	531/758	frameshift_variant c.1592dupT p.Met531fs	Rv3063	cstA	carbon starvation protein A	SRR1723798
46319	1000	NC_000962	3428917	snp	C	A	A:30 C:0	CDS	+	1675/2277	559/758	missense_variant c.1675C>A p.Arg559Ser	Rv3063	cstA	carbon starvation protein A	SRR1723798
46352	1033	NC_000962	3571828	snp	G	C	C:26 G:0	CDS	-	716/942	239/313	missense_variant c.716C>G p.Pro239Arg	Rv3199c	nudC	NADH pyrophosphatase	SRR1723798
46385	1066	NC_000962	3704596	snp	G	C	C:36 G:0	CDS	+	160/435	54/144	missense_variant c.160G>C p.Val54Leu	Rv3317	sdhD	succinate dehydrogenase hydrophobic membrane anchor subunit	SRR1723798
46386	1067	NC_000962	3704770	snp	A	G	G:40 A:0	CDS	+	334/435	112/144	missense_variant c.334A>G p.Thr112Ala	Rv3317	sdhD	succinate dehydrogenase hydrophobic membrane anchor subunit	SRR1723798
46457	1138	NC_000962	3906311	snp	G	A	A:24 G:0	CDS	-	697/834	233/277	missense_variant c.697C>T p.Arg233Cys	Rv3487c	lipF	carboxylesterase LipF	SRR1723798
46511	1192	NC_000962	4116610	snp	G	A	A:30 G:0	CDS	+	133/675	45/224	missense_variant c.133G>A p.Asp45Asn	Rv3676	crp	cAMP receptor protein	SRR1723798
46586	1267	NC_000962	4296015	snp	G	A	A:24 G:0	CDS	-	3591/6381	1197/2126	synonymous_variant c.3591C>T p.Asp1197Asp	Rv3825c	pks2	phthioceranic/hydroxyphthioceranic acid synthase	SRR1723798
46633	1314	NC_000962	4392045	snp	G	A	A:30 G:1	CDS	-	1029/1443	343/480	synonymous_variant c.1029C>T p.Asp343Asp	Rv3907c	pcnA	poly(A) polymerase PcnA	SRR1723798
46663	22	NC_000962	37305	snp	C	G	G:17 C:0	CDS	+	47/1689	16/562	missense_variant c.47C>G p.Ser16Trp	Rv0035	fadD34	fatty-acid--CoA ligase FadD34	SRR1723554
46664	23	NC_000962	37334	snp	A	T	T:19 A:1	CDS	+	76/1689	26/562	missense_variant c.76A>T p.Thr26Ser	Rv0035	fadD34	fatty-acid--CoA ligase FadD34	SRR1723554
46809	168	NC_000962	460413	snp	C	T	T:33 C:0	CDS	-	1590/2547	530/848	synonymous_variant c.1590G>A p.Lys530Lys	Rv0384c	clpB	chaperone protein ClpB	SRR1723554
46820	179	NC_000962	491742	snp	T	C	C:19 T:0	CDS	+	960/1011	320/336	synonymous_variant c.960T>C p.Phe320Phe	Rv0407	fgd1	F420-dependent glucose-6-phosphate dehydrogenase	SRR1723554
46849	208	NC_000962	590436	snp	T	C	C:24 T:0	CDS	+	354/888	118/295	synonymous_variant c.354T>C p.Ala118Ala	Rv0500	proC	pyrroline-5-carboxylate reductase	SRR1723554
46932	291	NC_000962	893699	snp	C	T	T:33 C:0	CDS	+	382/1302	128/433	missense_variant c.382C>T p.Arg128Cys	Rv0800	pepC	M18 family aminopeptidase	SRR1723554
46933	292	NC_000962	893733	snp	T	G	G:28 T:0	CDS	+	416/1302	139/433	missense_variant c.416T>G p.Leu139Arg	Rv0800	pepC	M18 family aminopeptidase	SRR1723554
46953	312	NC_000962	951702	snp	C	T	T:25 C:0	CDS	+	71/1080	24/359	missense_variant c.71C>T p.Ala24Val	Rv0855	far	fatty-acid-CoA racemase	SRR1723554
46957	316	NC_000962	957117	snp	T	C	C:26 T:0	CDS	+	825/2163	275/720	synonymous_variant c.825T>C p.Asp275Asp	Rv0860	fadB	fatty oxidation protein FadB	SRR1723554
47004	363	NC_000962	1100234	snp	T	C	C:24 T:0	CDS	+	1169/1395	390/464	missense_variant c.1169T>C p.Leu390Pro	Rv0983	pepD	serine protease PepD	SRR1723554
47069	428	NC_000962	1306259	snp	A	G	G:37 A:0	CDS	-	1968/2025	656/674	synonymous_variant c.1968T>C p.Ala656Ala	Rv1175c	fadH	NADPH dependent 2,4-dienoyl-CoA reductase FadH	SRR1723554
47070	429	NC_000962	1307598	snp	C	G	G:35 C:0	CDS	-	629/2025	210/674	missense_variant c.629G>C p.Cys210Ser	Rv1175c	fadH	NADPH dependent 2,4-dienoyl-CoA reductase FadH	SRR1723554
47072	431	NC_000962	1315191	snp	A	C	C:21 A:0	CDS	+	1467/1467	489/488	stop_lost&splice_region_variant c.1467A>C p.Ter489Tyrext*?	Rv1180	pks3	polyketide beta-ketoacyl synthase	SRR1723554
47111	470	NC_000962	1477596	snp	C	T	T:40 C:1	CDS	-	36/498	12/165	synonymous_variant c.36G>A p.Gly12Gly	Rv1316c	ogt	methylated-DNA--protein-cysteine methyltransferase	SRR1723554
47137	496	NC_000962	1576481	snp	T	G	G:16 T:0	CDS	-	316/963	106/320	missense_variant c.316A>C p.Thr106Pro	Rv1400c	lipI	lipase	SRR1723554
47138	497	NC_000962	1576527	snp	G	T	T:26 G:0	CDS	-	270/963	90/320	missense_variant c.270C>A p.Phe90Leu	Rv1400c	lipI	lipase	SRR1723554
47155	514	NC_000962	1630148	snp	A	C	C:28 A:0	CDS	-	52/2103	18/700	missense_variant c.52T>G p.Tyr18Asp	Rv1449c	tkt	transketolase	SRR1723554
47184	543	NC_000962	1722200	snp	C	G	G:23 C:0	CDS	-	6210/6327	2070/2108	synonymous_variant c.6210G>C p.Val2070Val	Rv1527c	pks5	polyketide synthase	SRR1723554
47185	544	NC_000962	1722228	snp	A	C	C:25 A:0	CDS	-	6182/6327	2061/2108	missense_variant c.6182T>G p.Leu2061Arg	Rv1527c	pks5	polyketide synthase	SRR1723554
47194	553	NC_000962	1755157	snp	C	G	G:26 C:0	CDS	+	1442/1716	481/571	missense_variant c.1442C>G p.Pro481Arg	Rv1550	fadD11	fatty-acid--CoA ligase FadD11	SRR1723554
47213	572	NC_000962	1834177	snp	A	C	C:28 A:0	CDS	+	636/1446	212/481	synonymous_variant c.636A>C p.Arg212Arg	Rv1630	rpsA	30S ribosomal protein S1	SRR1723554
47239	598	NC_000962	1917972	snp	A	G	G:21 A:0	CDS	+	33/807	11/268	synonymous_variant c.33A>G p.Leu11Leu	Rv1694	tlyA	16S/23S rRNA (cytidine-2'-O)-methyltransferase TlyA	SRR1723554
47302	661	NC_000962	2147022	snp	A	C	C:31 A:0	CDS	-	612/1389	204/462	missense_variant c.612T>G p.Ile204Met	Rv1900c	lipJ	lignin peroxidase LipJ	SRR1723554
47394	753	NC_000962	2361604	snp	C	G	G:15 C:0	CDS	+	1365/3042	455/1013	synonymous_variant c.1365C>G p.Val455Val	Rv2101	helZ	helicase HelZ	SRR1723554
47395	754	NC_000962	2362041	snp	C	A	A:21 C:0	CDS	+	1802/3042	601/1013	missense_variant c.1802C>A p.Pro601Gln	Rv2101	helZ	helicase HelZ	SRR1723554
47417	776	NC_000962	2448458	snp	C	T	T:24 C:0	CDS	+	299/1803	100/600	missense_variant c.299C>T p.Thr100Ile	Rv2187	fadD15	long-chain-fatty-acid--CoA ligase FadD15	SRR1723554
47528	887	NC_000962	2841022	snp	A	G	G:28 A:0	CDS	-	8311/9210	2771/3069	missense_variant c.8311T>C p.Cys2771Arg	Rv2524c	fas	fatty acid synthase	SRR1723554
47529	888	NC_000962	2847281	snp	A	G	G:27 A:0	CDS	-	2052/9210	684/3069	synonymous_variant c.2052T>C p.Asp684Asp	Rv2524c	fas	fatty acid synthase	SRR1723554
47614	973	NC_000962	3165636	snp	G	A	A:34 G:0	CDS	+	432/1380	144/459	synonymous_variant c.432G>A p.Ser144Ser	Rv2855	mtr	mycothione reductase	SRR1723554
47623	982	NC_000962	3190947	snp	C	A	A:29 C:0	CDS	-	675/921	225/306	synonymous_variant c.675G>T p.Gly225Gly	Rv2881c	cdsA	phosphatidate cytidylyltransferase	SRR1723554
47657	1016	NC_000962	3367765	snp	G	A	A:25 G:0	CDS	-	1029/1530	343/509	synonymous_variant c.1029C>T p.Gly343Gly	Rv3009c	gatB	aspartyl/glutamyl-tRNA(Asn/Gln) amidotransferase subunit B	SRR1723554
47667	1026	NC_000962	3428917	snp	C	A	A:24 C:1	CDS	+	1675/2277	559/758	missense_variant c.1675C>A p.Arg559Ser	Rv3063	cstA	carbon starvation protein A	SRR1723554
47705	1064	NC_000962	3571828	snp	G	C	C:28 G:0	CDS	-	716/942	239/313	missense_variant c.716C>G p.Pro239Arg	Rv3199c	nudC	NADH pyrophosphatase	SRR1723554
47743	1102	NC_000962	3704596	snp	G	C	C:27 G:0	CDS	+	160/435	54/144	missense_variant c.160G>C p.Val54Leu	Rv3317	sdhD	succinate dehydrogenase hydrophobic membrane anchor subunit	SRR1723554
47744	1103	NC_000962	3704770	snp	A	G	G:39 A:0	CDS	+	334/435	112/144	missense_variant c.334A>G p.Thr112Ala	Rv3317	sdhD	succinate dehydrogenase hydrophobic membrane anchor subunit	SRR1723554
47812	1171	NC_000962	3906311	snp	G	A	A:18 G:0	CDS	-	697/834	233/277	missense_variant c.697C>T p.Arg233Cys	Rv3487c	lipF	carboxylesterase LipF	SRR1723554
47862	1221	NC_000962	4116610	snp	G	A	A:29 G:0	CDS	+	133/675	45/224	missense_variant c.133G>A p.Asp45Asn	Rv3676	crp	cAMP receptor protein	SRR1723554
47898	1257	NC_000962	4202146	snp	T	G	G:35 T:0	CDS	-	468/720	156/239	missense_variant c.468A>C p.Gln156His	Rv3756c	proZ	glycine betaine/carnitine/choline/L-proline ABC transporter permease ProZ	SRR1723554
47937	1296	NC_000962	4295529	snp	G	A	A:16 G:0	CDS	-	4077/6381	1359/2126	synonymous_variant c.4077C>T p.Gly1359Gly	Rv3825c	pks2	phthioceranic/hydroxyphthioceranic acid synthase	SRR1723554
47938	1297	NC_000962	4296015	snp	G	A	A:20 G:0	CDS	-	3591/6381	1197/2126	synonymous_variant c.3591C>T p.Asp1197Asp	Rv3825c	pks2	phthioceranic/hydroxyphthioceranic acid synthase	SRR1723554
47995	7	NC_000962	12555	snp	C	T	T:43 C:1	CDS	+	88/549	30/182	synonymous_variant c.88C>T p.Leu30Leu	Rv0009	ppiA	iron-regulated peptidyl-prolyl cis-trans isomerase PpiA	SRR1723934
48086	98	NC_000962	436485	snp	G	A	A:36 G:0	CDS	-	285/1299	95/432	synonymous_variant c.285C>T p.Ala95Ala	Rv0357c	purA	adenylosuccinate synthetase	SRR1723934
48109	121	NC_000962	590436	snp	T	C	C:14 T:0	CDS	+	354/888	118/295	synonymous_variant c.354T>C p.Ala118Ala	Rv0500	proC	pyrroline-5-carboxylate reductase	SRR1723934
48160	172	NC_000962	893733	snp	T	G	G:33 T:0	CDS	+	416/1302	139/433	missense_variant c.416T>G p.Leu139Arg	Rv0800	pepC	M18 family aminopeptidase	SRR1723934
48166	178	NC_000962	936511	snp	C	T	T:44 C:0	CDS	-	807/861	269/286	synonymous_variant c.807G>A p.Glu269Glu	Rv0840c	pip	proline iminopeptidase	SRR1723934
48202	214	NC_000962	1100234	snp	T	C	C:21 T:0	CDS	+	1169/1395	390/464	missense_variant c.1169T>C p.Leu390Pro	Rv0983	pepD	serine protease PepD	SRR1723934
48225	237	NC_000962	1307598	snp	C	G	G:32 C:0	CDS	-	629/2025	210/674	missense_variant c.629G>C p.Cys210Ser	Rv1175c	fadH	NADPH dependent 2,4-dienoyl-CoA reductase FadH	SRR1723934
48227	239	NC_000962	1315191	snp	A	C	C:25 A:0	CDS	+	1467/1467	489/488	stop_lost&splice_region_variant c.1467A>C p.Ter489Tyrext*?	Rv1180	pks3	polyketide beta-ketoacyl synthase	SRR1723934
48280	292	NC_000962	1630148	snp	A	C	C:28 A:0	CDS	-	52/2103	18/700	missense_variant c.52T>G p.Tyr18Asp	Rv1449c	tkt	transketolase	SRR1723934
48302	314	NC_000962	1754573	snp	G	A	A:24 G:0	CDS	+	858/1716	286/571	synonymous_variant c.858G>A p.Leu286Leu	Rv1550	fadD11	fatty-acid--CoA ligase FadD11	SRR1723934
48327	339	NC_000962	1917972	snp	A	G	G:20 A:0	CDS	+	33/807	11/268	synonymous_variant c.33A>G p.Leu11Leu	Rv1694	tlyA	16S/23S rRNA (cytidine-2'-O)-methyltransferase TlyA	SRR1723934
48371	383	NC_000962	2147022	snp	A	C	C:34 A:0	CDS	-	612/1389	204/462	missense_variant c.612T>G p.Ile204Met	Rv1900c	lipJ	lignin peroxidase LipJ	SRR1723934
48415	427	NC_000962	2361311	snp	C	T	T:18 C:0	CDS	+	1072/3042	358/1013	missense_variant c.1072C>T p.Leu358Phe	Rv2101	helZ	helicase HelZ	SRR1723934
48416	428	NC_000962	2362041	snp	C	A	A:19 C:0	CDS	+	1802/3042	601/1013	missense_variant c.1802C>A p.Pro601Gln	Rv2101	helZ	helicase HelZ	SRR1723934
48550	562	NC_000962	3367765	snp	G	A	A:34 G:0	CDS	-	1029/1530	343/509	synonymous_variant c.1029C>T p.Gly343Gly	Rv3009c	gatB	aspartyl/glutamyl-tRNA(Asn/Gln) amidotransferase subunit B	SRR1723934
48564	576	NC_000962	3428917	snp	C	A	A:12 C:0	CDS	+	1675/2277	559/758	missense_variant c.1675C>A p.Arg559Ser	Rv3063	cstA	carbon starvation protein A	SRR1723934
48597	609	NC_000962	3704596	snp	G	C	C:59 G:0	CDS	+	160/435	54/144	missense_variant c.160G>C p.Val54Leu	Rv3317	sdhD	succinate dehydrogenase hydrophobic membrane anchor subunit	SRR1723934
48598	610	NC_000962	3705579	snp	T	G	G:40 T:0	CDS	+	580/1773	194/590	missense_variant c.580T>G p.Phe194Val	Rv3318	sdhA	succinate dehydrogenase flavoprotein subunit	SRR1723934
48675	687	NC_000962	4109598	snp	G	A	A:38 G:0	CDS	+	1807/1956	603/651	missense_variant c.1807G>A p.Asp603Asn	Rv3667	acs	acetyl-CoAsynthetase	SRR1723934
48709	721	NC_000962	4294863	snp	C	T	T:13 C:0	CDS	-	4743/6381	1581/2126	synonymous_variant c.4743G>A p.Ala1581Ala	Rv3825c	pks2	phthioceranic/hydroxyphthioceranic acid synthase	SRR1723934
48710	722	NC_000962	4297582	snp	C	T	T:20 C:0	CDS	-	2024/6381	675/2126	missense_variant c.2024G>A p.Gly675Asp	Rv3825c	pks2	phthioceranic/hydroxyphthioceranic acid synthase	SRR1723934
48711	723	NC_000962	4297742	snp	C	A	A:29 C:0	CDS	-	1864/6381	622/2126	missense_variant c.1864G>T p.Ala622Ser	Rv3825c	pks2	phthioceranic/hydroxyphthioceranic acid synthase	SRR1723934
48756	17	NC_000962	37305	snp	C	G	G:34 C:0	CDS	+	47/1689	16/562	missense_variant c.47C>G p.Ser16Trp	Rv0035	fadD34	fatty-acid--CoA ligase FadD34	SRR1723610
48757	18	NC_000962	37334	snp	A	T	T:42 A:0	CDS	+	76/1689	26/562	missense_variant c.76A>T p.Thr26Ser	Rv0035	fadD34	fatty-acid--CoA ligase FadD34	SRR1723610
48876	137	NC_000962	460413	snp	C	T	T:26 C:0	CDS	-	1590/2547	530/848	synonymous_variant c.1590G>A p.Lys530Lys	Rv0384c	clpB	chaperone protein ClpB	SRR1723610
48888	149	NC_000962	491742	snp	T	C	C:46 T:0	CDS	+	960/1011	320/336	synonymous_variant c.960T>C p.Phe320Phe	Rv0407	fgd1	F420-dependent glucose-6-phosphate dehydrogenase	SRR1723610
48915	176	NC_000962	590436	snp	T	C	C:25 T:0	CDS	+	354/888	118/295	synonymous_variant c.354T>C p.Ala118Ala	Rv0500	proC	pyrroline-5-carboxylate reductase	SRR1723610
49006	267	NC_000962	951702	snp	C	T	T:21 C:0	CDS	+	71/1080	24/359	missense_variant c.71C>T p.Ala24Val	Rv0855	far	fatty-acid-CoA racemase	SRR1723610
49010	271	NC_000962	957117	snp	T	C	C:10 T:0	CDS	+	825/2163	275/720	synonymous_variant c.825T>C p.Asp275Asp	Rv0860	fadB	fatty oxidation protein FadB	SRR1723610
49047	308	NC_000962	1100234	snp	T	C	C:35 T:0	CDS	+	1169/1395	390/464	missense_variant c.1169T>C p.Leu390Pro	Rv0983	pepD	serine protease PepD	SRR1723610
49098	359	NC_000962	1257087	snp	C	T	T:23 C:0	CDS	+	956/1182	319/393	missense_variant c.956C>T p.Ala319Val	Rv1131	prpC	methylcitrate synthase PrpC	SRR1723610
49111	372	NC_000962	1306259	snp	A	G	G:20 A:0	CDS	-	1968/2025	656/674	synonymous_variant c.1968T>C p.Ala656Ala	Rv1175c	fadH	NADPH dependent 2,4-dienoyl-CoA reductase FadH	SRR1723610
49112	373	NC_000962	1307598	snp	C	G	G:16 C:0	CDS	-	629/2025	210/674	missense_variant c.629G>C p.Cys210Ser	Rv1175c	fadH	NADPH dependent 2,4-dienoyl-CoA reductase FadH	SRR1723610
49113	374	NC_000962	1315191	snp	A	C	C:21 A:0	CDS	+	1467/1467	489/488	stop_lost&splice_region_variant c.1467A>C p.Ter489Tyrext*?	Rv1180	pks3	polyketide beta-ketoacyl synthase	SRR1723610
49148	409	NC_000962	1477596	snp	C	T	T:38 C:0	CDS	-	36/498	12/165	synonymous_variant c.36G>A p.Gly12Gly	Rv1316c	ogt	methylated-DNA--protein-cysteine methyltransferase	SRR1723610
49172	433	NC_000962	1576481	snp	T	G	G:10 T:0	CDS	-	316/963	106/320	missense_variant c.316A>C p.Thr106Pro	Rv1400c	lipI	lipase	SRR1723610
49173	434	NC_000962	1576527	snp	G	T	T:19 G:0	CDS	-	270/963	90/320	missense_variant c.270C>A p.Phe90Leu	Rv1400c	lipI	lipase	SRR1723610
49189	450	NC_000962	1630148	snp	A	C	C:20 A:0	CDS	-	52/2103	18/700	missense_variant c.52T>G p.Tyr18Asp	Rv1449c	tkt	transketolase	SRR1723610
49217	478	NC_000962	1722200	snp	C	G	G:15 C:0	CDS	-	6210/6327	2070/2108	synonymous_variant c.6210G>C p.Val2070Val	Rv1527c	pks5	polyketide synthase	SRR1723610
49218	479	NC_000962	1722228	snp	A	T	T:10 A:1	CDS	-	6182/6327	2061/2108	missense_variant c.6182T>A p.Leu2061Gln	Rv1527c	pks5	polyketide synthase	SRR1723610
49219	480	NC_000962	1723993	snp	G	A	A:10 G:0	CDS	-	4417/6327	1473/2108	missense_variant c.4417C>T p.Leu1473Phe	Rv1527c	pks5	polyketide synthase	SRR1723610
49239	500	NC_000962	1834177	snp	A	C	C:41 A:0	CDS	+	636/1446	212/481	synonymous_variant c.636A>C p.Arg212Arg	Rv1630	rpsA	30S ribosomal protein S1	SRR1723610
49261	522	NC_000962	1917972	snp	A	G	G:15 A:0	CDS	+	33/807	11/268	synonymous_variant c.33A>G p.Leu11Leu	Rv1694	tlyA	16S/23S rRNA (cytidine-2'-O)-methyltransferase TlyA	SRR1723610
49315	576	NC_000962	2147022	snp	A	C	C:33 A:0	CDS	-	612/1389	204/462	missense_variant c.612T>G p.Ile204Met	Rv1900c	lipJ	lignin peroxidase LipJ	SRR1723610
49391	652	NC_000962	2362041	snp	C	A	A:18 C:0	CDS	+	1802/3042	601/1013	missense_variant c.1802C>A p.Pro601Gln	Rv2101	helZ	helicase HelZ	SRR1723610
49409	670	NC_000962	2448458	snp	C	T	T:35 C:0	CDS	+	299/1803	100/600	missense_variant c.299C>T p.Thr100Ile	Rv2187	fadD15	long-chain-fatty-acid--CoA ligase FadD15	SRR1723610
49503	764	NC_000962	2841022	snp	A	G	G:14 A:0	CDS	-	8311/9210	2771/3069	missense_variant c.8311T>C p.Cys2771Arg	Rv2524c	fas	fatty acid synthase	SRR1723610
49504	765	NC_000962	2847281	snp	A	G	G:21 A:0	CDS	-	2052/9210	684/3069	synonymous_variant c.2052T>C p.Asp684Asp	Rv2524c	fas	fatty acid synthase	SRR1723610
49578	839	NC_000962	3165636	snp	G	A	A:12 G:0	CDS	+	432/1380	144/459	synonymous_variant c.432G>A p.Ser144Ser	Rv2855	mtr	mycothione reductase	SRR1723610
49592	853	NC_000962	3242718	snp	G	T	T:46 G:0	CDS	+	521/786	174/261	missense_variant c.521G>T p.Gly174Val	Rv2928	tesA	thioesterase TesA	SRR1723610
49615	876	NC_000962	3367765	snp	G	A	A:41 G:0	CDS	-	1029/1530	343/509	synonymous_variant c.1029C>T p.Gly343Gly	Rv3009c	gatB	aspartyl/glutamyl-tRNA(Asn/Gln) amidotransferase subunit B	SRR1723610
49624	885	NC_000962	3428917	snp	C	A	A:34 C:0	CDS	+	1675/2277	559/758	missense_variant c.1675C>A p.Arg559Ser	Rv3063	cstA	carbon starvation protein A	SRR1723610
49657	918	NC_000962	3571828	snp	G	C	C:26 G:0	CDS	-	716/942	239/313	missense_variant c.716C>G p.Pro239Arg	Rv3199c	nudC	NADH pyrophosphatase	SRR1723610
49687	948	NC_000962	3704596	snp	G	C	C:49 G:0	CDS	+	160/435	54/144	missense_variant c.160G>C p.Val54Leu	Rv3317	sdhD	succinate dehydrogenase hydrophobic membrane anchor subunit	SRR1723610
49688	949	NC_000962	3704770	snp	A	G	G:31 A:0	CDS	+	334/435	112/144	missense_variant c.334A>G p.Thr112Ala	Rv3317	sdhD	succinate dehydrogenase hydrophobic membrane anchor subunit	SRR1723610
49745	1006	NC_000962	3906311	snp	G	A	A:38 G:0	CDS	-	697/834	233/277	missense_variant c.697C>T p.Arg233Cys	Rv3487c	lipF	carboxylesterase LipF	SRR1723610
49791	1052	NC_000962	4116610	snp	G	A	A:20 G:0	CDS	+	133/675	45/224	missense_variant c.133G>A p.Asp45Asn	Rv3676	crp	cAMP receptor protein	SRR1723610
49855	1116	NC_000962	4296015	snp	G	A	A:45 G:0	CDS	-	3591/6381	1197/2126	synonymous_variant c.3591C>T p.Asp1197Asp	Rv3825c	pks2	phthioceranic/hydroxyphthioceranic acid synthase	SRR1723610
49928	21	NC_000962	37305	snp	C	G	G:35 C:0	CDS	+	47/1689	16/562	missense_variant c.47C>G p.Ser16Trp	Rv0035	fadD34	fatty-acid--CoA ligase FadD34	SRR6280214
49929	22	NC_000962	37334	snp	A	T	T:35 A:0	CDS	+	76/1689	26/562	missense_variant c.76A>T p.Thr26Ser	Rv0035	fadD34	fatty-acid--CoA ligase FadD34	SRR6280214
50087	180	NC_000962	460413	snp	C	T	T:20 C:0	CDS	-	1590/2547	530/848	synonymous_variant c.1590G>A p.Lys530Lys	Rv0384c	clpB	chaperone protein ClpB	SRR6280214
50107	200	NC_000962	491742	snp	T	C	C:22 T:0	CDS	+	960/1011	320/336	synonymous_variant c.960T>C p.Phe320Phe	Rv0407	fgd1	F420-dependent glucose-6-phosphate dehydrogenase	SRR6280214
50138	231	NC_000962	590436	snp	T	C	C:34 T:0	CDS	+	354/888	118/295	synonymous_variant c.354T>C p.Ala118Ala	Rv0500	proC	pyrroline-5-carboxylate reductase	SRR6280214
50242	335	NC_000962	893733	snp	T	G	G:30 T:0	CDS	+	416/1302	139/433	missense_variant c.416T>G p.Leu139Arg	Rv0800	pepC	M18 family aminopeptidase	SRR6280214
50263	356	NC_000962	951702	snp	C	T	T:35 C:0	CDS	+	71/1080	24/359	missense_variant c.71C>T p.Ala24Val	Rv0855	far	fatty-acid-CoA racemase	SRR6280214
50267	360	NC_000962	957117	snp	T	C	C:33 T:0	CDS	+	825/2163	275/720	synonymous_variant c.825T>C p.Asp275Asp	Rv0860	fadB	fatty oxidation protein FadB	SRR6280214
50316	409	NC_000962	1100234	snp	T	C	C:20 T:0	CDS	+	1169/1395	390/464	missense_variant c.1169T>C p.Leu390Pro	Rv0983	pepD	serine protease PepD	SRR6280214
50387	480	NC_000962	1306259	snp	A	G	G:45 A:1	CDS	-	1968/2025	656/674	synonymous_variant c.1968T>C p.Ala656Ala	Rv1175c	fadH	NADPH dependent 2,4-dienoyl-CoA reductase FadH	SRR6280214
50388	481	NC_000962	1307598	snp	C	G	G:25 C:0	CDS	-	629/2025	210/674	missense_variant c.629G>C p.Cys210Ser	Rv1175c	fadH	NADPH dependent 2,4-dienoyl-CoA reductase FadH	SRR6280214
50390	483	NC_000962	1315191	snp	A	C	C:27 A:0	CDS	+	1467/1467	489/488	stop_lost&splice_region_variant c.1467A>C p.Ter489Tyrext*?	Rv1180	pks3	polyketide beta-ketoacyl synthase	SRR6280214
50431	524	NC_000962	1477596	snp	C	T	T:48 C:0	CDS	-	36/498	12/165	synonymous_variant c.36G>A p.Gly12Gly	Rv1316c	ogt	methylated-DNA--protein-cysteine methyltransferase	SRR6280214
50448	541	NC_000962	1576481	snp	T	G	G:22 T:0	CDS	-	316/963	106/320	missense_variant c.316A>C p.Thr106Pro	Rv1400c	lipI	lipase	SRR6280214
50449	542	NC_000962	1576527	snp	G	T	T:21 G:0	CDS	-	270/963	90/320	missense_variant c.270C>A p.Phe90Leu	Rv1400c	lipI	lipase	SRR6280214
50467	560	NC_000962	1630148	snp	A	C	C:30 A:0	CDS	-	52/2103	18/700	missense_variant c.52T>G p.Tyr18Asp	Rv1449c	tkt	transketolase	SRR6280214
50498	591	NC_000962	1722200	snp	C	G	G:24 C:0	CDS	-	6210/6327	2070/2108	synonymous_variant c.6210G>C p.Val2070Val	Rv1527c	pks5	polyketide synthase	SRR6280214
50499	592	NC_000962	1722228	snp	A	C	C:27 A:0	CDS	-	6182/6327	2061/2108	missense_variant c.6182T>G p.Leu2061Arg	Rv1527c	pks5	polyketide synthase	SRR6280214
50521	614	NC_000962	1834177	snp	A	C	C:20 A:0	CDS	+	636/1446	212/481	synonymous_variant c.636A>C p.Arg212Arg	Rv1630	rpsA	30S ribosomal protein S1	SRR6280214
50547	640	NC_000962	1917972	snp	A	G	G:21 A:0	CDS	+	33/807	11/268	synonymous_variant c.33A>G p.Leu11Leu	Rv1694	tlyA	16S/23S rRNA (cytidine-2'-O)-methyltransferase TlyA	SRR6280214
50614	707	NC_000962	2147022	snp	A	C	C:24 A:0	CDS	-	612/1389	204/462	missense_variant c.612T>G p.Ile204Met	Rv1900c	lipJ	lignin peroxidase LipJ	SRR6280214
50705	798	NC_000962	2361604	snp	C	G	G:26 C:0	CDS	+	1365/3042	455/1013	synonymous_variant c.1365C>G p.Val455Val	Rv2101	helZ	helicase HelZ	SRR6280214
50706	799	NC_000962	2362041	snp	C	A	A:30 C:0	CDS	+	1802/3042	601/1013	missense_variant c.1802C>A p.Pro601Gln	Rv2101	helZ	helicase HelZ	SRR6280214
50729	822	NC_000962	2448458	snp	C	T	T:26 C:0	CDS	+	299/1803	100/600	missense_variant c.299C>T p.Thr100Ile	Rv2187	fadD15	long-chain-fatty-acid--CoA ligase FadD15	SRR6280214
50850	943	NC_000962	2841022	snp	A	G	G:25 A:0	CDS	-	8311/9210	2771/3069	missense_variant c.8311T>C p.Cys2771Arg	Rv2524c	fas	fatty acid synthase	SRR6280214
50851	944	NC_000962	2847281	snp	A	G	G:24 A:0	CDS	-	2052/9210	684/3069	synonymous_variant c.2052T>C p.Asp684Asp	Rv2524c	fas	fatty acid synthase	SRR6280214
50941	1034	NC_000962	3165636	snp	G	A	A:22 G:0	CDS	+	432/1380	144/459	synonymous_variant c.432G>A p.Ser144Ser	Rv2855	mtr	mycothione reductase	SRR6280214
50993	1086	NC_000962	3367765	snp	G	A	A:39 G:0	CDS	-	1029/1530	343/509	synonymous_variant c.1029C>T p.Gly343Gly	Rv3009c	gatB	aspartyl/glutamyl-tRNA(Asn/Gln) amidotransferase subunit B	SRR6280214
51009	1102	NC_000962	3428917	snp	C	A	A:27 C:0	CDS	+	1675/2277	559/758	missense_variant c.1675C>A p.Arg559Ser	Rv3063	cstA	carbon starvation protein A	SRR6280214
51043	1136	NC_000962	3571828	snp	G	C	C:37 G:0	CDS	-	716/942	239/313	missense_variant c.716C>G p.Pro239Arg	Rv3199c	nudC	NADH pyrophosphatase	SRR6280214
51080	1173	NC_000962	3704596	snp	G	C	C:16 G:0	CDS	+	160/435	54/144	missense_variant c.160G>C p.Val54Leu	Rv3317	sdhD	succinate dehydrogenase hydrophobic membrane anchor subunit	SRR6280214
51081	1174	NC_000962	3704770	snp	A	G	G:40 A:0	CDS	+	334/435	112/144	missense_variant c.334A>G p.Thr112Ala	Rv3317	sdhD	succinate dehydrogenase hydrophobic membrane anchor subunit	SRR6280214
51162	1255	NC_000962	3906311	snp	G	A	A:26 G:0	CDS	-	697/834	233/277	missense_variant c.697C>T p.Arg233Cys	Rv3487c	lipF	carboxylesterase LipF	SRR6280214
51222	1315	NC_000962	4116610	snp	G	A	A:35 G:0	CDS	+	133/675	45/224	missense_variant c.133G>A p.Asp45Asn	Rv3676	crp	cAMP receptor protein	SRR6280214
51298	1391	NC_000962	4296015	snp	G	A	A:26 G:0	CDS	-	3591/6381	1197/2126	synonymous_variant c.3591C>T p.Asp1197Asp	Rv3825c	pks2	phthioceranic/hydroxyphthioceranic acid synthase	SRR6280214
51371	22	NC_000962	37305	snp	C	G	G:19 C:0	CDS	+	47/1689	16/562	missense_variant c.47C>G p.Ser16Trp	Rv0035	fadD34	fatty-acid--CoA ligase FadD34	SRR1723804
51372	23	NC_000962	37334	snp	A	T	T:18 A:0	CDS	+	76/1689	26/562	missense_variant c.76A>T p.Thr26Ser	Rv0035	fadD34	fatty-acid--CoA ligase FadD34	SRR1723804
51514	165	NC_000962	460413	snp	C	T	T:31 C:0	CDS	-	1590/2547	530/848	synonymous_variant c.1590G>A p.Lys530Lys	Rv0384c	clpB	chaperone protein ClpB	SRR1723804
51524	175	NC_000962	491742	snp	T	C	C:18 T:1	CDS	+	960/1011	320/336	synonymous_variant c.960T>C p.Phe320Phe	Rv0407	fgd1	F420-dependent glucose-6-phosphate dehydrogenase	SRR1723804
51553	204	NC_000962	590436	snp	T	C	C:20 T:0	CDS	+	354/888	118/295	synonymous_variant c.354T>C p.Ala118Ala	Rv0500	proC	pyrroline-5-carboxylate reductase	SRR1723804
51637	288	NC_000962	893733	snp	T	G	G:22 T:0	CDS	+	416/1302	139/433	missense_variant c.416T>G p.Leu139Arg	Rv0800	pepC	M18 family aminopeptidase	SRR1723804
51655	306	NC_000962	951702	snp	C	T	T:21 C:1	CDS	+	71/1080	24/359	missense_variant c.71C>T p.Ala24Val	Rv0855	far	fatty-acid-CoA racemase	SRR1723804
51659	310	NC_000962	957117	snp	T	C	C:22 T:0	CDS	+	825/2163	275/720	synonymous_variant c.825T>C p.Asp275Asp	Rv0860	fadB	fatty oxidation protein FadB	SRR1723804
51710	361	NC_000962	1100234	snp	T	C	C:28 T:0	CDS	+	1169/1395	390/464	missense_variant c.1169T>C p.Leu390Pro	Rv0983	pepD	serine protease PepD	SRR1723804
51779	430	NC_000962	1306259	snp	A	G	G:29 A:0	CDS	-	1968/2025	656/674	synonymous_variant c.1968T>C p.Ala656Ala	Rv1175c	fadH	NADPH dependent 2,4-dienoyl-CoA reductase FadH	SRR1723804
51780	431	NC_000962	1307598	snp	C	G	G:33 C:0	CDS	-	629/2025	210/674	missense_variant c.629G>C p.Cys210Ser	Rv1175c	fadH	NADPH dependent 2,4-dienoyl-CoA reductase FadH	SRR1723804
51782	433	NC_000962	1315191	snp	A	C	C:28 A:0	CDS	+	1467/1467	489/488	stop_lost&splice_region_variant c.1467A>C p.Ter489Tyrext*?	Rv1180	pks3	polyketide beta-ketoacyl synthase	SRR1723804
51822	473	NC_000962	1477596	snp	C	T	T:27 C:0	CDS	-	36/498	12/165	synonymous_variant c.36G>A p.Gly12Gly	Rv1316c	ogt	methylated-DNA--protein-cysteine methyltransferase	SRR1723804
51849	500	NC_000962	1576481	snp	T	G	G:24 T:1	CDS	-	316/963	106/320	missense_variant c.316A>C p.Thr106Pro	Rv1400c	lipI	lipase	SRR1723804
51850	501	NC_000962	1576527	snp	G	T	T:27 G:0	CDS	-	270/963	90/320	missense_variant c.270C>A p.Phe90Leu	Rv1400c	lipI	lipase	SRR1723804
51867	518	NC_000962	1630148	snp	A	C	C:20 A:0	CDS	-	52/2103	18/700	missense_variant c.52T>G p.Tyr18Asp	Rv1449c	tkt	transketolase	SRR1723804
51896	547	NC_000962	1722200	snp	C	G	G:24 C:0	CDS	-	6210/6327	2070/2108	synonymous_variant c.6210G>C p.Val2070Val	Rv1527c	pks5	polyketide synthase	SRR1723804
51897	548	NC_000962	1722228	snp	A	C	C:21 A:0	CDS	-	6182/6327	2061/2108	missense_variant c.6182T>G p.Leu2061Arg	Rv1527c	pks5	polyketide synthase	SRR1723804
51919	570	NC_000962	1834177	snp	A	C	C:33 A:1	CDS	+	636/1446	212/481	synonymous_variant c.636A>C p.Arg212Arg	Rv1630	rpsA	30S ribosomal protein S1	SRR1723804
51941	592	NC_000962	1917972	snp	A	G	G:30 A:0	CDS	+	33/807	11/268	synonymous_variant c.33A>G p.Leu11Leu	Rv1694	tlyA	16S/23S rRNA (cytidine-2'-O)-methyltransferase TlyA	SRR1723804
52000	651	NC_000962	2147022	snp	A	C	C:30 A:0	CDS	-	612/1389	204/462	missense_variant c.612T>G p.Ile204Met	Rv1900c	lipJ	lignin peroxidase LipJ	SRR1723804
52090	741	NC_000962	2361604	snp	C	G	G:25 C:0	CDS	+	1365/3042	455/1013	synonymous_variant c.1365C>G p.Val455Val	Rv2101	helZ	helicase HelZ	SRR1723804
52091	742	NC_000962	2362041	snp	C	A	A:23 C:0	CDS	+	1802/3042	601/1013	missense_variant c.1802C>A p.Pro601Gln	Rv2101	helZ	helicase HelZ	SRR1723804
52115	766	NC_000962	2448458	snp	C	T	T:21 C:2	CDS	+	299/1803	100/600	missense_variant c.299C>T p.Thr100Ile	Rv2187	fadD15	long-chain-fatty-acid--CoA ligase FadD15	SRR1723804
52116	767	NC_000962	2448799	snp	A	G	G:28 A:0	CDS	+	640/1803	214/600	missense_variant c.640A>G p.Arg214Gly	Rv2187	fadD15	long-chain-fatty-acid--CoA ligase FadD15	SRR1723804
52228	879	NC_000962	2841022	snp	A	G	G:20 A:0	CDS	-	8311/9210	2771/3069	missense_variant c.8311T>C p.Cys2771Arg	Rv2524c	fas	fatty acid synthase	SRR1723804
52229	880	NC_000962	2847281	snp	A	G	G:20 A:0	CDS	-	2052/9210	684/3069	synonymous_variant c.2052T>C p.Asp684Asp	Rv2524c	fas	fatty acid synthase	SRR1723804
52312	963	NC_000962	3141066	snp	C	T	T:32 C:0	CDS	-	249/828	83/275	synonymous_variant c.249G>A p.Val83Val	Rv2834c	ugpE	sn-glycerol-3-phosphate ABC transporter permease UgpE	SRR1723804
52315	966	NC_000962	3165636	snp	G	A	A:25 G:1	CDS	+	432/1380	144/459	synonymous_variant c.432G>A p.Ser144Ser	Rv2855	mtr	mycothione reductase	SRR1723804
52324	975	NC_000962	3190945	snp	A	C	C:19 A:0	CDS	-	677/921	226/306	missense_variant c.677T>G p.Ile226Ser	Rv2881c	cdsA	phosphatidate cytidylyltransferase	SRR1723804
52363	1014	NC_000962	3367765	snp	G	A	A:24 G:0	CDS	-	1029/1530	343/509	synonymous_variant c.1029C>T p.Gly343Gly	Rv3009c	gatB	aspartyl/glutamyl-tRNA(Asn/Gln) amidotransferase subunit B	SRR1723804
52376	1027	NC_000962	3428917	snp	C	A	A:18 C:0	CDS	+	1675/2277	559/758	missense_variant c.1675C>A p.Arg559Ser	Rv3063	cstA	carbon starvation protein A	SRR1723804
52409	1060	NC_000962	3544695	snp	G	T	T:21 G:0	CDS	-	606/957	202/318	synonymous_variant c.606C>A p.Val202Val	Rv3176c	mesT	epoxide hydrolase MesT	SRR1723804
52413	1064	NC_000962	3571828	snp	G	C	C:24 G:0	CDS	-	716/942	239/313	missense_variant c.716C>G p.Pro239Arg	Rv3199c	nudC	NADH pyrophosphatase	SRR1723804
52447	1098	NC_000962	3704596	snp	G	C	C:31 G:0	CDS	+	160/435	54/144	missense_variant c.160G>C p.Val54Leu	Rv3317	sdhD	succinate dehydrogenase hydrophobic membrane anchor subunit	SRR1723804
52448	1099	NC_000962	3704770	snp	A	G	G:41 A:1	CDS	+	334/435	112/144	missense_variant c.334A>G p.Thr112Ala	Rv3317	sdhD	succinate dehydrogenase hydrophobic membrane anchor subunit	SRR1723804
52512	1163	NC_000962	3906311	snp	G	A	A:22 G:1	CDS	-	697/834	233/277	missense_variant c.697C>T p.Arg233Cys	Rv3487c	lipF	carboxylesterase LipF	SRR1723804
52569	1220	NC_000962	4116610	snp	G	A	A:25 G:0	CDS	+	133/675	45/224	missense_variant c.133G>A p.Asp45Asn	Rv3676	crp	cAMP receptor protein	SRR1723804
52643	1294	NC_000962	4295791	snp	T	C	C:19 T:1	CDS	-	3815/6381	1272/2126	missense_variant c.3815A>G p.Gln1272Arg	Rv3825c	pks2	phthioceranic/hydroxyphthioceranic acid synthase	SRR1723804
52644	1295	NC_000962	4296015	snp	G	A	A:37 G:1	CDS	-	3591/6381	1197/2126	synonymous_variant c.3591C>T p.Asp1197Asp	Rv3825c	pks2	phthioceranic/hydroxyphthioceranic acid synthase	SRR1723804
52813	119	NC_000962	590436	snp	T	C	C:26 T:0	CDS	+	354/888	118/295	synonymous_variant c.354T>C p.Ala118Ala	Rv0500	proC	pyrroline-5-carboxylate reductase	SRR1723979
52860	166	NC_000962	893733	snp	T	G	G:26 T:0	CDS	+	416/1302	139/433	missense_variant c.416T>G p.Leu139Arg	Rv0800	pepC	M18 family aminopeptidase	SRR1723979
52905	211	NC_000962	1100234	snp	T	C	C:28 T:0	CDS	+	1169/1395	390/464	missense_variant c.1169T>C p.Leu390Pro	Rv0983	pepD	serine protease PepD	SRR1723979
52938	244	NC_000962	1306796	snp	G	A	A:28 G:0	CDS	-	1431/2025	477/674	synonymous_variant c.1431C>T p.Gly477Gly	Rv1175c	fadH	NADPH dependent 2,4-dienoyl-CoA reductase FadH	SRR1723979
52939	245	NC_000962	1307598	snp	C	G	G:29 C:0	CDS	-	629/2025	210/674	missense_variant c.629G>C p.Cys210Ser	Rv1175c	fadH	NADPH dependent 2,4-dienoyl-CoA reductase FadH	SRR1723979
52941	247	NC_000962	1315191	snp	A	C	C:29 A:0	CDS	+	1467/1467	489/488	stop_lost&splice_region_variant c.1467A>C p.Ter489Tyrext*?	Rv1180	pks3	polyketide beta-ketoacyl synthase	SRR1723979
52994	300	NC_000962	1630148	snp	A	C	C:30 A:0	CDS	-	52/2103	18/700	missense_variant c.52T>G p.Tyr18Asp	Rv1449c	tkt	transketolase	SRR1723979
53042	348	NC_000962	1917972	snp	A	G	G:20 A:0	CDS	+	33/807	11/268	synonymous_variant c.33A>G p.Leu11Leu	Rv1694	tlyA	16S/23S rRNA (cytidine-2'-O)-methyltransferase TlyA	SRR1723979
53084	390	NC_000962	2147022	snp	A	C	C:31 A:0	CDS	-	612/1389	204/462	missense_variant c.612T>G p.Ile204Met	Rv1900c	lipJ	lignin peroxidase LipJ	SRR1723979
53131	437	NC_000962	2361604	snp	C	G	G:23 C:0	CDS	+	1365/3042	455/1013	synonymous_variant c.1365C>G p.Val455Val	Rv2101	helZ	helicase HelZ	SRR1723979
53132	438	NC_000962	2362041	snp	C	A	A:31 C:0	CDS	+	1802/3042	601/1013	missense_variant c.1802C>A p.Pro601Gln	Rv2101	helZ	helicase HelZ	SRR1723979
53145	451	NC_000962	2482186	snp	T	C	C:21 T:0	CDS	+	222/1662	74/553	synonymous_variant c.222T>C p.Ala74Ala	Rv2215	dlaT	pyruvate dehydrogenase E2 component dihydrolipoamide acyltransferase	SRR1723979
53212	518	NC_000962	2907682	snp	G	A	A:25 G:0	CDS	+	869/927	290/308	missense_variant c.869G>A p.Gly290Asp	Rv2582	ppiB	peptidyl-prolyl cis-trans isomerase B	SRR1723979
53273	579	NC_000962	3292987	snp	G	A	A:29 G:0	CDS	-	3367/4851	1123/1616	synonymous_variant c.3367C>T p.Leu1123Leu	Rv2946c	pks1	polyketide synthase	SRR1723979
53274	580	NC_000962	3295663	del	CCA	C	C:14 CCA:1	CDS	-	690/4851	230/1616	frameshift_variant c.689_690delTG p.Val230fs	Rv2946c	pks1	polyketide synthase	SRR1723979
53285	591	NC_000962	3367765	snp	G	A	A:25 G:0	CDS	-	1029/1530	343/509	synonymous_variant c.1029C>T p.Gly343Gly	Rv3009c	gatB	aspartyl/glutamyl-tRNA(Asn/Gln) amidotransferase subunit B	SRR1723979
53292	598	NC_000962	3428917	snp	C	A	A:28 C:0	CDS	+	1675/2277	559/758	missense_variant c.1675C>A p.Arg559Ser	Rv3063	cstA	carbon starvation protein A	SRR1723979
53324	630	NC_000962	3704596	snp	G	C	C:39 G:0	CDS	+	160/435	54/144	missense_variant c.160G>C p.Val54Leu	Rv3317	sdhD	succinate dehydrogenase hydrophobic membrane anchor subunit	SRR1723979
53325	631	NC_000962	3704686	snp	T	C	C:23 T:0	CDS	+	250/435	84/144	missense_variant c.250T>C p.Trp84Arg	Rv3317	sdhD	succinate dehydrogenase hydrophobic membrane anchor subunit	SRR1723979
53330	636	NC_000962	3719723	snp	A	C	C:27 A:0	CDS	+	1129/1152	377/383	missense_variant c.1129A>C p.Asn377His	Rv3332	nagA	N-acetylglucosamine-6-phosphate deacetylase NagA	SRR1723979
53407	713	NC_000962	4116773	snp	T	C	C:30 T:0	CDS	+	296/675	99/224	missense_variant c.296T>C p.Val99Ala	Rv3676	crp	cAMP receptor protein	SRR1723979
53482	20	NC_000962	37305	snp	C	G	G:43 C:0	CDS	+	47/1689	16/562	missense_variant c.47C>G p.Ser16Trp	Rv0035	fadD34	fatty-acid--CoA ligase FadD34	SRR1723683
53483	21	NC_000962	37334	snp	A	T	T:33 A:0	CDS	+	76/1689	26/562	missense_variant c.76A>T p.Thr26Ser	Rv0035	fadD34	fatty-acid--CoA ligase FadD34	SRR1723683
53624	162	NC_000962	460413	snp	C	T	T:26 C:0	CDS	-	1590/2547	530/848	synonymous_variant c.1590G>A p.Lys530Lys	Rv0384c	clpB	chaperone protein ClpB	SRR1723683
53637	175	NC_000962	491742	snp	T	C	C:27 T:0	CDS	+	960/1011	320/336	synonymous_variant c.960T>C p.Phe320Phe	Rv0407	fgd1	F420-dependent glucose-6-phosphate dehydrogenase	SRR1723683
53671	209	NC_000962	590436	snp	T	C	C:29 T:0	CDS	+	354/888	118/295	synonymous_variant c.354T>C p.Ala118Ala	Rv0500	proC	pyrroline-5-carboxylate reductase	SRR1723683
53761	299	NC_000962	893733	snp	T	G	G:24 T:0	CDS	+	416/1302	139/433	missense_variant c.416T>G p.Leu139Arg	Rv0800	pepC	M18 family aminopeptidase	SRR1723683
53781	319	NC_000962	951702	snp	C	T	T:24 C:0	CDS	+	71/1080	24/359	missense_variant c.71C>T p.Ala24Val	Rv0855	far	fatty-acid-CoA racemase	SRR1723683
53785	323	NC_000962	957117	snp	T	C	C:27 T:0	CDS	+	825/2163	275/720	synonymous_variant c.825T>C p.Asp275Asp	Rv0860	fadB	fatty oxidation protein FadB	SRR1723683
53833	371	NC_000962	1100234	snp	T	C	C:25 T:0	CDS	+	1169/1395	390/464	missense_variant c.1169T>C p.Leu390Pro	Rv0983	pepD	serine protease PepD	SRR1723683
53900	438	NC_000962	1306259	snp	A	G	G:25 A:0	CDS	-	1968/2025	656/674	synonymous_variant c.1968T>C p.Ala656Ala	Rv1175c	fadH	NADPH dependent 2,4-dienoyl-CoA reductase FadH	SRR1723683
53901	439	NC_000962	1307598	snp	C	G	G:22 C:0	CDS	-	629/2025	210/674	missense_variant c.629G>C p.Cys210Ser	Rv1175c	fadH	NADPH dependent 2,4-dienoyl-CoA reductase FadH	SRR1723683
53903	441	NC_000962	1315191	snp	A	C	C:30 A:0	CDS	+	1467/1467	489/488	stop_lost&splice_region_variant c.1467A>C p.Ter489Tyrext*?	Rv1180	pks3	polyketide beta-ketoacyl synthase	SRR1723683
53942	480	NC_000962	1477596	snp	C	T	T:43 C:0	CDS	-	36/498	12/165	synonymous_variant c.36G>A p.Gly12Gly	Rv1316c	ogt	methylated-DNA--protein-cysteine methyltransferase	SRR1723683
53967	505	NC_000962	1576481	snp	T	G	G:21 T:0	CDS	-	316/963	106/320	missense_variant c.316A>C p.Thr106Pro	Rv1400c	lipI	lipase	SRR1723683
53968	506	NC_000962	1576527	snp	G	T	T:25 G:0	CDS	-	270/963	90/320	missense_variant c.270C>A p.Phe90Leu	Rv1400c	lipI	lipase	SRR1723683
53984	522	NC_000962	1630148	snp	A	C	C:33 A:0	CDS	-	52/2103	18/700	missense_variant c.52T>G p.Tyr18Asp	Rv1449c	tkt	transketolase	SRR1723683
54017	555	NC_000962	1722200	snp	C	G	G:20 C:0	CDS	-	6210/6327	2070/2108	synonymous_variant c.6210G>C p.Val2070Val	Rv1527c	pks5	polyketide synthase	SRR1723683
54018	556	NC_000962	1722228	snp	A	C	C:20 A:0	CDS	-	6182/6327	2061/2108	missense_variant c.6182T>G p.Leu2061Arg	Rv1527c	pks5	polyketide synthase	SRR1723683
54041	579	NC_000962	1834177	snp	A	C	C:32 A:0	CDS	+	636/1446	212/481	synonymous_variant c.636A>C p.Arg212Arg	Rv1630	rpsA	30S ribosomal protein S1	SRR1723683
54066	604	NC_000962	1917972	snp	A	G	G:18 A:0	CDS	+	33/807	11/268	synonymous_variant c.33A>G p.Leu11Leu	Rv1694	tlyA	16S/23S rRNA (cytidine-2'-O)-methyltransferase TlyA	SRR1723683
54126	664	NC_000962	2147022	snp	A	C	C:39 A:0	CDS	-	612/1389	204/462	missense_variant c.612T>G p.Ile204Met	Rv1900c	lipJ	lignin peroxidase LipJ	SRR1723683
54216	754	NC_000962	2361604	snp	C	G	G:20 C:0	CDS	+	1365/3042	455/1013	synonymous_variant c.1365C>G p.Val455Val	Rv2101	helZ	helicase HelZ	SRR1723683
54217	755	NC_000962	2362041	snp	C	A	A:30 C:0	CDS	+	1802/3042	601/1013	missense_variant c.1802C>A p.Pro601Gln	Rv2101	helZ	helicase HelZ	SRR1723683
54241	779	NC_000962	2448458	snp	C	T	T:36 C:0	CDS	+	299/1803	100/600	missense_variant c.299C>T p.Thr100Ile	Rv2187	fadD15	long-chain-fatty-acid--CoA ligase FadD15	SRR1723683
54353	891	NC_000962	2841022	snp	A	G	G:16 A:0	CDS	-	8311/9210	2771/3069	missense_variant c.8311T>C p.Cys2771Arg	Rv2524c	fas	fatty acid synthase	SRR1723683
54354	892	NC_000962	2847281	snp	A	G	G:31 A:0	CDS	-	2052/9210	684/3069	synonymous_variant c.2052T>C p.Asp684Asp	Rv2524c	fas	fatty acid synthase	SRR1723683
54440	978	NC_000962	3165636	snp	G	A	A:25 G:0	CDS	+	432/1380	144/459	synonymous_variant c.432G>A p.Ser144Ser	Rv2855	mtr	mycothione reductase	SRR1723683
54481	1019	NC_000962	3367765	snp	G	A	A:22 G:0	CDS	-	1029/1530	343/509	synonymous_variant c.1029C>T p.Gly343Gly	Rv3009c	gatB	aspartyl/glutamyl-tRNA(Asn/Gln) amidotransferase subunit B	SRR1723683
54493	1031	NC_000962	3428917	snp	C	A	A:34 C:0	CDS	+	1675/2277	559/758	missense_variant c.1675C>A p.Arg559Ser	Rv3063	cstA	carbon starvation protein A	SRR1723683
54527	1065	NC_000962	3571828	snp	G	C	C:33 G:0	CDS	-	716/942	239/313	missense_variant c.716C>G p.Pro239Arg	Rv3199c	nudC	NADH pyrophosphatase	SRR1723683
54537	1075	NC_000962	3605867	snp	C	T	T:24 C:0	CDS	-	1168/1284	390/427	missense_variant c.1168G>A p.Asp390Asn	Rv3229c	desA3	stearoyl-CoA 9-desaturase	SRR1723683
54562	1100	NC_000962	3704596	snp	G	C	C:42 G:0	CDS	+	160/435	54/144	missense_variant c.160G>C p.Val54Leu	Rv3317	sdhD	succinate dehydrogenase hydrophobic membrane anchor subunit	SRR1723683
54563	1101	NC_000962	3704770	snp	A	G	G:41 A:0	CDS	+	334/435	112/144	missense_variant c.334A>G p.Thr112Ala	Rv3317	sdhD	succinate dehydrogenase hydrophobic membrane anchor subunit	SRR1723683
54633	1171	NC_000962	3906311	snp	G	A	A:39 G:0	CDS	-	697/834	233/277	missense_variant c.697C>T p.Arg233Cys	Rv3487c	lipF	carboxylesterase LipF	SRR1723683
54683	1221	NC_000962	4109342	snp	G	A	A:31 G:0	CDS	+	1551/1956	517/651	synonymous_variant c.1551G>A p.Ala517Ala	Rv3667	acs	acetyl-CoAsynthetase	SRR1723683
54687	1225	NC_000962	4116610	snp	G	A	A:27 G:0	CDS	+	133/675	45/224	missense_variant c.133G>A p.Asp45Asn	Rv3676	crp	cAMP receptor protein	SRR1723683
54762	1300	NC_000962	4296015	snp	G	A	A:40 G:0	CDS	-	3591/6381	1197/2126	synonymous_variant c.3591C>T p.Asp1197Asp	Rv3825c	pks2	phthioceranic/hydroxyphthioceranic acid synthase	SRR1723683
54839	25	NC_000962	37305	snp	C	G	G:22 C:0	CDS	+	47/1689	16/562	missense_variant c.47C>G p.Ser16Trp	Rv0035	fadD34	fatty-acid--CoA ligase FadD34	SRR1723548
54840	26	NC_000962	37334	snp	A	T	T:18 A:0	CDS	+	76/1689	26/562	missense_variant c.76A>T p.Thr26Ser	Rv0035	fadD34	fatty-acid--CoA ligase FadD34	SRR1723548
54978	164	NC_000962	435653	snp	C	T	T:17 C:1	CDS	-	1117/1299	373/432	missense_variant c.1117G>A p.Glu373Lys	Rv0357c	purA	adenylosuccinate synthetase	SRR1723548
54986	172	NC_000962	460413	snp	C	T	T:29 C:0	CDS	-	1590/2547	530/848	synonymous_variant c.1590G>A p.Lys530Lys	Rv0384c	clpB	chaperone protein ClpB	SRR1723548
54996	182	NC_000962	491742	snp	T	C	C:26 T:0	CDS	+	960/1011	320/336	synonymous_variant c.960T>C p.Phe320Phe	Rv0407	fgd1	F420-dependent glucose-6-phosphate dehydrogenase	SRR1723548
55024	210	NC_000962	590436	snp	T	C	C:17 T:0	CDS	+	354/888	118/295	synonymous_variant c.354T>C p.Ala118Ala	Rv0500	proC	pyrroline-5-carboxylate reductase	SRR1723548
55117	303	NC_000962	893733	snp	T	G	G:32 T:0	CDS	+	416/1302	139/433	missense_variant c.416T>G p.Leu139Arg	Rv0800	pepC	M18 family aminopeptidase	SRR1723548
55118	304	NC_000962	894028	snp	C	A	A:20 C:2	CDS	+	711/1302	237/433	synonymous_variant c.711C>A p.Ala237Ala	Rv0800	pepC	M18 family aminopeptidase	SRR1723548
55138	324	NC_000962	951702	snp	C	T	T:26 C:0	CDS	+	71/1080	24/359	missense_variant c.71C>T p.Ala24Val	Rv0855	far	fatty-acid-CoA racemase	SRR1723548
55142	328	NC_000962	957117	snp	T	C	C:25 T:0	CDS	+	825/2163	275/720	synonymous_variant c.825T>C p.Asp275Asp	Rv0860	fadB	fatty oxidation protein FadB	SRR1723548
55189	375	NC_000962	1100234	snp	T	C	C:14 T:0	CDS	+	1169/1395	390/464	missense_variant c.1169T>C p.Leu390Pro	Rv0983	pepD	serine protease PepD	SRR1723548
55257	443	NC_000962	1306259	snp	A	G	G:37 A:0	CDS	-	1968/2025	656/674	synonymous_variant c.1968T>C p.Ala656Ala	Rv1175c	fadH	NADPH dependent 2,4-dienoyl-CoA reductase FadH	SRR1723548
55258	444	NC_000962	1307598	snp	C	G	G:32 C:0	CDS	-	629/2025	210/674	missense_variant c.629G>C p.Cys210Ser	Rv1175c	fadH	NADPH dependent 2,4-dienoyl-CoA reductase FadH	SRR1723548
55260	446	NC_000962	1315191	snp	A	C	C:19 A:0	CDS	+	1467/1467	489/488	stop_lost&splice_region_variant c.1467A>C p.Ter489Tyrext*?	Rv1180	pks3	polyketide beta-ketoacyl synthase	SRR1723548
55299	485	NC_000962	1477596	snp	C	T	T:26 C:0	CDS	-	36/498	12/165	synonymous_variant c.36G>A p.Gly12Gly	Rv1316c	ogt	methylated-DNA--protein-cysteine methyltransferase	SRR1723548
55317	503	NC_000962	1576481	snp	T	G	G:24 T:0	CDS	-	316/963	106/320	missense_variant c.316A>C p.Thr106Pro	Rv1400c	lipI	lipase	SRR1723548
55318	504	NC_000962	1576527	snp	G	T	T:21 G:0	CDS	-	270/963	90/320	missense_variant c.270C>A p.Phe90Leu	Rv1400c	lipI	lipase	SRR1723548
55335	521	NC_000962	1630148	snp	A	C	C:25 A:0	CDS	-	52/2103	18/700	missense_variant c.52T>G p.Tyr18Asp	Rv1449c	tkt	transketolase	SRR1723548
55367	553	NC_000962	1722200	snp	C	G	G:23 C:0	CDS	-	6210/6327	2070/2108	synonymous_variant c.6210G>C p.Val2070Val	Rv1527c	pks5	polyketide synthase	SRR1723548
55368	554	NC_000962	1722228	snp	A	C	C:19 A:0	CDS	-	6182/6327	2061/2108	missense_variant c.6182T>G p.Leu2061Arg	Rv1527c	pks5	polyketide synthase	SRR1723548
55391	577	NC_000962	1834177	snp	A	C	C:23 A:0	CDS	+	636/1446	212/481	synonymous_variant c.636A>C p.Arg212Arg	Rv1630	rpsA	30S ribosomal protein S1	SRR1723548
55415	601	NC_000962	1917972	snp	A	G	G:27 A:0	CDS	+	33/807	11/268	synonymous_variant c.33A>G p.Leu11Leu	Rv1694	tlyA	16S/23S rRNA (cytidine-2'-O)-methyltransferase TlyA	SRR1723548
55479	665	NC_000962	2147022	snp	A	C	C:43 A:0	CDS	-	612/1389	204/462	missense_variant c.612T>G p.Ile204Met	Rv1900c	lipJ	lignin peroxidase LipJ	SRR1723548
55567	753	NC_000962	2361604	snp	C	G	G:22 C:0	CDS	+	1365/3042	455/1013	synonymous_variant c.1365C>G p.Val455Val	Rv2101	helZ	helicase HelZ	SRR1723548
55568	754	NC_000962	2362041	snp	C	A	A:20 C:0	CDS	+	1802/3042	601/1013	missense_variant c.1802C>A p.Pro601Gln	Rv2101	helZ	helicase HelZ	SRR1723548
55589	775	NC_000962	2448458	snp	C	T	T:20 C:0	CDS	+	299/1803	100/600	missense_variant c.299C>T p.Thr100Ile	Rv2187	fadD15	long-chain-fatty-acid--CoA ligase FadD15	SRR1723548
55590	776	NC_000962	2449872	del	CGG	C	C:24 CGG:2	CDS	+	1714/1803	572/600	frameshift_variant c.1714_1715delGG p.Gly572fs	Rv2187	fadD15	long-chain-fatty-acid--CoA ligase FadD15	SRR1723548
55704	890	NC_000962	2841022	snp	A	G	G:32 A:0	CDS	-	8311/9210	2771/3069	missense_variant c.8311T>C p.Cys2771Arg	Rv2524c	fas	fatty acid synthase	SRR1723548
55705	891	NC_000962	2847281	snp	A	G	G:23 A:0	CDS	-	2052/9210	684/3069	synonymous_variant c.2052T>C p.Asp684Asp	Rv2524c	fas	fatty acid synthase	SRR1723548
55785	971	NC_000962	3165636	snp	G	A	A:37 G:0	CDS	+	432/1380	144/459	synonymous_variant c.432G>A p.Ser144Ser	Rv2855	mtr	mycothione reductase	SRR1723548
55832	1018	NC_000962	3367765	snp	G	A	A:35 G:0	CDS	-	1029/1530	343/509	synonymous_variant c.1029C>T p.Gly343Gly	Rv3009c	gatB	aspartyl/glutamyl-tRNA(Asn/Gln) amidotransferase subunit B	SRR1723548
55842	1028	NC_000962	3428917	snp	C	A	A:20 C:0	CDS	+	1675/2277	559/758	missense_variant c.1675C>A p.Arg559Ser	Rv3063	cstA	carbon starvation protein A	SRR1723548
55876	1062	NC_000962	3571828	snp	G	C	C:29 G:0	CDS	-	716/942	239/313	missense_variant c.716C>G p.Pro239Arg	Rv3199c	nudC	NADH pyrophosphatase	SRR1723548
55911	1097	NC_000962	3704596	snp	G	C	C:31 G:0	CDS	+	160/435	54/144	missense_variant c.160G>C p.Val54Leu	Rv3317	sdhD	succinate dehydrogenase hydrophobic membrane anchor subunit	SRR1723548
55912	1098	NC_000962	3704770	snp	A	G	G:36 A:0	CDS	+	334/435	112/144	missense_variant c.334A>G p.Thr112Ala	Rv3317	sdhD	succinate dehydrogenase hydrophobic membrane anchor subunit	SRR1723548
55980	1166	NC_000962	3906311	snp	G	A	A:16 G:0	CDS	-	697/834	233/277	missense_variant c.697C>T p.Arg233Cys	Rv3487c	lipF	carboxylesterase LipF	SRR1723548
56031	1217	NC_000962	4116610	snp	G	A	A:23 G:0	CDS	+	133/675	45/224	missense_variant c.133G>A p.Asp45Asn	Rv3676	crp	cAMP receptor protein	SRR1723548
56077	1263	NC_000962	4220865	snp	A	G	G:28 A:2	CDS	+	1181/1248	394/415	missense_variant c.1181A>G p.Glu394Gly	Rv3775	lipE	lipase LipE	SRR1723548
56107	1293	NC_000962	4296015	snp	G	A	A:43 G:0	CDS	-	3591/6381	1197/2126	synonymous_variant c.3591C>T p.Asp1197Asp	Rv3825c	pks2	phthioceranic/hydroxyphthioceranic acid synthase	SRR1723548
56182	21	NC_000962	37305	snp	C	G	G:37 C:0	CDS	+	47/1689	16/562	missense_variant c.47C>G p.Ser16Trp	Rv0035	fadD34	fatty-acid--CoA ligase FadD34	SRR6280133
56183	22	NC_000962	37334	snp	A	T	T:35 A:0	CDS	+	76/1689	26/562	missense_variant c.76A>T p.Thr26Ser	Rv0035	fadD34	fatty-acid--CoA ligase FadD34	SRR6280133
56184	23	NC_000962	37791	snp	C	G	G:38 C:0	CDS	+	533/1689	178/562	missense_variant c.533C>G p.Ser178Cys	Rv0035	fadD34	fatty-acid--CoA ligase FadD34	SRR6280133
56332	171	NC_000962	460413	snp	C	T	T:20 C:1	CDS	-	1590/2547	530/848	synonymous_variant c.1590G>A p.Lys530Lys	Rv0384c	clpB	chaperone protein ClpB	SRR6280133
56351	190	NC_000962	491742	snp	T	C	C:20 T:0	CDS	+	960/1011	320/336	synonymous_variant c.960T>C p.Phe320Phe	Rv0407	fgd1	F420-dependent glucose-6-phosphate dehydrogenase	SRR6280133
56382	221	NC_000962	590436	snp	T	C	C:31 T:0	CDS	+	354/888	118/295	synonymous_variant c.354T>C p.Ala118Ala	Rv0500	proC	pyrroline-5-carboxylate reductase	SRR6280133
56478	317	NC_000962	893733	snp	T	G	G:30 T:0	CDS	+	416/1302	139/433	missense_variant c.416T>G p.Leu139Arg	Rv0800	pepC	M18 family aminopeptidase	SRR6280133
56498	337	NC_000962	951702	snp	C	T	T:44 C:0	CDS	+	71/1080	24/359	missense_variant c.71C>T p.Ala24Val	Rv0855	far	fatty-acid-CoA racemase	SRR6280133
56499	338	NC_000962	952391	snp	C	T	T:29 C:2	CDS	+	760/1080	254/359	missense_variant c.760C>T p.Leu254Phe	Rv0855	far	fatty-acid-CoA racemase	SRR6280133
56503	342	NC_000962	957117	snp	T	C	C:31 T:0	CDS	+	825/2163	275/720	synonymous_variant c.825T>C p.Asp275Asp	Rv0860	fadB	fatty oxidation protein FadB	SRR6280133
56550	389	NC_000962	1100234	snp	T	C	C:19 T:0	CDS	+	1169/1395	390/464	missense_variant c.1169T>C p.Leu390Pro	Rv0983	pepD	serine protease PepD	SRR6280133
56619	458	NC_000962	1306259	snp	A	G	G:29 A:0	CDS	-	1968/2025	656/674	synonymous_variant c.1968T>C p.Ala656Ala	Rv1175c	fadH	NADPH dependent 2,4-dienoyl-CoA reductase FadH	SRR6280133
56620	459	NC_000962	1307598	snp	C	G	G:23 C:0	CDS	-	629/2025	210/674	missense_variant c.629G>C p.Cys210Ser	Rv1175c	fadH	NADPH dependent 2,4-dienoyl-CoA reductase FadH	SRR6280133
56622	461	NC_000962	1315191	snp	A	C	C:30 A:0	CDS	+	1467/1467	489/488	stop_lost&splice_region_variant c.1467A>C p.Ter489Tyrext*?	Rv1180	pks3	polyketide beta-ketoacyl synthase	SRR6280133
56665	504	NC_000962	1477596	snp	C	T	T:39 C:3	CDS	-	36/498	12/165	synonymous_variant c.36G>A p.Gly12Gly	Rv1316c	ogt	methylated-DNA--protein-cysteine methyltransferase	SRR6280133
56690	529	NC_000962	1576481	snp	T	G	G:25 T:0	CDS	-	316/963	106/320	missense_variant c.316A>C p.Thr106Pro	Rv1400c	lipI	lipase	SRR6280133
56691	530	NC_000962	1576527	snp	G	T	T:27 G:0	CDS	-	270/963	90/320	missense_variant c.270C>A p.Phe90Leu	Rv1400c	lipI	lipase	SRR6280133
56709	548	NC_000962	1630148	snp	A	C	C:38 A:0	CDS	-	52/2103	18/700	missense_variant c.52T>G p.Tyr18Asp	Rv1449c	tkt	transketolase	SRR6280133
56741	580	NC_000962	1722200	snp	C	G	G:28 C:0	CDS	-	6210/6327	2070/2108	synonymous_variant c.6210G>C p.Val2070Val	Rv1527c	pks5	polyketide synthase	SRR6280133
56742	581	NC_000962	1722228	snp	A	C	C:28 A:1	CDS	-	6182/6327	2061/2108	missense_variant c.6182T>G p.Leu2061Arg	Rv1527c	pks5	polyketide synthase	SRR6280133
56764	603	NC_000962	1834177	snp	A	C	C:29 A:0	CDS	+	636/1446	212/481	synonymous_variant c.636A>C p.Arg212Arg	Rv1630	rpsA	30S ribosomal protein S1	SRR6280133
56788	627	NC_000962	1917972	snp	A	G	G:21 A:0	CDS	+	33/807	11/268	synonymous_variant c.33A>G p.Leu11Leu	Rv1694	tlyA	16S/23S rRNA (cytidine-2'-O)-methyltransferase TlyA	SRR6280133
56854	693	NC_000962	2147022	snp	A	C	C:25 A:0	CDS	-	612/1389	204/462	missense_variant c.612T>G p.Ile204Met	Rv1900c	lipJ	lignin peroxidase LipJ	SRR6280133
56945	784	NC_000962	2361604	snp	C	G	G:15 C:0	CDS	+	1365/3042	455/1013	synonymous_variant c.1365C>G p.Val455Val	Rv2101	helZ	helicase HelZ	SRR6280133
56946	785	NC_000962	2362041	snp	C	A	A:23 C:0	CDS	+	1802/3042	601/1013	missense_variant c.1802C>A p.Pro601Gln	Rv2101	helZ	helicase HelZ	SRR6280133
56968	807	NC_000962	2448458	snp	C	T	T:31 C:0	CDS	+	299/1803	100/600	missense_variant c.299C>T p.Thr100Ile	Rv2187	fadD15	long-chain-fatty-acid--CoA ligase FadD15	SRR6280133
57084	923	NC_000962	2847281	snp	A	G	G:23 A:1	CDS	-	2052/9210	684/3069	synonymous_variant c.2052T>C p.Asp684Asp	Rv2524c	fas	fatty acid synthase	SRR6280133
57173	1012	NC_000962	3165636	snp	G	A	A:23 G:1	CDS	+	432/1380	144/459	synonymous_variant c.432G>A p.Ser144Ser	Rv2855	mtr	mycothione reductase	SRR6280133
57216	1055	NC_000962	3367765	snp	G	A	A:24 G:0	CDS	-	1029/1530	343/509	synonymous_variant c.1029C>T p.Gly343Gly	Rv3009c	gatB	aspartyl/glutamyl-tRNA(Asn/Gln) amidotransferase subunit B	SRR6280133
57230	1069	NC_000962	3428917	snp	C	A	A:45 C:0	CDS	+	1675/2277	559/758	missense_variant c.1675C>A p.Arg559Ser	Rv3063	cstA	carbon starvation protein A	SRR6280133
57265	1104	NC_000962	3571828	snp	G	C	C:19 G:0	CDS	-	716/942	239/313	missense_variant c.716C>G p.Pro239Arg	Rv3199c	nudC	NADH pyrophosphatase	SRR6280133
57291	1130	NC_000962	3670834	snp	A	G	G:19 A:1	CDS	-	961/1350	321/449	missense_variant c.961T>C p.Phe321Leu	Rv3290c	lat	L-lysine-epsilon aminotransferase	SRR6280133
57298	1137	NC_000962	3704596	snp	G	C	C:33 G:0	CDS	+	160/435	54/144	missense_variant c.160G>C p.Val54Leu	Rv3317	sdhD	succinate dehydrogenase hydrophobic membrane anchor subunit	SRR6280133
57299	1138	NC_000962	3704770	snp	A	G	G:33 A:0	CDS	+	334/435	112/144	missense_variant c.334A>G p.Thr112Ala	Rv3317	sdhD	succinate dehydrogenase hydrophobic membrane anchor subunit	SRR6280133
57379	1218	NC_000962	3906311	snp	G	A	A:20 G:0	CDS	-	697/834	233/277	missense_variant c.697C>T p.Arg233Cys	Rv3487c	lipF	carboxylesterase LipF	SRR6280133
57429	1268	NC_000962	4109342	snp	G	A	A:24 G:0	CDS	+	1551/1956	517/651	synonymous_variant c.1551G>A p.Ala517Ala	Rv3667	acs	acetyl-CoAsynthetase	SRR6280133
57433	1272	NC_000962	4116610	snp	G	A	A:45 G:0	CDS	+	133/675	45/224	missense_variant c.133G>A p.Asp45Asn	Rv3676	crp	cAMP receptor protein	SRR6280133
57506	1345	NC_000962	4296015	snp	G	A	A:20 G:1	CDS	-	3591/6381	1197/2126	synonymous_variant c.3591C>T p.Asp1197Asp	Rv3825c	pks2	phthioceranic/hydroxyphthioceranic acid synthase	SRR6280133
57578	21	NC_000962	37305	snp	C	G	G:48 C:0	CDS	+	47/1689	16/562	missense_variant c.47C>G p.Ser16Trp	Rv0035	fadD34	fatty-acid--CoA ligase FadD34	SRR1723464
57711	154	NC_000962	491742	snp	T	C	C:31 T:0	CDS	+	960/1011	320/336	synonymous_variant c.960T>C p.Phe320Phe	Rv0407	fgd1	F420-dependent glucose-6-phosphate dehydrogenase	SRR1723464
57740	183	NC_000962	590436	snp	T	C	C:24 T:0	CDS	+	354/888	118/295	synonymous_variant c.354T>C p.Ala118Ala	Rv0500	proC	pyrroline-5-carboxylate reductase	SRR1723464
57820	263	NC_000962	893733	snp	T	G	G:22 T:0	CDS	+	416/1302	139/433	missense_variant c.416T>G p.Leu139Arg	Rv0800	pepC	M18 family aminopeptidase	SRR1723464
57838	281	NC_000962	957117	snp	T	C	C:12 T:0	CDS	+	825/2163	275/720	synonymous_variant c.825T>C p.Asp275Asp	Rv0860	fadB	fatty oxidation protein FadB	SRR1723464
57883	326	NC_000962	1100234	snp	T	C	C:30 T:0	CDS	+	1169/1395	390/464	missense_variant c.1169T>C p.Leu390Pro	Rv0983	pepD	serine protease PepD	SRR1723464
57949	392	NC_000962	1306259	snp	A	G	G:25 A:0	CDS	-	1968/2025	656/674	synonymous_variant c.1968T>C p.Ala656Ala	Rv1175c	fadH	NADPH dependent 2,4-dienoyl-CoA reductase FadH	SRR1723464
57950	393	NC_000962	1307598	snp	C	G	G:20 C:0	CDS	-	629/2025	210/674	missense_variant c.629G>C p.Cys210Ser	Rv1175c	fadH	NADPH dependent 2,4-dienoyl-CoA reductase FadH	SRR1723464
57951	394	NC_000962	1315191	snp	A	C	C:22 A:0	CDS	+	1467/1467	489/488	stop_lost&splice_region_variant c.1467A>C p.Ter489Tyrext*?	Rv1180	pks3	polyketide beta-ketoacyl synthase	SRR1723464
58017	460	NC_000962	1576481	snp	T	G	G:16 T:0	CDS	-	316/963	106/320	missense_variant c.316A>C p.Thr106Pro	Rv1400c	lipI	lipase	SRR1723464
58018	461	NC_000962	1576527	snp	G	T	T:26 G:0	CDS	-	270/963	90/320	missense_variant c.270C>A p.Phe90Leu	Rv1400c	lipI	lipase	SRR1723464
58019	462	NC_000962	1576564	snp	C	T	T:28 C:0	CDS	-	233/963	78/320	missense_variant c.233G>A p.Cys78Tyr	Rv1400c	lipI	lipase	SRR1723464
58040	483	NC_000962	1630148	snp	A	C	C:35 A:0	CDS	-	52/2103	18/700	missense_variant c.52T>G p.Tyr18Asp	Rv1449c	tkt	transketolase	SRR1723464
58068	511	NC_000962	1722200	snp	C	G	G:24 C:0	CDS	-	6210/6327	2070/2108	synonymous_variant c.6210G>C p.Val2070Val	Rv1527c	pks5	polyketide synthase	SRR1723464
58069	512	NC_000962	1722228	snp	A	C	C:17 A:0	CDS	-	6182/6327	2061/2108	missense_variant c.6182T>G p.Leu2061Arg	Rv1527c	pks5	polyketide synthase	SRR1723464
58075	518	NC_000962	1753885	mnp	CT	GA	GA:23 CT:0	CDS	+	170/1716	57/571	missense_variant c.170_171delCTinsGA p.Pro57Arg	Rv1550	fadD11	fatty-acid--CoA ligase FadD11	SRR1723464
58092	535	NC_000962	1834177	snp	A	C	C:34 A:0	CDS	+	636/1446	212/481	synonymous_variant c.636A>C p.Arg212Arg	Rv1630	rpsA	30S ribosomal protein S1	SRR1723464
58114	557	NC_000962	1917972	snp	A	G	G:11 A:0	CDS	+	33/807	11/268	synonymous_variant c.33A>G p.Leu11Leu	Rv1694	tlyA	16S/23S rRNA (cytidine-2'-O)-methyltransferase TlyA	SRR1723464
58172	615	NC_000962	2147022	snp	A	C	C:41 A:0	CDS	-	612/1389	204/462	missense_variant c.612T>G p.Ile204Met	Rv1900c	lipJ	lignin peroxidase LipJ	SRR1723464
58249	692	NC_000962	2361604	snp	C	G	G:23 C:0	CDS	+	1365/3042	455/1013	synonymous_variant c.1365C>G p.Val455Val	Rv2101	helZ	helicase HelZ	SRR1723464
58250	693	NC_000962	2362041	snp	C	A	A:28 C:0	CDS	+	1802/3042	601/1013	missense_variant c.1802C>A p.Pro601Gln	Rv2101	helZ	helicase HelZ	SRR1723464
58269	712	NC_000962	2448458	snp	C	T	T:31 C:0	CDS	+	299/1803	100/600	missense_variant c.299C>T p.Thr100Ile	Rv2187	fadD15	long-chain-fatty-acid--CoA ligase FadD15	SRR1723464
58375	818	NC_000962	2841022	snp	A	G	G:19 A:0	CDS	-	8311/9210	2771/3069	missense_variant c.8311T>C p.Cys2771Arg	Rv2524c	fas	fatty acid synthase	SRR1723464
58376	819	NC_000962	2846568	snp	C	A	A:22 C:0	CDS	-	2765/9210	922/3069	missense_variant c.2765G>T p.Arg922Leu	Rv2524c	fas	fatty acid synthase	SRR1723464
58377	820	NC_000962	2847281	snp	A	G	G:38 A:0	CDS	-	2052/9210	684/3069	synonymous_variant c.2052T>C p.Asp684Asp	Rv2524c	fas	fatty acid synthase	SRR1723464
58499	942	NC_000962	3367765	snp	G	A	A:31 G:0	CDS	-	1029/1530	343/509	synonymous_variant c.1029C>T p.Gly343Gly	Rv3009c	gatB	aspartyl/glutamyl-tRNA(Asn/Gln) amidotransferase subunit B	SRR1723464
58510	953	NC_000962	3428917	snp	C	A	A:39 C:0	CDS	+	1675/2277	559/758	missense_variant c.1675C>A p.Arg559Ser	Rv3063	cstA	carbon starvation protein A	SRR1723464
58546	989	NC_000962	3571828	snp	G	C	C:37 G:0	CDS	-	716/942	239/313	missense_variant c.716C>G p.Pro239Arg	Rv3199c	nudC	NADH pyrophosphatase	SRR1723464
58583	1026	NC_000962	3704596	snp	G	C	C:43 G:1	CDS	+	160/435	54/144	missense_variant c.160G>C p.Val54Leu	Rv3317	sdhD	succinate dehydrogenase hydrophobic membrane anchor subunit	SRR1723464
58584	1027	NC_000962	3704770	snp	A	G	G:49 A:0	CDS	+	334/435	112/144	missense_variant c.334A>G p.Thr112Ala	Rv3317	sdhD	succinate dehydrogenase hydrophobic membrane anchor subunit	SRR1723464
58652	1095	NC_000962	3906311	snp	G	A	A:23 G:0	CDS	-	697/834	233/277	missense_variant c.697C>T p.Arg233Cys	Rv3487c	lipF	carboxylesterase LipF	SRR1723464
58770	1213	NC_000962	4296015	snp	G	A	A:45 G:1	CDS	-	3591/6381	1197/2126	synonymous_variant c.3591C>T p.Asp1197Asp	Rv3825c	pks2	phthioceranic/hydroxyphthioceranic acid synthase	SRR1723464
58771	1214	NC_000962	4298643	snp	G	C	C:21 G:0	CDS	-	963/6381	321/2126	missense_variant c.963C>G p.Asp321Glu	Rv3825c	pks2	phthioceranic/hydroxyphthioceranic acid synthase	SRR1723464
58849	25	NC_000962	37305	snp	C	G	G:22 C:0	CDS	+	47/1689	16/562	missense_variant c.47C>G p.Ser16Trp	Rv0035	fadD34	fatty-acid--CoA ligase FadD34	SRR1723792
58850	26	NC_000962	37334	snp	A	T	T:32 A:0	CDS	+	76/1689	26/562	missense_variant c.76A>T p.Thr26Ser	Rv0035	fadD34	fatty-acid--CoA ligase FadD34	SRR1723792
58987	163	NC_000962	460413	snp	C	T	T:30 C:0	CDS	-	1590/2547	530/848	synonymous_variant c.1590G>A p.Lys530Lys	Rv0384c	clpB	chaperone protein ClpB	SRR1723792
59001	177	NC_000962	491742	snp	T	C	C:27 T:0	CDS	+	960/1011	320/336	synonymous_variant c.960T>C p.Phe320Phe	Rv0407	fgd1	F420-dependent glucose-6-phosphate dehydrogenase	SRR1723792
59030	206	NC_000962	590436	snp	T	C	C:25 T:0	CDS	+	354/888	118/295	synonymous_variant c.354T>C p.Ala118Ala	Rv0500	proC	pyrroline-5-carboxylate reductase	SRR1723792
59118	294	NC_000962	893733	snp	T	G	G:28 T:0	CDS	+	416/1302	139/433	missense_variant c.416T>G p.Leu139Arg	Rv0800	pepC	M18 family aminopeptidase	SRR1723792
59136	312	NC_000962	951702	snp	C	T	T:24 C:0	CDS	+	71/1080	24/359	missense_variant c.71C>T p.Ala24Val	Rv0855	far	fatty-acid-CoA racemase	SRR1723792
59140	316	NC_000962	957117	snp	T	C	C:15 T:0	CDS	+	825/2163	275/720	synonymous_variant c.825T>C p.Asp275Asp	Rv0860	fadB	fatty oxidation protein FadB	SRR1723792
59141	317	NC_000962	957370	snp	G	A	A:30 G:0	CDS	+	1078/2163	360/720	missense_variant c.1078G>A p.Ala360Thr	Rv0860	fadB	fatty oxidation protein FadB	SRR1723792
59191	367	NC_000962	1100234	snp	T	C	C:25 T:0	CDS	+	1169/1395	390/464	missense_variant c.1169T>C p.Leu390Pro	Rv0983	pepD	serine protease PepD	SRR1723792
59259	435	NC_000962	1306259	snp	A	G	G:22 A:0	CDS	-	1968/2025	656/674	synonymous_variant c.1968T>C p.Ala656Ala	Rv1175c	fadH	NADPH dependent 2,4-dienoyl-CoA reductase FadH	SRR1723792
59260	436	NC_000962	1307598	snp	C	G	G:28 C:0	CDS	-	629/2025	210/674	missense_variant c.629G>C p.Cys210Ser	Rv1175c	fadH	NADPH dependent 2,4-dienoyl-CoA reductase FadH	SRR1723792
59262	438	NC_000962	1315191	snp	A	C	C:27 A:0	CDS	+	1467/1467	489/488	stop_lost&splice_region_variant c.1467A>C p.Ter489Tyrext*?	Rv1180	pks3	polyketide beta-ketoacyl synthase	SRR1723792
59304	480	NC_000962	1477596	snp	C	T	T:26 C:0	CDS	-	36/498	12/165	synonymous_variant c.36G>A p.Gly12Gly	Rv1316c	ogt	methylated-DNA--protein-cysteine methyltransferase	SRR1723792
59328	504	NC_000962	1576481	snp	T	G	G:29 T:0	CDS	-	316/963	106/320	missense_variant c.316A>C p.Thr106Pro	Rv1400c	lipI	lipase	SRR1723792
59329	505	NC_000962	1576527	snp	G	T	T:21 G:1	CDS	-	270/963	90/320	missense_variant c.270C>A p.Phe90Leu	Rv1400c	lipI	lipase	SRR1723792
59347	523	NC_000962	1630148	snp	A	C	C:27 A:0	CDS	-	52/2103	18/700	missense_variant c.52T>G p.Tyr18Asp	Rv1449c	tkt	transketolase	SRR1723792
59377	553	NC_000962	1722200	snp	C	G	G:25 C:0	CDS	-	6210/6327	2070/2108	synonymous_variant c.6210G>C p.Val2070Val	Rv1527c	pks5	polyketide synthase	SRR1723792
59378	554	NC_000962	1722228	snp	A	C	C:18 A:0	CDS	-	6182/6327	2061/2108	missense_variant c.6182T>G p.Leu2061Arg	Rv1527c	pks5	polyketide synthase	SRR1723792
59379	555	NC_000962	1725796	snp	C	T	T:35 C:0	CDS	-	2614/6327	872/2108	missense_variant c.2614G>A p.Gly872Ser	Rv1527c	pks5	polyketide synthase	SRR1723792
59404	580	NC_000962	1834177	snp	A	C	C:33 A:0	CDS	+	636/1446	212/481	synonymous_variant c.636A>C p.Arg212Arg	Rv1630	rpsA	30S ribosomal protein S1	SRR1723792
59428	604	NC_000962	1917972	snp	A	G	G:34 A:0	CDS	+	33/807	11/268	synonymous_variant c.33A>G p.Leu11Leu	Rv1694	tlyA	16S/23S rRNA (cytidine-2'-O)-methyltransferase TlyA	SRR1723792
59491	667	NC_000962	2147022	snp	A	C	C:24 A:0	CDS	-	612/1389	204/462	missense_variant c.612T>G p.Ile204Met	Rv1900c	lipJ	lignin peroxidase LipJ	SRR1723792
59580	756	NC_000962	2361604	snp	C	G	G:20 C:0	CDS	+	1365/3042	455/1013	synonymous_variant c.1365C>G p.Val455Val	Rv2101	helZ	helicase HelZ	SRR1723792
59581	757	NC_000962	2362041	snp	C	A	A:20 C:0	CDS	+	1802/3042	601/1013	missense_variant c.1802C>A p.Pro601Gln	Rv2101	helZ	helicase HelZ	SRR1723792
59604	780	NC_000962	2448458	snp	C	T	T:30 C:0	CDS	+	299/1803	100/600	missense_variant c.299C>T p.Thr100Ile	Rv2187	fadD15	long-chain-fatty-acid--CoA ligase FadD15	SRR1723792
59719	895	NC_000962	2841022	snp	A	G	G:23 A:0	CDS	-	8311/9210	2771/3069	missense_variant c.8311T>C p.Cys2771Arg	Rv2524c	fas	fatty acid synthase	SRR1723792
59720	896	NC_000962	2847281	snp	A	G	G:22 A:0	CDS	-	2052/9210	684/3069	synonymous_variant c.2052T>C p.Asp684Asp	Rv2524c	fas	fatty acid synthase	SRR1723792
59810	986	NC_000962	3165636	snp	G	A	A:36 G:0	CDS	+	432/1380	144/459	synonymous_variant c.432G>A p.Ser144Ser	Rv2855	mtr	mycothione reductase	SRR1723792
59854	1030	NC_000962	3367765	snp	G	A	A:16 G:0	CDS	-	1029/1530	343/509	synonymous_variant c.1029C>T p.Gly343Gly	Rv3009c	gatB	aspartyl/glutamyl-tRNA(Asn/Gln) amidotransferase subunit B	SRR1723792
59855	1031	NC_000962	3368070	snp	C	T	T:20 C:1	CDS	-	724/1530	242/509	missense_variant c.724G>A p.Gly242Ser	Rv3009c	gatB	aspartyl/glutamyl-tRNA(Asn/Gln) amidotransferase subunit B	SRR1723792
59864	1040	NC_000962	3428917	snp	C	A	A:26 C:0	CDS	+	1675/2277	559/758	missense_variant c.1675C>A p.Arg559Ser	Rv3063	cstA	carbon starvation protein A	SRR1723792
59900	1076	NC_000962	3571828	snp	G	C	C:28 G:0	CDS	-	716/942	239/313	missense_variant c.716C>G p.Pro239Arg	Rv3199c	nudC	NADH pyrophosphatase	SRR1723792
59936	1112	NC_000962	3704596	snp	G	C	C:38 G:0	CDS	+	160/435	54/144	missense_variant c.160G>C p.Val54Leu	Rv3317	sdhD	succinate dehydrogenase hydrophobic membrane anchor subunit	SRR1723792
59937	1113	NC_000962	3704770	snp	A	G	G:39 A:0	CDS	+	334/435	112/144	missense_variant c.334A>G p.Thr112Ala	Rv3317	sdhD	succinate dehydrogenase hydrophobic membrane anchor subunit	SRR1723792
59999	1175	NC_000962	3906311	snp	G	A	A:29 G:0	CDS	-	697/834	233/277	missense_variant c.697C>T p.Arg233Cys	Rv3487c	lipF	carboxylesterase LipF	SRR1723792
60052	1228	NC_000962	4116610	snp	G	A	A:18 G:0	CDS	+	133/675	45/224	missense_variant c.133G>A p.Asp45Asn	Rv3676	crp	cAMP receptor protein	SRR1723792
60128	1304	NC_000962	4296015	snp	G	A	A:30 G:0	CDS	-	3591/6381	1197/2126	synonymous_variant c.3591C>T p.Asp1197Asp	Rv3825c	pks2	phthioceranic/hydroxyphthioceranic acid synthase	SRR1723792
60199	23	NC_000962	37305	snp	C	G	G:32 C:1	CDS	+	47/1689	16/562	missense_variant c.47C>G p.Ser16Trp	Rv0035	fadD34	fatty-acid--CoA ligase FadD34	SRR1723760
60200	24	NC_000962	37334	snp	A	T	T:33 A:1	CDS	+	76/1689	26/562	missense_variant c.76A>T p.Thr26Ser	Rv0035	fadD34	fatty-acid--CoA ligase FadD34	SRR1723760
60338	162	NC_000962	460413	snp	C	T	T:23 C:0	CDS	-	1590/2547	530/848	synonymous_variant c.1590G>A p.Lys530Lys	Rv0384c	clpB	chaperone protein ClpB	SRR1723760
60349	173	NC_000962	491742	snp	T	C	C:30 T:0	CDS	+	960/1011	320/336	synonymous_variant c.960T>C p.Phe320Phe	Rv0407	fgd1	F420-dependent glucose-6-phosphate dehydrogenase	SRR1723760
60377	201	NC_000962	590436	snp	T	C	C:24 T:0	CDS	+	354/888	118/295	synonymous_variant c.354T>C p.Ala118Ala	Rv0500	proC	pyrroline-5-carboxylate reductase	SRR1723760
60465	289	NC_000962	893733	snp	T	G	G:23 T:0	CDS	+	416/1302	139/433	missense_variant c.416T>G p.Leu139Arg	Rv0800	pepC	M18 family aminopeptidase	SRR1723760
60485	309	NC_000962	951702	snp	C	T	T:16 C:0	CDS	+	71/1080	24/359	missense_variant c.71C>T p.Ala24Val	Rv0855	far	fatty-acid-CoA racemase	SRR1723760
60489	313	NC_000962	957117	snp	T	C	C:19 T:0	CDS	+	825/2163	275/720	synonymous_variant c.825T>C p.Asp275Asp	Rv0860	fadB	fatty oxidation protein FadB	SRR1723760
60535	359	NC_000962	1100234	snp	T	C	C:26 T:0	CDS	+	1169/1395	390/464	missense_variant c.1169T>C p.Leu390Pro	Rv0983	pepD	serine protease PepD	SRR1723760
60547	371	NC_000962	1117812	snp	A	G	G:16 A:0	CDS	+	628/1209	210/402	missense_variant c.628A>G p.Thr210Ala	Rv1001	arcA	arginine deiminase	SRR1723760
60605	429	NC_000962	1306259	snp	A	G	G:29 A:0	CDS	-	1968/2025	656/674	synonymous_variant c.1968T>C p.Ala656Ala	Rv1175c	fadH	NADPH dependent 2,4-dienoyl-CoA reductase FadH	SRR1723760
60606	430	NC_000962	1307598	snp	C	G	G:21 C:0	CDS	-	629/2025	210/674	missense_variant c.629G>C p.Cys210Ser	Rv1175c	fadH	NADPH dependent 2,4-dienoyl-CoA reductase FadH	SRR1723760
60608	432	NC_000962	1315191	snp	A	C	C:22 A:0	CDS	+	1467/1467	489/488	stop_lost&splice_region_variant c.1467A>C p.Ter489Tyrext*?	Rv1180	pks3	polyketide beta-ketoacyl synthase	SRR1723760
60647	471	NC_000962	1477596	snp	C	T	T:29 C:0	CDS	-	36/498	12/165	synonymous_variant c.36G>A p.Gly12Gly	Rv1316c	ogt	methylated-DNA--protein-cysteine methyltransferase	SRR1723760
60672	496	NC_000962	1576481	snp	T	G	G:23 T:0	CDS	-	316/963	106/320	missense_variant c.316A>C p.Thr106Pro	Rv1400c	lipI	lipase	SRR1723760
60673	497	NC_000962	1576527	snp	G	T	T:27 G:0	CDS	-	270/963	90/320	missense_variant c.270C>A p.Phe90Leu	Rv1400c	lipI	lipase	SRR1723760
60674	498	NC_000962	1576675	snp	C	T	T:28 C:0	CDS	-	122/963	41/320	missense_variant c.122G>A p.Arg41Gln	Rv1400c	lipI	lipase	SRR1723760
60690	514	NC_000962	1630148	snp	A	C	C:26 A:0	CDS	-	52/2103	18/700	missense_variant c.52T>G p.Tyr18Asp	Rv1449c	tkt	transketolase	SRR1723760
60720	544	NC_000962	1722200	snp	C	G	G:24 C:0	CDS	-	6210/6327	2070/2108	synonymous_variant c.6210G>C p.Val2070Val	Rv1527c	pks5	polyketide synthase	SRR1723760
60721	545	NC_000962	1722228	snp	A	C	C:16 A:0	CDS	-	6182/6327	2061/2108	missense_variant c.6182T>G p.Leu2061Arg	Rv1527c	pks5	polyketide synthase	SRR1723760
60747	571	NC_000962	1834177	snp	A	C	C:26 A:0	CDS	+	636/1446	212/481	synonymous_variant c.636A>C p.Arg212Arg	Rv1630	rpsA	30S ribosomal protein S1	SRR1723760
60771	595	NC_000962	1917972	snp	A	G	G:18 A:0	CDS	+	33/807	11/268	synonymous_variant c.33A>G p.Leu11Leu	Rv1694	tlyA	16S/23S rRNA (cytidine-2'-O)-methyltransferase TlyA	SRR1723760
60834	658	NC_000962	2147022	snp	A	C	C:46 A:0	CDS	-	612/1389	204/462	missense_variant c.612T>G p.Ile204Met	Rv1900c	lipJ	lignin peroxidase LipJ	SRR1723760
60924	748	NC_000962	2361604	snp	C	G	G:14 C:0	CDS	+	1365/3042	455/1013	synonymous_variant c.1365C>G p.Val455Val	Rv2101	helZ	helicase HelZ	SRR1723760
60925	749	NC_000962	2362041	snp	C	A	A:34 C:0	CDS	+	1802/3042	601/1013	missense_variant c.1802C>A p.Pro601Gln	Rv2101	helZ	helicase HelZ	SRR1723760
60947	771	NC_000962	2448458	snp	C	T	T:33 C:0	CDS	+	299/1803	100/600	missense_variant c.299C>T p.Thr100Ile	Rv2187	fadD15	long-chain-fatty-acid--CoA ligase FadD15	SRR1723760
61054	878	NC_000962	2841022	snp	A	G	G:18 A:0	CDS	-	8311/9210	2771/3069	missense_variant c.8311T>C p.Cys2771Arg	Rv2524c	fas	fatty acid synthase	SRR1723760
61055	879	NC_000962	2847281	snp	A	G	G:30 A:0	CDS	-	2052/9210	684/3069	synonymous_variant c.2052T>C p.Asp684Asp	Rv2524c	fas	fatty acid synthase	SRR1723760
61097	921	NC_000962	3001498	snp	C	G	G:27 C:0	CDS	+	885/1290	295/429	synonymous_variant c.885C>G p.Thr295Thr	Rv2684	arsA	arsenic-transport integral membrane protein ArsA	SRR1723760
61098	922	NC_000962	3001529	snp	A	C	C:31 A:0	CDS	+	916/1290	306/429	missense_variant c.916A>C p.Thr306Pro	Rv2684	arsA	arsenic-transport integral membrane protein ArsA	SRR1723760
61142	966	NC_000962	3165636	snp	G	A	A:27 G:0	CDS	+	432/1380	144/459	synonymous_variant c.432G>A p.Ser144Ser	Rv2855	mtr	mycothione reductase	SRR1723760
61192	1016	NC_000962	3367765	snp	G	A	A:29 G:0	CDS	-	1029/1530	343/509	synonymous_variant c.1029C>T p.Gly343Gly	Rv3009c	gatB	aspartyl/glutamyl-tRNA(Asn/Gln) amidotransferase subunit B	SRR1723760
61205	1029	NC_000962	3428917	snp	C	A	A:28 C:0	CDS	+	1675/2277	559/758	missense_variant c.1675C>A p.Arg559Ser	Rv3063	cstA	carbon starvation protein A	SRR1723760
61237	1061	NC_000962	3571828	snp	G	C	C:39 G:0	CDS	-	716/942	239/313	missense_variant c.716C>G p.Pro239Arg	Rv3199c	nudC	NADH pyrophosphatase	SRR1723760
61274	1098	NC_000962	3704596	snp	G	C	C:33 G:0	CDS	+	160/435	54/144	missense_variant c.160G>C p.Val54Leu	Rv3317	sdhD	succinate dehydrogenase hydrophobic membrane anchor subunit	SRR1723760
61275	1099	NC_000962	3704770	snp	A	G	G:44 A:0	CDS	+	334/435	112/144	missense_variant c.334A>G p.Thr112Ala	Rv3317	sdhD	succinate dehydrogenase hydrophobic membrane anchor subunit	SRR1723760
61343	1167	NC_000962	3906311	snp	G	A	A:36 G:0	CDS	-	697/834	233/277	missense_variant c.697C>T p.Arg233Cys	Rv3487c	lipF	carboxylesterase LipF	SRR1723760
61398	1222	NC_000962	4116610	snp	G	A	A:31 G:0	CDS	+	133/675	45/224	missense_variant c.133G>A p.Asp45Asn	Rv3676	crp	cAMP receptor protein	SRR1723760
61471	1295	NC_000962	4296015	snp	G	A	A:45 G:0	CDS	-	3591/6381	1197/2126	synonymous_variant c.3591C>T p.Asp1197Asp	Rv3825c	pks2	phthioceranic/hydroxyphthioceranic acid synthase	SRR1723760
61547	21	NC_000962	37305	snp	C	G	G:29 C:0	CDS	+	47/1689	16/562	missense_variant c.47C>G p.Ser16Trp	Rv0035	fadD34	fatty-acid--CoA ligase FadD34	SRR6280131
61548	22	NC_000962	37334	snp	A	T	T:31 A:0	CDS	+	76/1689	26/562	missense_variant c.76A>T p.Thr26Ser	Rv0035	fadD34	fatty-acid--CoA ligase FadD34	SRR6280131
61690	164	NC_000962	460413	snp	C	T	T:20 C:1	CDS	-	1590/2547	530/848	synonymous_variant c.1590G>A p.Lys530Lys	Rv0384c	clpB	chaperone protein ClpB	SRR6280131
61736	210	NC_000962	590436	snp	T	C	C:27 T:0	CDS	+	354/888	118/295	synonymous_variant c.354T>C p.Ala118Ala	Rv0500	proC	pyrroline-5-carboxylate reductase	SRR6280131
61829	303	NC_000962	893733	snp	T	G	G:24 T:0	CDS	+	416/1302	139/433	missense_variant c.416T>G p.Leu139Arg	Rv0800	pepC	M18 family aminopeptidase	SRR6280131
61848	322	NC_000962	951702	snp	C	T	T:38 C:1	CDS	+	71/1080	24/359	missense_variant c.71C>T p.Ala24Val	Rv0855	far	fatty-acid-CoA racemase	SRR6280131
61852	326	NC_000962	957117	snp	T	C	C:24 T:0	CDS	+	825/2163	275/720	synonymous_variant c.825T>C p.Asp275Asp	Rv0860	fadB	fatty oxidation protein FadB	SRR6280131
61901	375	NC_000962	1100234	snp	T	C	C:15 T:0	CDS	+	1169/1395	390/464	missense_variant c.1169T>C p.Leu390Pro	Rv0983	pepD	serine protease PepD	SRR6280131
61970	444	NC_000962	1306259	snp	A	G	G:31 A:0	CDS	-	1968/2025	656/674	synonymous_variant c.1968T>C p.Ala656Ala	Rv1175c	fadH	NADPH dependent 2,4-dienoyl-CoA reductase FadH	SRR6280131
61971	445	NC_000962	1307598	snp	C	G	G:22 C:0	CDS	-	629/2025	210/674	missense_variant c.629G>C p.Cys210Ser	Rv1175c	fadH	NADPH dependent 2,4-dienoyl-CoA reductase FadH	SRR6280131
61973	447	NC_000962	1315191	snp	A	C	C:28 A:0	CDS	+	1467/1467	489/488	stop_lost&splice_region_variant c.1467A>C p.Ter489Tyrext*?	Rv1180	pks3	polyketide beta-ketoacyl synthase	SRR6280131
62016	490	NC_000962	1477596	snp	C	T	T:43 C:2	CDS	-	36/498	12/165	synonymous_variant c.36G>A p.Gly12Gly	Rv1316c	ogt	methylated-DNA--protein-cysteine methyltransferase	SRR6280131
62041	515	NC_000962	1576481	snp	T	G	G:20 T:1	CDS	-	316/963	106/320	missense_variant c.316A>C p.Thr106Pro	Rv1400c	lipI	lipase	SRR6280131
62042	516	NC_000962	1576527	snp	G	T	T:19 G:1	CDS	-	270/963	90/320	missense_variant c.270C>A p.Phe90Leu	Rv1400c	lipI	lipase	SRR6280131
62057	531	NC_000962	1630148	snp	A	C	C:37 A:0	CDS	-	52/2103	18/700	missense_variant c.52T>G p.Tyr18Asp	Rv1449c	tkt	transketolase	SRR6280131
62091	565	NC_000962	1722200	snp	C	G	G:35 C:0	CDS	-	6210/6327	2070/2108	synonymous_variant c.6210G>C p.Val2070Val	Rv1527c	pks5	polyketide synthase	SRR6280131
62092	566	NC_000962	1722228	snp	A	C	C:32 A:0	CDS	-	6182/6327	2061/2108	missense_variant c.6182T>G p.Leu2061Arg	Rv1527c	pks5	polyketide synthase	SRR6280131
62111	585	NC_000962	1834177	snp	A	C	C:37 A:2	CDS	+	636/1446	212/481	synonymous_variant c.636A>C p.Arg212Arg	Rv1630	rpsA	30S ribosomal protein S1	SRR6280131
62136	610	NC_000962	1917972	snp	A	G	G:17 A:0	CDS	+	33/807	11/268	synonymous_variant c.33A>G p.Leu11Leu	Rv1694	tlyA	16S/23S rRNA (cytidine-2'-O)-methyltransferase TlyA	SRR6280131
62199	673	NC_000962	2147022	snp	A	C	C:21 A:0	CDS	-	612/1389	204/462	missense_variant c.612T>G p.Ile204Met	Rv1900c	lipJ	lignin peroxidase LipJ	SRR6280131
62294	768	NC_000962	2361604	snp	C	G	G:11 C:0	CDS	+	1365/3042	455/1013	synonymous_variant c.1365C>G p.Val455Val	Rv2101	helZ	helicase HelZ	SRR6280131
62295	769	NC_000962	2362041	snp	C	A	A:19 C:0	CDS	+	1802/3042	601/1013	missense_variant c.1802C>A p.Pro601Gln	Rv2101	helZ	helicase HelZ	SRR6280131
62317	791	NC_000962	2448458	snp	C	T	T:22 C:1	CDS	+	299/1803	100/600	missense_variant c.299C>T p.Thr100Ile	Rv2187	fadD15	long-chain-fatty-acid--CoA ligase FadD15	SRR6280131
62429	903	NC_000962	2841022	snp	A	G	G:13 A:0	CDS	-	8311/9210	2771/3069	missense_variant c.8311T>C p.Cys2771Arg	Rv2524c	fas	fatty acid synthase	SRR6280131
62430	904	NC_000962	2847281	snp	A	G	G:24 A:1	CDS	-	2052/9210	684/3069	synonymous_variant c.2052T>C p.Asp684Asp	Rv2524c	fas	fatty acid synthase	SRR6280131
62520	994	NC_000962	3165636	snp	G	A	A:22 G:0	CDS	+	432/1380	144/459	synonymous_variant c.432G>A p.Ser144Ser	Rv2855	mtr	mycothione reductase	SRR6280131
62566	1040	NC_000962	3367765	snp	G	A	A:29 G:0	CDS	-	1029/1530	343/509	synonymous_variant c.1029C>T p.Gly343Gly	Rv3009c	gatB	aspartyl/glutamyl-tRNA(Asn/Gln) amidotransferase subunit B	SRR6280131
62580	1054	NC_000962	3428917	snp	C	A	A:24 C:0	CDS	+	1675/2277	559/758	missense_variant c.1675C>A p.Arg559Ser	Rv3063	cstA	carbon starvation protein A	SRR6280131
62609	1083	NC_000962	3540412	snp	G	C	C:10 G:0	CDS	-	334/900	112/299	missense_variant c.334C>G p.Arg112Gly	Rv3171c	hpx	non-heme haloperoxidase Hpx	SRR6280131
62615	1089	NC_000962	3571828	snp	G	C	C:33 G:0	CDS	-	716/942	239/313	missense_variant c.716C>G p.Pro239Arg	Rv3199c	nudC	NADH pyrophosphatase	SRR6280131
62650	1124	NC_000962	3704596	snp	G	C	C:29 G:0	CDS	+	160/435	54/144	missense_variant c.160G>C p.Val54Leu	Rv3317	sdhD	succinate dehydrogenase hydrophobic membrane anchor subunit	SRR6280131
62651	1125	NC_000962	3704770	snp	A	G	G:31 A:0	CDS	+	334/435	112/144	missense_variant c.334A>G p.Thr112Ala	Rv3317	sdhD	succinate dehydrogenase hydrophobic membrane anchor subunit	SRR6280131
62731	1205	NC_000962	3906311	snp	G	A	A:24 G:0	CDS	-	697/834	233/277	missense_variant c.697C>T p.Arg233Cys	Rv3487c	lipF	carboxylesterase LipF	SRR6280131
62782	1256	NC_000962	4109342	snp	G	A	A:27 G:2	CDS	+	1551/1956	517/651	synonymous_variant c.1551G>A p.Ala517Ala	Rv3667	acs	acetyl-CoAsynthetase	SRR6280131
62786	1260	NC_000962	4116610	snp	G	A	A:32 G:1	CDS	+	133/675	45/224	missense_variant c.133G>A p.Asp45Asn	Rv3676	crp	cAMP receptor protein	SRR6280131
62860	1334	NC_000962	4296015	snp	G	A	A:24 G:0	CDS	-	3591/6381	1197/2126	synonymous_variant c.3591C>T p.Asp1197Asp	Rv3825c	pks2	phthioceranic/hydroxyphthioceranic acid synthase	SRR6280131
62935	21	NC_000962	37305	snp	C	G	G:29 C:0	CDS	+	47/1689	16/562	missense_variant c.47C>G p.Ser16Trp	Rv0035	fadD34	fatty-acid--CoA ligase FadD34	SRR6280318
62936	22	NC_000962	37334	snp	A	T	T:30 A:0	CDS	+	76/1689	26/562	missense_variant c.76A>T p.Thr26Ser	Rv0035	fadD34	fatty-acid--CoA ligase FadD34	SRR6280318
63081	167	NC_000962	460413	snp	C	T	T:27 C:0	CDS	-	1590/2547	530/848	synonymous_variant c.1590G>A p.Lys530Lys	Rv0384c	clpB	chaperone protein ClpB	SRR6280318
63103	189	NC_000962	491742	snp	T	C	C:25 T:0	CDS	+	960/1011	320/336	synonymous_variant c.960T>C p.Phe320Phe	Rv0407	fgd1	F420-dependent glucose-6-phosphate dehydrogenase	SRR6280318
63132	218	NC_000962	590436	snp	T	C	C:26 T:0	CDS	+	354/888	118/295	synonymous_variant c.354T>C p.Ala118Ala	Rv0500	proC	pyrroline-5-carboxylate reductase	SRR6280318
63234	320	NC_000962	893733	snp	T	G	G:24 T:1	CDS	+	416/1302	139/433	missense_variant c.416T>G p.Leu139Arg	Rv0800	pepC	M18 family aminopeptidase	SRR6280318
63255	341	NC_000962	951702	snp	C	T	T:36 C:0	CDS	+	71/1080	24/359	missense_variant c.71C>T p.Ala24Val	Rv0855	far	fatty-acid-CoA racemase	SRR6280318
63259	345	NC_000962	957117	snp	T	C	C:31 T:0	CDS	+	825/2163	275/720	synonymous_variant c.825T>C p.Asp275Asp	Rv0860	fadB	fatty oxidation protein FadB	SRR6280318
63260	346	NC_000962	959011	snp	G	T	T:33 G:1	CDS	-	1141/1629	381/542	synonymous_variant c.1141C>A p.Arg381Arg	Rv0861c	ercc3	DNA helicase Ercc3	SRR6280318
63309	395	NC_000962	1100234	snp	T	C	C:13 T:0	CDS	+	1169/1395	390/464	missense_variant c.1169T>C p.Leu390Pro	Rv0983	pepD	serine protease PepD	SRR6280318
63380	466	NC_000962	1306259	snp	A	G	G:45 A:0	CDS	-	1968/2025	656/674	synonymous_variant c.1968T>C p.Ala656Ala	Rv1175c	fadH	NADPH dependent 2,4-dienoyl-CoA reductase FadH	SRR6280318
63381	467	NC_000962	1307598	snp	C	G	G:30 C:0	CDS	-	629/2025	210/674	missense_variant c.629G>C p.Cys210Ser	Rv1175c	fadH	NADPH dependent 2,4-dienoyl-CoA reductase FadH	SRR6280318
63384	470	NC_000962	1315191	snp	A	C	C:22 A:0	CDS	+	1467/1467	489/488	stop_lost&splice_region_variant c.1467A>C p.Ter489Tyrext*?	Rv1180	pks3	polyketide beta-ketoacyl synthase	SRR6280318
63423	509	NC_000962	1452240	snp	G	A	A:26 G:1	CDS	+	244/951	82/316	missense_variant c.244G>A p.Gly82Arg	Rv1296	thrB	homoserine kinase	SRR6280318
63427	513	NC_000962	1477596	snp	C	T	T:38 C:0	CDS	-	36/498	12/165	synonymous_variant c.36G>A p.Gly12Gly	Rv1316c	ogt	methylated-DNA--protein-cysteine methyltransferase	SRR6280318
63454	540	NC_000962	1576481	snp	T	G	G:33 T:0	CDS	-	316/963	106/320	missense_variant c.316A>C p.Thr106Pro	Rv1400c	lipI	lipase	SRR6280318
63455	541	NC_000962	1576527	snp	G	T	T:25 G:0	CDS	-	270/963	90/320	missense_variant c.270C>A p.Phe90Leu	Rv1400c	lipI	lipase	SRR6280318
63473	559	NC_000962	1630148	snp	A	C	C:43 A:0	CDS	-	52/2103	18/700	missense_variant c.52T>G p.Tyr18Asp	Rv1449c	tkt	transketolase	SRR6280318
63504	590	NC_000962	1722200	snp	C	G	G:28 C:0	CDS	-	6210/6327	2070/2108	synonymous_variant c.6210G>C p.Val2070Val	Rv1527c	pks5	polyketide synthase	SRR6280318
63505	591	NC_000962	1722228	snp	A	C	C:25 A:0	CDS	-	6182/6327	2061/2108	missense_variant c.6182T>G p.Leu2061Arg	Rv1527c	pks5	polyketide synthase	SRR6280318
63529	615	NC_000962	1834177	snp	A	C	C:35 A:0	CDS	+	636/1446	212/481	synonymous_variant c.636A>C p.Arg212Arg	Rv1630	rpsA	30S ribosomal protein S1	SRR6280318
63554	640	NC_000962	1917972	snp	A	G	G:17 A:0	CDS	+	33/807	11/268	synonymous_variant c.33A>G p.Leu11Leu	Rv1694	tlyA	16S/23S rRNA (cytidine-2'-O)-methyltransferase TlyA	SRR6280318
63620	706	NC_000962	2147022	snp	A	C	C:31 A:0	CDS	-	612/1389	204/462	missense_variant c.612T>G p.Ile204Met	Rv1900c	lipJ	lignin peroxidase LipJ	SRR6280318
63714	800	NC_000962	2361604	snp	C	G	G:20 C:0	CDS	+	1365/3042	455/1013	synonymous_variant c.1365C>G p.Val455Val	Rv2101	helZ	helicase HelZ	SRR6280318
63715	801	NC_000962	2362041	snp	C	A	A:18 C:0	CDS	+	1802/3042	601/1013	missense_variant c.1802C>A p.Pro601Gln	Rv2101	helZ	helicase HelZ	SRR6280318
63739	825	NC_000962	2448458	snp	C	T	T:28 C:0	CDS	+	299/1803	100/600	missense_variant c.299C>T p.Thr100Ile	Rv2187	fadD15	long-chain-fatty-acid--CoA ligase FadD15	SRR6280318
63856	942	NC_000962	2841022	snp	A	G	G:20 A:0	CDS	-	8311/9210	2771/3069	missense_variant c.8311T>C p.Cys2771Arg	Rv2524c	fas	fatty acid synthase	SRR6280318
63857	943	NC_000962	2847281	snp	A	G	G:26 A:0	CDS	-	2052/9210	684/3069	synonymous_variant c.2052T>C p.Asp684Asp	Rv2524c	fas	fatty acid synthase	SRR6280318
63951	1037	NC_000962	3165636	snp	G	A	A:34 G:0	CDS	+	432/1380	144/459	synonymous_variant c.432G>A p.Ser144Ser	Rv2855	mtr	mycothione reductase	SRR6280318
64005	1091	NC_000962	3367765	snp	G	A	A:24 G:0	CDS	-	1029/1530	343/509	synonymous_variant c.1029C>T p.Gly343Gly	Rv3009c	gatB	aspartyl/glutamyl-tRNA(Asn/Gln) amidotransferase subunit B	SRR6280318
64021	1107	NC_000962	3428917	snp	C	A	A:43 C:0	CDS	+	1675/2277	559/758	missense_variant c.1675C>A p.Arg559Ser	Rv3063	cstA	carbon starvation protein A	SRR6280318
64060	1146	NC_000962	3571828	snp	G	C	C:29 G:0	CDS	-	716/942	239/313	missense_variant c.716C>G p.Pro239Arg	Rv3199c	nudC	NADH pyrophosphatase	SRR6280318
64095	1181	NC_000962	3704596	snp	G	C	C:35 G:0	CDS	+	160/435	54/144	missense_variant c.160G>C p.Val54Leu	Rv3317	sdhD	succinate dehydrogenase hydrophobic membrane anchor subunit	SRR6280318
64096	1182	NC_000962	3704770	snp	A	G	G:33 A:0	CDS	+	334/435	112/144	missense_variant c.334A>G p.Thr112Ala	Rv3317	sdhD	succinate dehydrogenase hydrophobic membrane anchor subunit	SRR6280318
64182	1268	NC_000962	3906311	snp	G	A	A:29 G:0	CDS	-	697/834	233/277	missense_variant c.697C>T p.Arg233Cys	Rv3487c	lipF	carboxylesterase LipF	SRR6280318
64236	1322	NC_000962	4109342	snp	G	A	A:37 G:0	CDS	+	1551/1956	517/651	synonymous_variant c.1551G>A p.Ala517Ala	Rv3667	acs	acetyl-CoAsynthetase	SRR6280318
64240	1326	NC_000962	4116610	snp	G	A	A:46 G:0	CDS	+	133/675	45/224	missense_variant c.133G>A p.Asp45Asn	Rv3676	crp	cAMP receptor protein	SRR6280318
64315	1401	NC_000962	4296015	snp	G	A	A:21 G:0	CDS	-	3591/6381	1197/2126	synonymous_variant c.3591C>T p.Asp1197Asp	Rv3825c	pks2	phthioceranic/hydroxyphthioceranic acid synthase	SRR6280318
64506	137	NC_000962	590436	snp	T	C	C:27 T:0	CDS	+	354/888	118/295	synonymous_variant c.354T>C p.Ala118Ala	Rv0500	proC	pyrroline-5-carboxylate reductase	SRR1724009
64533	164	NC_000962	740833	snp	C	T	T:32 C:0	CDS	-	307/906	103/301	missense_variant c.307G>A p.Ala103Thr	Rv0646c	lipG	lipase/esterase LipG	SRR1724009
64561	192	NC_000962	893733	snp	T	G	G:24 T:0	CDS	+	416/1302	139/433	missense_variant c.416T>G p.Leu139Arg	Rv0800	pepC	M18 family aminopeptidase	SRR1724009
64562	193	NC_000962	893895	snp	C	T	T:22 C:0	CDS	+	578/1302	193/433	missense_variant c.578C>T p.Ala193Val	Rv0800	pepC	M18 family aminopeptidase	SRR1724009
64572	203	NC_000962	957117	snp	T	C	C:28 T:0	CDS	+	825/2163	275/720	synonymous_variant c.825T>C p.Asp275Asp	Rv0860	fadB	fatty oxidation protein FadB	SRR1724009
64597	228	NC_000962	1100234	snp	T	C	C:21 T:0	CDS	+	1169/1395	390/464	missense_variant c.1169T>C p.Leu390Pro	Rv0983	pepD	serine protease PepD	SRR1724009
64601	232	NC_000962	1117201	snp	G	A	A:17 G:0	CDS	+	17/1209	6/402	missense_variant c.17G>A p.Gly6Glu	Rv1001	arcA	arginine deiminase	SRR1724009
64629	260	NC_000962	1306259	snp	A	G	G:32 A:0	CDS	-	1968/2025	656/674	synonymous_variant c.1968T>C p.Ala656Ala	Rv1175c	fadH	NADPH dependent 2,4-dienoyl-CoA reductase FadH	SRR1724009
64630	261	NC_000962	1306613	snp	C	T	T:23 C:0	CDS	-	1614/2025	538/674	synonymous_variant c.1614G>A p.Pro538Pro	Rv1175c	fadH	NADPH dependent 2,4-dienoyl-CoA reductase FadH	SRR1724009
64631	262	NC_000962	1307598	snp	C	G	G:29 C:0	CDS	-	629/2025	210/674	missense_variant c.629G>C p.Cys210Ser	Rv1175c	fadH	NADPH dependent 2,4-dienoyl-CoA reductase FadH	SRR1724009
64633	264	NC_000962	1315191	snp	A	C	C:23 A:0	CDS	+	1467/1467	489/488	stop_lost&splice_region_variant c.1467A>C p.Ter489Tyrext*?	Rv1180	pks3	polyketide beta-ketoacyl synthase	SRR1724009
64691	322	NC_000962	1630148	snp	A	C	C:31 A:0	CDS	-	52/2103	18/700	missense_variant c.52T>G p.Tyr18Asp	Rv1449c	tkt	transketolase	SRR1724009
64716	347	NC_000962	1728022	snp	C	G	G:25 C:1	CDS	-	388/6327	130/2108	missense_variant c.388G>C p.Gly130Arg	Rv1527c	pks5	polyketide synthase	SRR1724009
64735	366	NC_000962	1834183	snp	T	C	C:29 T:0	CDS	+	642/1446	214/481	synonymous_variant c.642T>C p.Gly214Gly	Rv1630	rpsA	30S ribosomal protein S1	SRR1724009
64756	387	NC_000962	1917972	snp	A	G	G:28 A:0	CDS	+	33/807	11/268	synonymous_variant c.33A>G p.Leu11Leu	Rv1694	tlyA	16S/23S rRNA (cytidine-2'-O)-methyltransferase TlyA	SRR1724009
64799	430	NC_000962	2146429	snp	T	C	C:22 T:0	CDS	-	1205/1389	402/462	missense_variant c.1205A>G p.His402Arg	Rv1900c	lipJ	lignin peroxidase LipJ	SRR1724009
64800	431	NC_000962	2147022	snp	A	C	C:31 A:0	CDS	-	612/1389	204/462	missense_variant c.612T>G p.Ile204Met	Rv1900c	lipJ	lignin peroxidase LipJ	SRR1724009
64855	486	NC_000962	2361492	snp	T	G	G:23 T:0	CDS	+	1253/3042	418/1013	missense_variant c.1253T>G p.Leu418Arg	Rv2101	helZ	helicase HelZ	SRR1724009
64856	487	NC_000962	2361604	snp	C	G	G:24 C:0	CDS	+	1365/3042	455/1013	synonymous_variant c.1365C>G p.Val455Val	Rv2101	helZ	helicase HelZ	SRR1724009
64857	488	NC_000962	2362041	snp	C	A	A:16 C:0	CDS	+	1802/3042	601/1013	missense_variant c.1802C>A p.Pro601Gln	Rv2101	helZ	helicase HelZ	SRR1724009
64880	511	NC_000962	2482888	snp	G	A	A:14 G:1	CDS	+	924/1662	308/553	synonymous_variant c.924G>A p.Ala308Ala	Rv2215	dlaT	pyruvate dehydrogenase E2 component dihydrolipoamide acyltransferase	SRR1724009
64882	513	NC_000962	2507412	snp	G	A	A:27 G:0	CDS	+	267/492	89/163	synonymous_variant c.267G>A p.Leu89Leu	Rv2234	ptpA	protein-tyrosine-phosphatase	SRR1724009
65040	671	NC_000962	3367765	snp	G	A	A:27 G:0	CDS	-	1029/1530	343/509	synonymous_variant c.1029C>T p.Gly343Gly	Rv3009c	gatB	aspartyl/glutamyl-tRNA(Asn/Gln) amidotransferase subunit B	SRR1724009
65053	684	NC_000962	3428917	snp	C	A	A:25 C:0	CDS	+	1675/2277	559/758	missense_variant c.1675C>A p.Arg559Ser	Rv3063	cstA	carbon starvation protein A	SRR1724009
65090	721	NC_000962	3704596	snp	G	C	C:44 G:0	CDS	+	160/435	54/144	missense_variant c.160G>C p.Val54Leu	Rv3317	sdhD	succinate dehydrogenase hydrophobic membrane anchor subunit	SRR1724009
65189	820	NC_000962	4296015	snp	G	A	A:37 G:0	CDS	-	3591/6381	1197/2126	synonymous_variant c.3591C>T p.Asp1197Asp	Rv3825c	pks2	phthioceranic/hydroxyphthioceranic acid synthase	SRR1724009
65252	21	NC_000962	37305	snp	C	G	G:33 C:0	CDS	+	47/1689	16/562	missense_variant c.47C>G p.Ser16Trp	Rv0035	fadD34	fatty-acid--CoA ligase FadD34	SRR6280313
65253	22	NC_000962	37334	snp	A	T	T:30 A:0	CDS	+	76/1689	26/562	missense_variant c.76A>T p.Thr26Ser	Rv0035	fadD34	fatty-acid--CoA ligase FadD34	SRR6280313
65400	169	NC_000962	460413	snp	C	T	T:19 C:0	CDS	-	1590/2547	530/848	synonymous_variant c.1590G>A p.Lys530Lys	Rv0384c	clpB	chaperone protein ClpB	SRR6280313
65422	191	NC_000962	491742	snp	T	C	C:31 T:0	CDS	+	960/1011	320/336	synonymous_variant c.960T>C p.Phe320Phe	Rv0407	fgd1	F420-dependent glucose-6-phosphate dehydrogenase	SRR6280313
65454	223	NC_000962	590436	snp	T	C	C:27 T:0	CDS	+	354/888	118/295	synonymous_variant c.354T>C p.Ala118Ala	Rv0500	proC	pyrroline-5-carboxylate reductase	SRR6280313
65545	314	NC_000962	893733	snp	T	G	G:19 T:0	CDS	+	416/1302	139/433	missense_variant c.416T>G p.Leu139Arg	Rv0800	pepC	M18 family aminopeptidase	SRR6280313
65566	335	NC_000962	951702	snp	C	T	T:31 C:0	CDS	+	71/1080	24/359	missense_variant c.71C>T p.Ala24Val	Rv0855	far	fatty-acid-CoA racemase	SRR6280313
65570	339	NC_000962	957117	snp	T	C	C:16 T:0	CDS	+	825/2163	275/720	synonymous_variant c.825T>C p.Asp275Asp	Rv0860	fadB	fatty oxidation protein FadB	SRR6280313
65617	386	NC_000962	1100234	snp	T	C	C:20 T:0	CDS	+	1169/1395	390/464	missense_variant c.1169T>C p.Leu390Pro	Rv0983	pepD	serine protease PepD	SRR6280313
65689	458	NC_000962	1306259	snp	A	G	G:32 A:0	CDS	-	1968/2025	656/674	synonymous_variant c.1968T>C p.Ala656Ala	Rv1175c	fadH	NADPH dependent 2,4-dienoyl-CoA reductase FadH	SRR6280313
65690	459	NC_000962	1307598	snp	C	G	G:35 C:0	CDS	-	629/2025	210/674	missense_variant c.629G>C p.Cys210Ser	Rv1175c	fadH	NADPH dependent 2,4-dienoyl-CoA reductase FadH	SRR6280313
65692	461	NC_000962	1315191	snp	A	C	C:20 A:1	CDS	+	1467/1467	489/488	stop_lost&splice_region_variant c.1467A>C p.Ter489Tyrext*?	Rv1180	pks3	polyketide beta-ketoacyl synthase	SRR6280313
65732	501	NC_000962	1477596	snp	C	T	T:48 C:0	CDS	-	36/498	12/165	synonymous_variant c.36G>A p.Gly12Gly	Rv1316c	ogt	methylated-DNA--protein-cysteine methyltransferase	SRR6280313
65758	527	NC_000962	1576481	snp	T	G	G:15 T:0	CDS	-	316/963	106/320	missense_variant c.316A>C p.Thr106Pro	Rv1400c	lipI	lipase	SRR6280313
65759	528	NC_000962	1576527	snp	G	T	T:16 G:0	CDS	-	270/963	90/320	missense_variant c.270C>A p.Phe90Leu	Rv1400c	lipI	lipase	SRR6280313
65775	544	NC_000962	1630148	snp	A	C	C:45 A:0	CDS	-	52/2103	18/700	missense_variant c.52T>G p.Tyr18Asp	Rv1449c	tkt	transketolase	SRR6280313
65807	576	NC_000962	1722200	snp	C	G	G:28 C:0	CDS	-	6210/6327	2070/2108	synonymous_variant c.6210G>C p.Val2070Val	Rv1527c	pks5	polyketide synthase	SRR6280313
65808	577	NC_000962	1722228	snp	A	C	C:30 A:0	CDS	-	6182/6327	2061/2108	missense_variant c.6182T>G p.Leu2061Arg	Rv1527c	pks5	polyketide synthase	SRR6280313
65831	600	NC_000962	1834177	snp	A	C	C:27 A:1	CDS	+	636/1446	212/481	synonymous_variant c.636A>C p.Arg212Arg	Rv1630	rpsA	30S ribosomal protein S1	SRR6280313
65857	626	NC_000962	1917972	snp	A	G	G:18 A:0	CDS	+	33/807	11/268	synonymous_variant c.33A>G p.Leu11Leu	Rv1694	tlyA	16S/23S rRNA (cytidine-2'-O)-methyltransferase TlyA	SRR6280313
65924	693	NC_000962	2147022	snp	A	C	C:24 A:0	CDS	-	612/1389	204/462	missense_variant c.612T>G p.Ile204Met	Rv1900c	lipJ	lignin peroxidase LipJ	SRR6280313
66015	784	NC_000962	2361604	snp	C	G	G:10 C:0	CDS	+	1365/3042	455/1013	synonymous_variant c.1365C>G p.Val455Val	Rv2101	helZ	helicase HelZ	SRR6280313
66016	785	NC_000962	2362041	snp	C	A	A:15 C:0	CDS	+	1802/3042	601/1013	missense_variant c.1802C>A p.Pro601Gln	Rv2101	helZ	helicase HelZ	SRR6280313
66039	808	NC_000962	2448458	snp	C	T	T:42 C:0	CDS	+	299/1803	100/600	missense_variant c.299C>T p.Thr100Ile	Rv2187	fadD15	long-chain-fatty-acid--CoA ligase FadD15	SRR6280313
66153	922	NC_000962	2841022	snp	A	G	G:12 A:0	CDS	-	8311/9210	2771/3069	missense_variant c.8311T>C p.Cys2771Arg	Rv2524c	fas	fatty acid synthase	SRR6280313
66154	923	NC_000962	2847281	snp	A	G	G:17 A:0	CDS	-	2052/9210	684/3069	synonymous_variant c.2052T>C p.Asp684Asp	Rv2524c	fas	fatty acid synthase	SRR6280313
66247	1016	NC_000962	3165636	snp	G	A	A:20 G:0	CDS	+	432/1380	144/459	synonymous_variant c.432G>A p.Ser144Ser	Rv2855	mtr	mycothione reductase	SRR6280313
66276	1045	NC_000962	3295005	snp	G	A	A:35 G:1	CDS	-	1349/4851	450/1616	missense_variant c.1349C>T p.Ala450Val	Rv2946c	pks1	polyketide synthase	SRR6280313
66294	1063	NC_000962	3367765	snp	G	A	A:39 G:0	CDS	-	1029/1530	343/509	synonymous_variant c.1029C>T p.Gly343Gly	Rv3009c	gatB	aspartyl/glutamyl-tRNA(Asn/Gln) amidotransferase subunit B	SRR6280313
66308	1077	NC_000962	3428917	snp	C	A	A:27 C:0	CDS	+	1675/2277	559/758	missense_variant c.1675C>A p.Arg559Ser	Rv3063	cstA	carbon starvation protein A	SRR6280313
66346	1115	NC_000962	3571828	snp	G	C	C:30 G:0	CDS	-	716/942	239/313	missense_variant c.716C>G p.Pro239Arg	Rv3199c	nudC	NADH pyrophosphatase	SRR6280313
66347	1116	NC_000962	3572449	snp	A	C	C:20 A:0	CDS	-	95/942	32/313	missense_variant c.95T>G p.Met32Arg	Rv3199c	nudC	NADH pyrophosphatase	SRR6280313
66382	1151	NC_000962	3704596	snp	G	C	C:50 G:0	CDS	+	160/435	54/144	missense_variant c.160G>C p.Val54Leu	Rv3317	sdhD	succinate dehydrogenase hydrophobic membrane anchor subunit	SRR6280313
66383	1152	NC_000962	3704770	snp	A	G	G:39 A:0	CDS	+	334/435	112/144	missense_variant c.334A>G p.Thr112Ala	Rv3317	sdhD	succinate dehydrogenase hydrophobic membrane anchor subunit	SRR6280313
66462	1231	NC_000962	3906311	snp	G	A	A:29 G:0	CDS	-	697/834	233/277	missense_variant c.697C>T p.Arg233Cys	Rv3487c	lipF	carboxylesterase LipF	SRR6280313
66519	1288	NC_000962	4109342	snp	G	A	A:30 G:1	CDS	+	1551/1956	517/651	synonymous_variant c.1551G>A p.Ala517Ala	Rv3667	acs	acetyl-CoAsynthetase	SRR6280313
66523	1292	NC_000962	4116610	snp	G	A	A:35 G:0	CDS	+	133/675	45/224	missense_variant c.133G>A p.Asp45Asn	Rv3676	crp	cAMP receptor protein	SRR6280313
66596	1365	NC_000962	4296015	snp	G	A	A:26 G:0	CDS	-	3591/6381	1197/2126	synonymous_variant c.3591C>T p.Asp1197Asp	Rv3825c	pks2	phthioceranic/hydroxyphthioceranic acid synthase	SRR6280313
66765	116	NC_000962	590436	snp	T	C	C:35 T:0	CDS	+	354/888	118/295	synonymous_variant c.354T>C p.Ala118Ala	Rv0500	proC	pyrroline-5-carboxylate reductase	SRR1723998
66809	160	NC_000962	893733	snp	T	G	G:26 T:1	CDS	+	416/1302	139/433	missense_variant c.416T>G p.Leu139Arg	Rv0800	pepC	M18 family aminopeptidase	SRR1723998
66844	195	NC_000962	1100234	snp	T	C	C:28 T:0	CDS	+	1169/1395	390/464	missense_variant c.1169T>C p.Leu390Pro	Rv0983	pepD	serine protease PepD	SRR1723998
66870	221	NC_000962	1307598	snp	C	G	G:34 C:0	CDS	-	629/2025	210/674	missense_variant c.629G>C p.Cys210Ser	Rv1175c	fadH	NADPH dependent 2,4-dienoyl-CoA reductase FadH	SRR1723998
66872	223	NC_000962	1315191	snp	A	C	C:38 A:0	CDS	+	1467/1467	489/488	stop_lost&splice_region_variant c.1467A>C p.Ter489Tyrext*?	Rv1180	pks3	polyketide beta-ketoacyl synthase	SRR1723998
66898	249	NC_000962	1453403	snp	C	G	G:32 C:1	CDS	+	200/1809	67/602	missense_variant c.200C>G p.Ala67Gly	Rv1297	rho	transcription termination factor Rho	SRR1723998
66921	272	NC_000962	1630148	snp	A	C	C:30 A:0	CDS	-	52/2103	18/700	missense_variant c.52T>G p.Tyr18Asp	Rv1449c	tkt	transketolase	SRR1723998
66952	303	NC_000962	1814126	snp	G	A	A:23 G:2	CDS	+	956/1407	319/468	missense_variant c.956G>A p.Gly319Asp	Rv1614	lgt	prolipoprotein diacylglyceryl transferase	SRR1723998
66969	320	NC_000962	1917972	snp	A	G	G:23 A:0	CDS	+	33/807	11/268	synonymous_variant c.33A>G p.Leu11Leu	Rv1694	tlyA	16S/23S rRNA (cytidine-2'-O)-methyltransferase TlyA	SRR1723998
67005	356	NC_000962	2147022	snp	A	C	C:34 A:0	CDS	-	612/1389	204/462	missense_variant c.612T>G p.Ile204Met	Rv1900c	lipJ	lignin peroxidase LipJ	SRR1723998
67047	398	NC_000962	2361604	snp	C	G	G:21 C:0	CDS	+	1365/3042	455/1013	synonymous_variant c.1365C>G p.Val455Val	Rv2101	helZ	helicase HelZ	SRR1723998
67048	399	NC_000962	2362041	snp	C	A	A:24 C:0	CDS	+	1802/3042	601/1013	missense_variant c.1802C>A p.Pro601Gln	Rv2101	helZ	helicase HelZ	SRR1723998
67060	411	NC_000962	2448929	snp	A	C	C:40 A:2	CDS	+	770/1803	257/600	missense_variant c.770A>C p.Asp257Ala	Rv2187	fadD15	long-chain-fatty-acid--CoA ligase FadD15	SRR1723998
67181	532	NC_000962	3367765	snp	G	A	A:27 G:0	CDS	-	1029/1530	343/509	synonymous_variant c.1029C>T p.Gly343Gly	Rv3009c	gatB	aspartyl/glutamyl-tRNA(Asn/Gln) amidotransferase subunit B	SRR1723998
67186	537	NC_000962	3428917	snp	C	A	A:23 C:0	CDS	+	1675/2277	559/758	missense_variant c.1675C>A p.Arg559Ser	Rv3063	cstA	carbon starvation protein A	SRR1723998
67216	567	NC_000962	3704596	snp	G	C	C:31 G:0	CDS	+	160/435	54/144	missense_variant c.160G>C p.Val54Leu	Rv3317	sdhD	succinate dehydrogenase hydrophobic membrane anchor subunit	SRR1723998
67217	568	NC_000962	3704686	snp	T	C	C:32 T:2	CDS	+	250/435	84/144	missense_variant c.250T>C p.Trp84Arg	Rv3317	sdhD	succinate dehydrogenase hydrophobic membrane anchor subunit	SRR1723998
67222	573	NC_000962	3719504	snp	G	A	A:21 G:1	CDS	+	910/1152	304/383	missense_variant c.910G>A p.Gly304Ser	Rv3332	nagA	N-acetylglucosamine-6-phosphate deacetylase NagA	SRR1723998
67288	639	NC_000962	4116773	snp	T	C	C:23 T:1	CDS	+	296/675	99/224	missense_variant c.296T>C p.Val99Ala	Rv3676	crp	cAMP receptor protein	SRR1723998
67337	688	NC_000962	4392428	snp	C	T	T:19 C:1	CDS	-	646/1443	216/480	missense_variant c.646G>A p.Ala216Thr	Rv3907c	pcnA	poly(A) polymerase PcnA	SRR1723998
67365	23	NC_000962	37305	snp	C	G	G:43 C:0	CDS	+	47/1689	16/562	missense_variant c.47C>G p.Ser16Trp	Rv0035	fadD34	fatty-acid--CoA ligase FadD34	SRR1723454
67494	152	NC_000962	459575	snp	G	A	A:17 G:0	CDS	-	2428/2547	810/848	synonymous_variant c.2428C>T p.Leu810Leu	Rv0384c	clpB	chaperone protein ClpB	SRR1723454
67495	153	NC_000962	461333	snp	C	T	T:22 C:0	CDS	-	670/2547	224/848	missense_variant c.670G>A p.Val224Met	Rv0384c	clpB	chaperone protein ClpB	SRR1723454
67509	167	NC_000962	491742	snp	T	C	C:52 T:0	CDS	+	960/1011	320/336	synonymous_variant c.960T>C p.Phe320Phe	Rv0407	fgd1	F420-dependent glucose-6-phosphate dehydrogenase	SRR1723454
67540	198	NC_000962	590436	snp	T	C	C:22 T:0	CDS	+	354/888	118/295	synonymous_variant c.354T>C p.Ala118Ala	Rv0500	proC	pyrroline-5-carboxylate reductase	SRR1723454
67620	278	NC_000962	893733	snp	T	G	G:38 T:0	CDS	+	416/1302	139/433	missense_variant c.416T>G p.Leu139Arg	Rv0800	pepC	M18 family aminopeptidase	SRR1723454
67642	300	NC_000962	957117	snp	T	C	C:17 T:0	CDS	+	825/2163	275/720	synonymous_variant c.825T>C p.Asp275Asp	Rv0860	fadB	fatty oxidation protein FadB	SRR1723454
67686	344	NC_000962	1100234	snp	T	C	C:34 T:0	CDS	+	1169/1395	390/464	missense_variant c.1169T>C p.Leu390Pro	Rv0983	pepD	serine protease PepD	SRR1723454
67749	407	NC_000962	1306259	snp	A	G	G:32 A:0	CDS	-	1968/2025	656/674	synonymous_variant c.1968T>C p.Ala656Ala	Rv1175c	fadH	NADPH dependent 2,4-dienoyl-CoA reductase FadH	SRR1723454
67750	408	NC_000962	1307598	snp	C	G	G:35 C:0	CDS	-	629/2025	210/674	missense_variant c.629G>C p.Cys210Ser	Rv1175c	fadH	NADPH dependent 2,4-dienoyl-CoA reductase FadH	SRR1723454
67752	410	NC_000962	1315191	snp	A	C	C:30 A:0	CDS	+	1467/1467	489/488	stop_lost&splice_region_variant c.1467A>C p.Ter489Tyrext*?	Rv1180	pks3	polyketide beta-ketoacyl synthase	SRR1723454
67818	476	NC_000962	1576481	snp	T	G	G:24 T:0	CDS	-	316/963	106/320	missense_variant c.316A>C p.Thr106Pro	Rv1400c	lipI	lipase	SRR1723454
67819	477	NC_000962	1576527	snp	G	T	T:31 G:0	CDS	-	270/963	90/320	missense_variant c.270C>A p.Phe90Leu	Rv1400c	lipI	lipase	SRR1723454
67836	494	NC_000962	1630148	snp	A	C	C:32 A:0	CDS	-	52/2103	18/700	missense_variant c.52T>G p.Tyr18Asp	Rv1449c	tkt	transketolase	SRR1723454
67837	495	NC_000962	1630169	snp	T	C	C:45 T:0	CDS	-	31/2103	11/700	missense_variant c.31A>G p.Thr11Ala	Rv1449c	tkt	transketolase	SRR1723454
67873	531	NC_000962	1722228	snp	A	C	C:18 A:0	CDS	-	6182/6327	2061/2108	missense_variant c.6182T>G p.Leu2061Arg	Rv1527c	pks5	polyketide synthase	SRR1723454
67895	553	NC_000962	1834177	snp	A	C	C:53 A:0	CDS	+	636/1446	212/481	synonymous_variant c.636A>C p.Arg212Arg	Rv1630	rpsA	30S ribosomal protein S1	SRR1723454
67917	575	NC_000962	1917972	snp	A	G	G:24 A:0	CDS	+	33/807	11/268	synonymous_variant c.33A>G p.Leu11Leu	Rv1694	tlyA	16S/23S rRNA (cytidine-2'-O)-methyltransferase TlyA	SRR1723454
67975	633	NC_000962	2147022	snp	A	C	C:32 A:0	CDS	-	612/1389	204/462	missense_variant c.612T>G p.Ile204Met	Rv1900c	lipJ	lignin peroxidase LipJ	SRR1723454
68055	713	NC_000962	2361604	snp	C	G	G:19 C:0	CDS	+	1365/3042	455/1013	synonymous_variant c.1365C>G p.Val455Val	Rv2101	helZ	helicase HelZ	SRR1723454
68056	714	NC_000962	2362041	snp	C	A	A:20 C:0	CDS	+	1802/3042	601/1013	missense_variant c.1802C>A p.Pro601Gln	Rv2101	helZ	helicase HelZ	SRR1723454
68071	729	NC_000962	2448458	snp	C	T	T:35 C:0	CDS	+	299/1803	100/600	missense_variant c.299C>T p.Thr100Ile	Rv2187	fadD15	long-chain-fatty-acid--CoA ligase FadD15	SRR1723454
68176	834	NC_000962	2841022	snp	A	G	G:21 A:0	CDS	-	8311/9210	2771/3069	missense_variant c.8311T>C p.Cys2771Arg	Rv2524c	fas	fatty acid synthase	SRR1723454
68177	835	NC_000962	2847281	snp	A	G	G:26 A:0	CDS	-	2052/9210	684/3069	synonymous_variant c.2052T>C p.Asp684Asp	Rv2524c	fas	fatty acid synthase	SRR1723454
68201	859	NC_000962	2908252	snp	G	A	A:16 G:0	CDS	-	1947/2373	649/790	synonymous_variant c.1947C>T p.Ala649Ala	Rv2583c	relA	bifunctional (p)ppGpp synthase/hydrolase RelA	SRR1723454
68268	926	NC_000962	3139334	snp	G	T	T:36 G:0	CDS	-	1151/1311	384/436	missense_variant c.1151C>A p.Ala384Glu	Rv2833c	ugpB	sn-glycerol-3-phosphate ABC transporter substrate-binding lipoprotein UgpB	SRR1723454
68269	927	NC_000962	3139579	snp	A	C	C:12 A:0	CDS	-	906/1311	302/436	missense_variant c.906T>G p.Cys302Trp	Rv2833c	ugpB	sn-glycerol-3-phosphate ABC transporter substrate-binding lipoprotein UgpB	SRR1723454
68318	976	NC_000962	3367765	snp	G	A	A:35 G:0	CDS	-	1029/1530	343/509	synonymous_variant c.1029C>T p.Gly343Gly	Rv3009c	gatB	aspartyl/glutamyl-tRNA(Asn/Gln) amidotransferase subunit B	SRR1723454
68331	989	NC_000962	3428917	snp	C	A	A:32 C:0	CDS	+	1675/2277	559/758	missense_variant c.1675C>A p.Arg559Ser	Rv3063	cstA	carbon starvation protein A	SRR1723454
68365	1023	NC_000962	3571828	snp	G	C	C:40 G:0	CDS	-	716/942	239/313	missense_variant c.716C>G p.Pro239Arg	Rv3199c	nudC	NADH pyrophosphatase	SRR1723454
68402	1060	NC_000962	3704596	snp	G	C	C:47 G:0	CDS	+	160/435	54/144	missense_variant c.160G>C p.Val54Leu	Rv3317	sdhD	succinate dehydrogenase hydrophobic membrane anchor subunit	SRR1723454
68403	1061	NC_000962	3704770	snp	A	G	G:60 A:0	CDS	+	334/435	112/144	missense_variant c.334A>G p.Thr112Ala	Rv3317	sdhD	succinate dehydrogenase hydrophobic membrane anchor subunit	SRR1723454
68468	1126	NC_000962	3906311	snp	G	A	A:29 G:0	CDS	-	697/834	233/277	missense_variant c.697C>T p.Arg233Cys	Rv3487c	lipF	carboxylesterase LipF	SRR1723454
68585	1243	NC_000962	4296015	snp	G	A	A:49 G:0	CDS	-	3591/6381	1197/2126	synonymous_variant c.3591C>T p.Asp1197Asp	Rv3825c	pks2	phthioceranic/hydroxyphthioceranic acid synthase	SRR1723454
68660	21	NC_000962	37305	snp	C	G	G:28 C:2	CDS	+	47/1689	16/562	missense_variant c.47C>G p.Ser16Trp	Rv0035	fadD34	fatty-acid--CoA ligase FadD34	SRR6280155
68806	167	NC_000962	460413	snp	C	T	T:23 C:1	CDS	-	1590/2547	530/848	synonymous_variant c.1590G>A p.Lys530Lys	Rv0384c	clpB	chaperone protein ClpB	SRR6280155
68826	187	NC_000962	491742	snp	T	C	C:36 T:0	CDS	+	960/1011	320/336	synonymous_variant c.960T>C p.Phe320Phe	Rv0407	fgd1	F420-dependent glucose-6-phosphate dehydrogenase	SRR6280155
68857	218	NC_000962	590436	snp	T	C	C:22 T:0	CDS	+	354/888	118/295	synonymous_variant c.354T>C p.Ala118Ala	Rv0500	proC	pyrroline-5-carboxylate reductase	SRR6280155
68953	314	NC_000962	893733	snp	T	G	G:26 T:0	CDS	+	416/1302	139/433	missense_variant c.416T>G p.Leu139Arg	Rv0800	pepC	M18 family aminopeptidase	SRR6280155
68972	333	NC_000962	951702	snp	C	T	T:34 C:1	CDS	+	71/1080	24/359	missense_variant c.71C>T p.Ala24Val	Rv0855	far	fatty-acid-CoA racemase	SRR6280155
68976	337	NC_000962	957117	snp	T	C	C:31 T:0	CDS	+	825/2163	275/720	synonymous_variant c.825T>C p.Asp275Asp	Rv0860	fadB	fatty oxidation protein FadB	SRR6280155
69021	382	NC_000962	1100234	snp	T	C	C:19 T:0	CDS	+	1169/1395	390/464	missense_variant c.1169T>C p.Leu390Pro	Rv0983	pepD	serine protease PepD	SRR6280155
69092	453	NC_000962	1306259	snp	A	G	G:34 A:1	CDS	-	1968/2025	656/674	synonymous_variant c.1968T>C p.Ala656Ala	Rv1175c	fadH	NADPH dependent 2,4-dienoyl-CoA reductase FadH	SRR6280155
69093	454	NC_000962	1307598	snp	C	G	G:30 C:0	CDS	-	629/2025	210/674	missense_variant c.629G>C p.Cys210Ser	Rv1175c	fadH	NADPH dependent 2,4-dienoyl-CoA reductase FadH	SRR6280155
69095	456	NC_000962	1315191	snp	A	C	C:17 A:0	CDS	+	1467/1467	489/488	stop_lost&splice_region_variant c.1467A>C p.Ter489Tyrext*?	Rv1180	pks3	polyketide beta-ketoacyl synthase	SRR6280155
69136	497	NC_000962	1477596	snp	C	T	T:20 C:1	CDS	-	36/498	12/165	synonymous_variant c.36G>A p.Gly12Gly	Rv1316c	ogt	methylated-DNA--protein-cysteine methyltransferase	SRR6280155
69162	523	NC_000962	1576481	snp	T	G	G:27 T:1	CDS	-	316/963	106/320	missense_variant c.316A>C p.Thr106Pro	Rv1400c	lipI	lipase	SRR6280155
69163	524	NC_000962	1576527	snp	G	T	T:31 G:1	CDS	-	270/963	90/320	missense_variant c.270C>A p.Phe90Leu	Rv1400c	lipI	lipase	SRR6280155
69182	543	NC_000962	1630148	snp	A	C	C:47 A:0	CDS	-	52/2103	18/700	missense_variant c.52T>G p.Tyr18Asp	Rv1449c	tkt	transketolase	SRR6280155
69210	571	NC_000962	1722228	snp	A	C	C:19 A:1	CDS	-	6182/6327	2061/2108	missense_variant c.6182T>G p.Leu2061Arg	Rv1527c	pks5	polyketide synthase	SRR6280155
69235	596	NC_000962	1834177	snp	A	C	C:29 A:0	CDS	+	636/1446	212/481	synonymous_variant c.636A>C p.Arg212Arg	Rv1630	rpsA	30S ribosomal protein S1	SRR6280155
69261	622	NC_000962	1917972	snp	A	G	G:19 A:0	CDS	+	33/807	11/268	synonymous_variant c.33A>G p.Leu11Leu	Rv1694	tlyA	16S/23S rRNA (cytidine-2'-O)-methyltransferase TlyA	SRR6280155
69332	693	NC_000962	2147022	snp	A	C	C:20 A:0	CDS	-	612/1389	204/462	missense_variant c.612T>G p.Ile204Met	Rv1900c	lipJ	lignin peroxidase LipJ	SRR6280155
69424	785	NC_000962	2361604	snp	C	G	G:30 C:0	CDS	+	1365/3042	455/1013	synonymous_variant c.1365C>G p.Val455Val	Rv2101	helZ	helicase HelZ	SRR6280155
69425	786	NC_000962	2362041	snp	C	A	A:22 C:0	CDS	+	1802/3042	601/1013	missense_variant c.1802C>A p.Pro601Gln	Rv2101	helZ	helicase HelZ	SRR6280155
69445	806	NC_000962	2448458	snp	C	T	T:26 C:0	CDS	+	299/1803	100/600	missense_variant c.299C>T p.Thr100Ile	Rv2187	fadD15	long-chain-fatty-acid--CoA ligase FadD15	SRR6280155
69562	923	NC_000962	2841022	snp	A	G	G:23 A:0	CDS	-	8311/9210	2771/3069	missense_variant c.8311T>C p.Cys2771Arg	Rv2524c	fas	fatty acid synthase	SRR6280155
69563	924	NC_000962	2847281	snp	A	G	G:23 A:0	CDS	-	2052/9210	684/3069	synonymous_variant c.2052T>C p.Asp684Asp	Rv2524c	fas	fatty acid synthase	SRR6280155
69656	1017	NC_000962	3165636	snp	G	A	A:31 G:1	CDS	+	432/1380	144/459	synonymous_variant c.432G>A p.Ser144Ser	Rv2855	mtr	mycothione reductase	SRR6280155
69699	1060	NC_000962	3367765	snp	G	A	A:23 G:0	CDS	-	1029/1530	343/509	synonymous_variant c.1029C>T p.Gly343Gly	Rv3009c	gatB	aspartyl/glutamyl-tRNA(Asn/Gln) amidotransferase subunit B	SRR6280155
69709	1070	NC_000962	3428917	snp	C	A	A:34 C:0	CDS	+	1675/2277	559/758	missense_variant c.1675C>A p.Arg559Ser	Rv3063	cstA	carbon starvation protein A	SRR6280155
69746	1107	NC_000962	3571828	snp	G	C	C:25 G:0	CDS	-	716/942	239/313	missense_variant c.716C>G p.Pro239Arg	Rv3199c	nudC	NADH pyrophosphatase	SRR6280155
69781	1142	NC_000962	3704596	snp	G	C	C:49 G:0	CDS	+	160/435	54/144	missense_variant c.160G>C p.Val54Leu	Rv3317	sdhD	succinate dehydrogenase hydrophobic membrane anchor subunit	SRR6280155
69782	1143	NC_000962	3704770	snp	A	G	G:35 A:0	CDS	+	334/435	112/144	missense_variant c.334A>G p.Thr112Ala	Rv3317	sdhD	succinate dehydrogenase hydrophobic membrane anchor subunit	SRR6280155
69866	1227	NC_000962	3906311	snp	G	A	A:25 G:0	CDS	-	697/834	233/277	missense_variant c.697C>T p.Arg233Cys	Rv3487c	lipF	carboxylesterase LipF	SRR6280155
69918	1279	NC_000962	4109342	snp	G	A	A:41 G:0	CDS	+	1551/1956	517/651	synonymous_variant c.1551G>A p.Ala517Ala	Rv3667	acs	acetyl-CoAsynthetase	SRR6280155
69922	1283	NC_000962	4116610	snp	G	A	A:39 G:2	CDS	+	133/675	45/224	missense_variant c.133G>A p.Asp45Asn	Rv3676	crp	cAMP receptor protein	SRR6280155
69996	1357	NC_000962	4296015	snp	G	A	A:25 G:0	CDS	-	3591/6381	1197/2126	synonymous_variant c.3591C>T p.Asp1197Asp	Rv3825c	pks2	phthioceranic/hydroxyphthioceranic acid synthase	SRR6280155
70071	22	NC_000962	37305	snp	C	G	G:43 C:0	CDS	+	47/1689	16/562	missense_variant c.47C>G p.Ser16Trp	Rv0035	fadD34	fatty-acid--CoA ligase FadD34	SRR1723639
70072	23	NC_000962	37334	snp	A	T	T:39 A:0	CDS	+	76/1689	26/562	missense_variant c.76A>T p.Thr26Ser	Rv0035	fadD34	fatty-acid--CoA ligase FadD34	SRR1723639
70220	171	NC_000962	460413	snp	C	T	T:30 C:0	CDS	-	1590/2547	530/848	synonymous_variant c.1590G>A p.Lys530Lys	Rv0384c	clpB	chaperone protein ClpB	SRR1723639
70233	184	NC_000962	491033	snp	C	G	G:40 C:0	CDS	+	251/1011	84/336	missense_variant c.251C>G p.Ala84Gly	Rv0407	fgd1	F420-dependent glucose-6-phosphate dehydrogenase	SRR1723639
70234	185	NC_000962	491742	snp	T	C	C:35 T:0	CDS	+	960/1011	320/336	synonymous_variant c.960T>C p.Phe320Phe	Rv0407	fgd1	F420-dependent glucose-6-phosphate dehydrogenase	SRR1723639
70261	212	NC_000962	590436	snp	T	C	C:20 T:0	CDS	+	354/888	118/295	synonymous_variant c.354T>C p.Ala118Ala	Rv0500	proC	pyrroline-5-carboxylate reductase	SRR1723639
70344	295	NC_000962	893733	snp	T	G	G:30 T:0	CDS	+	416/1302	139/433	missense_variant c.416T>G p.Leu139Arg	Rv0800	pepC	M18 family aminopeptidase	SRR1723639
70362	313	NC_000962	951702	snp	C	T	T:15 C:0	CDS	+	71/1080	24/359	missense_variant c.71C>T p.Ala24Val	Rv0855	far	fatty-acid-CoA racemase	SRR1723639
70366	317	NC_000962	957117	snp	T	C	C:18 T:0	CDS	+	825/2163	275/720	synonymous_variant c.825T>C p.Asp275Asp	Rv0860	fadB	fatty oxidation protein FadB	SRR1723639
70411	362	NC_000962	1100234	snp	T	C	C:32 T:0	CDS	+	1169/1395	390/464	missense_variant c.1169T>C p.Leu390Pro	Rv0983	pepD	serine protease PepD	SRR1723639
70480	431	NC_000962	1306259	snp	A	G	G:40 A:0	CDS	-	1968/2025	656/674	synonymous_variant c.1968T>C p.Ala656Ala	Rv1175c	fadH	NADPH dependent 2,4-dienoyl-CoA reductase FadH	SRR1723639
70481	432	NC_000962	1307598	snp	C	G	G:31 C:0	CDS	-	629/2025	210/674	missense_variant c.629G>C p.Cys210Ser	Rv1175c	fadH	NADPH dependent 2,4-dienoyl-CoA reductase FadH	SRR1723639
70484	435	NC_000962	1315191	snp	A	C	C:24 A:1	CDS	+	1467/1467	489/488	stop_lost&splice_region_variant c.1467A>C p.Ter489Tyrext*?	Rv1180	pks3	polyketide beta-ketoacyl synthase	SRR1723639
70525	476	NC_000962	1477596	snp	C	T	T:58 C:0	CDS	-	36/498	12/165	synonymous_variant c.36G>A p.Gly12Gly	Rv1316c	ogt	methylated-DNA--protein-cysteine methyltransferase	SRR1723639
70551	502	NC_000962	1576481	snp	T	G	G:21 T:0	CDS	-	316/963	106/320	missense_variant c.316A>C p.Thr106Pro	Rv1400c	lipI	lipase	SRR1723639
70552	503	NC_000962	1576527	snp	G	T	T:29 G:0	CDS	-	270/963	90/320	missense_variant c.270C>A p.Phe90Leu	Rv1400c	lipI	lipase	SRR1723639
70567	518	NC_000962	1630148	snp	A	C	C:32 A:0	CDS	-	52/2103	18/700	missense_variant c.52T>G p.Tyr18Asp	Rv1449c	tkt	transketolase	SRR1723639
70596	547	NC_000962	1722200	snp	C	G	G:19 C:0	CDS	-	6210/6327	2070/2108	synonymous_variant c.6210G>C p.Val2070Val	Rv1527c	pks5	polyketide synthase	SRR1723639
70597	548	NC_000962	1722228	snp	A	T	T:19 A:0	CDS	-	6182/6327	2061/2108	missense_variant c.6182T>A p.Leu2061Gln	Rv1527c	pks5	polyketide synthase	SRR1723639
70622	573	NC_000962	1834177	snp	A	C	C:56 A:0	CDS	+	636/1446	212/481	synonymous_variant c.636A>C p.Arg212Arg	Rv1630	rpsA	30S ribosomal protein S1	SRR1723639
70641	592	NC_000962	1917972	snp	A	G	G:16 A:0	CDS	+	33/807	11/268	synonymous_variant c.33A>G p.Leu11Leu	Rv1694	tlyA	16S/23S rRNA (cytidine-2'-O)-methyltransferase TlyA	SRR1723639
70699	650	NC_000962	2147022	snp	A	C	C:46 A:0	CDS	-	612/1389	204/462	missense_variant c.612T>G p.Ile204Met	Rv1900c	lipJ	lignin peroxidase LipJ	SRR1723639
70784	735	NC_000962	2361604	snp	C	G	G:16 C:0	CDS	+	1365/3042	455/1013	synonymous_variant c.1365C>G p.Val455Val	Rv2101	helZ	helicase HelZ	SRR1723639
70785	736	NC_000962	2362041	snp	C	A	A:23 C:0	CDS	+	1802/3042	601/1013	missense_variant c.1802C>A p.Pro601Gln	Rv2101	helZ	helicase HelZ	SRR1723639
70806	757	NC_000962	2448458	snp	C	T	T:44 C:0	CDS	+	299/1803	100/600	missense_variant c.299C>T p.Thr100Ile	Rv2187	fadD15	long-chain-fatty-acid--CoA ligase FadD15	SRR1723639
70834	785	NC_000962	2557030	snp	T	G	G:32 T:0	CDS	+	886/1296	296/431	missense_variant c.886T>G p.Phe296Val	Rv2284	lipM	esterase LipM	SRR1723639
70918	869	NC_000962	2841022	snp	A	G	G:23 A:0	CDS	-	8311/9210	2771/3069	missense_variant c.8311T>C p.Cys2771Arg	Rv2524c	fas	fatty acid synthase	SRR1723639
70919	870	NC_000962	2847281	snp	A	G	G:23 A:0	CDS	-	2052/9210	684/3069	synonymous_variant c.2052T>C p.Asp684Asp	Rv2524c	fas	fatty acid synthase	SRR1723639
71001	952	NC_000962	3165636	snp	G	A	A:36 G:0	CDS	+	432/1380	144/459	synonymous_variant c.432G>A p.Ser144Ser	Rv2855	mtr	mycothione reductase	SRR1723639
71016	967	NC_000962	3232426	snp	C	T	T:47 C:0	CDS	-	81/1434	27/477	synonymous_variant c.81G>A p.Leu27Leu	Rv2920c	amt	ammonium transporter integral membrane protein	SRR1723639
71045	996	NC_000962	3367765	snp	G	A	A:29 G:0	CDS	-	1029/1530	343/509	synonymous_variant c.1029C>T p.Gly343Gly	Rv3009c	gatB	aspartyl/glutamyl-tRNA(Asn/Gln) amidotransferase subunit B	SRR1723639
71054	1005	NC_000962	3428917	snp	C	A	A:22 C:0	CDS	+	1675/2277	559/758	missense_variant c.1675C>A p.Arg559Ser	Rv3063	cstA	carbon starvation protein A	SRR1723639
71055	1006	NC_000962	3429393	snp	G	C	C:24 G:0	CDS	+	2151/2277	717/758	missense_variant c.2151G>C p.Leu717Phe	Rv3063	cstA	carbon starvation protein A	SRR1723639
71089	1040	NC_000962	3571828	snp	G	C	C:38 G:0	CDS	-	716/942	239/313	missense_variant c.716C>G p.Pro239Arg	Rv3199c	nudC	NADH pyrophosphatase	SRR1723639
71114	1065	NC_000962	3671645	snp	A	T	T:74 A:0	CDS	-	150/1350	50/449	synonymous_variant c.150T>A p.Ala50Ala	Rv3290c	lat	L-lysine-epsilon aminotransferase	SRR1723639
71123	1074	NC_000962	3704596	snp	G	C	C:68 G:0	CDS	+	160/435	54/144	missense_variant c.160G>C p.Val54Leu	Rv3317	sdhD	succinate dehydrogenase hydrophobic membrane anchor subunit	SRR1723639
71124	1075	NC_000962	3704770	snp	A	G	G:60 A:0	CDS	+	334/435	112/144	missense_variant c.334A>G p.Thr112Ala	Rv3317	sdhD	succinate dehydrogenase hydrophobic membrane anchor subunit	SRR1723639
71191	1142	NC_000962	3906311	snp	G	A	A:27 G:0	CDS	-	697/834	233/277	missense_variant c.697C>T p.Arg233Cys	Rv3487c	lipF	carboxylesterase LipF	SRR1723639
71244	1195	NC_000962	4116610	snp	G	A	A:36 G:0	CDS	+	133/675	45/224	missense_variant c.133G>A p.Asp45Asn	Rv3676	crp	cAMP receptor protein	SRR1723639
71320	1271	NC_000962	4296015	snp	G	A	A:53 G:0	CDS	-	3591/6381	1197/2126	synonymous_variant c.3591C>T p.Asp1197Asp	Rv3825c	pks2	phthioceranic/hydroxyphthioceranic acid synthase	SRR1723639
71396	23	NC_000962	37305	snp	C	G	G:26 C:1	CDS	+	47/1689	16/562	missense_variant c.47C>G p.Ser16Trp	Rv0035	fadD34	fatty-acid--CoA ligase FadD34	SRR1723772
71397	24	NC_000962	37334	snp	A	T	T:29 A:1	CDS	+	76/1689	26/562	missense_variant c.76A>T p.Thr26Ser	Rv0035	fadD34	fatty-acid--CoA ligase FadD34	SRR1723772
71521	148	NC_000962	460413	snp	C	T	T:31 C:2	CDS	-	1590/2547	530/848	synonymous_variant c.1590G>A p.Lys530Lys	Rv0384c	clpB	chaperone protein ClpB	SRR1723772
71532	159	NC_000962	491742	snp	T	C	C:23 T:1	CDS	+	960/1011	320/336	synonymous_variant c.960T>C p.Phe320Phe	Rv0407	fgd1	F420-dependent glucose-6-phosphate dehydrogenase	SRR1723772
71560	187	NC_000962	590436	snp	T	C	C:18 T:0	CDS	+	354/888	118/295	synonymous_variant c.354T>C p.Ala118Ala	Rv0500	proC	pyrroline-5-carboxylate reductase	SRR1723772
71639	266	NC_000962	893733	snp	T	G	G:27 T:0	CDS	+	416/1302	139/433	missense_variant c.416T>G p.Leu139Arg	Rv0800	pepC	M18 family aminopeptidase	SRR1723772
[truncated: 109,831 more rows]
